# Supplementary material for: Evolution, structure and function of L-cysteine desulfidase, an enzyme involved in sulfur metabolism in the methanogenic archeon Methanococcus maripaludis
Source: Commun Biol. 2025 Nov 25;8:1667. doi: 10.1038/s42003-025-09053-0 (PMC12647591; doi:10.1038/s42003-025-09053-0)
Supplement: Supplementary file 4 — Supplementary Data 1 [file 42003_2025_9053_MOESM4_ESM.txt]

>1262742_Bsp@CCZ43422.1| uPF0597 protein HMPREF9296_0602
----------------------------------------------------------------------------------------------------------------------------------------------------------------------------------------------------------------------------------------------------------------------------------------------------------------------------------------------------------M-----------------------------------------------------------------------------------------------------------------------------------------------------------------------------------------------------------------------------------------------------------------------------------------------T-------------------------------------------------------------------------------------------------------------------------------------------------------------------SR--E-K---ELLHLLHKEVKPALGCTEPI----------------------------AVA------------------------------------------------------------------------------LATAKAVEL----------V------------------S------------------------ERVS----------LDRMTS---------Q---M--------KLHVYVSGNILKNGMGVGIPGT-G-MIGLRI-----AAALGA-VCG-------RSE----YGLEVLKDLN-DNAIKRAKELVA-E----GN--------------------------------------------------VCIDRE-G-NC-------HKL-YVKCVV-----E-A------------------D-----G------H---------S---------AW----CVIEDEHDRIVETG--I-----D-G-E-----------V-E----K-----RS-----R--------T---E-----D----------------------------------------T------G----------------------------------------------------------------------------------------------------GCEE--R-------E---T-R-------D--Y-HLT-VKEIYEFAES---VDY------------------E-D------IK-FILE---DRTLNLALA---QEGLKG-DY----------GLK-VGKTIQ--------------AN------------------A------------DTV-----------------F----G-----N--------D------FLSYAMAL-TAAASDARMAGCTLPAM-----SNSGSGNQGITVSMPIIAY--ALK-Y-D--I-SDEKLARALILSNLVAIHIK---GYLGRLSALCGC-VVASTGS---S--------------------------CGLVWLK----G----G-S----------YEMVCS-------AIKNM-------------------------------------------IGNITGMVCDGAKVG--CA---------MKVASGVSSSIQSAVLA-L-D-GI-HAC-ETDGIIDKD------------------------------------------------------------------------------IEKTISNLGSVGST-----------------------------------------GMEM-A-------DDLIQ-------------------------------KIMVC---------------------------------------------------------------------------------------------------------------------------------------------------------------------K------------------------------------------------------------------------------------------------------------
>1262748_Bsp@CDA93720.1| uPF0597 protein Dde_0807
----------------------------------------------------------------------------------------------------------------------------------------------------------------------------------------------------------------------------------------------------------------------------------------------------------------------------------------------------------------------------------------------------------------------------------------------------------------------------------------------------------------------------------------------------------------------------------------------------------------------------------------------------------------------------------------------------------------------------------------------------------------------------------------------------------------------------------------------------------------------------------------------------------------------------------------------------------------------------------------------------------------------------------------------------------------------------------------------------------------------------------------------------------------------------------------------------------------------------------------------------------------------------------------------------------------------------------------------------------------------------------------------------------------------------------------------------------------------------------------------------------------------------------------------------------------------------------------------------------------MDY------------------E-D------IK-FILE---DKTLNLALA---EEGLRG-DY----------GLK-VGKTI---------------SN------------------S------------VEV-----------------F----G-----N--------D------FVSYAMAL-TAAASDARMAGCTLPAM-----SNSGSGNQGITVSMPVIAY--ALK-Y-D--V-SDEKLARALIMSNLIAIHIK---GYLGRLSALCGC-VVASTGS---S--------------------------CGLVWLR----G----G-G----------YEQICS-------AIKNM-------------------------------------------IGNITGMVCDGAKVG--CA---------MKVASGVSSSIQSAVLA-L-D-GI-HAC-ETDGIIDKD------------------------------------------------------------------------------IEKTIENLGNVGSK-----------------------------------------GMEL-A-------DELIQ-------------------------------KIMVC---------------------------------------------------------------------------------------------------------------------------------------------------------------------K------------------------------------------------------------------------------------------------------------
>1262751_Bsp@CDC63635.1| uPF0597 protein HMPREF0971_01567
----------------------------------------------------------------------------------------------------------------------------------------------------------------------------------------------------------------------------------------------------------------------------------------------------------------------------------------------------------M-----------------------------------------------------------------------------------------------------------------------------------------------------------------------------------------------------------------------------------------------------------------------------------------------T-------------------------------------------------------------------------------------------------------------------------------------------------------------------NR--E-A---EIIGLVHKEVKPALGCTEPV----------------------------AVA------------------------------------------------------------------------------LATARAIEI----------M------------------M------------------------SNVN--GFSP-------AES---------S---F--------KINVEVSGNILKNGMGVGIPGT-G-MIGLRV-----AAALGA-VCG-------KSS----YGLEVLKDLD-KESISAAKKMVA-E----DG--------------------------------------------------VCISIA-H-DC-------PKL-YVKAII-----V-I------------------D-----N------H---------K---------AW----AVIENEHDKFVETG--F-----D-D-K-----------T-E----T-----LA-----K--------R---G-----E----------------------------------------S------Q----------------------------------------------------------------------------C----E------------------SADD--K-------E---T-R-------D--Y-HLT-VKEIFEFANT---VDF------------------H-D------IE-FILD---DRKLNLALA---EEGLKG-NY----------GLM-VGKTIL--------------AC------------------K------------DEV-----------------F----G-----D--------D------FLSYAMAL-TAAASDARMAGCTLPAM-----SNSGSGNQGITVSMPIIAY--ALK-H-N--I-SDEKLARALILSNLIAIHIK---GYLGRLSALCGC-VVASTGS---S--------------------------CGLVWIK----G----G-G----------YEEVCY-------AIKNM-------------------------------------------IGNITGMVCDGAKVG--CA---------MKVASGVSSSIQSAVLA-L-Q-GI-HAC-ETDGIIDKD------------------------------------------------------------------------------IEKTIANLGSIGST-----------------------------------------GMEL-A-------DELIQ-------------------------------RIMVC---------------------------------------------------------------------------------------------------------------------------------------------------------------------K------------------------------------------------------------------------------------------------------------
>1674828_Bbacterium@LUZF01000044.1_1|  3 998
-----------------------------------------------------------------------------------------------------------------------------------------------------------------------------------------------------------------------------------------------------------------------------------------------------------------------------------------------------------------------------------------------------------------------------------------------------------------------------------------------------------------------------------------------------------------------------------------------------------------------------------------------------------------------------------------------------------------------------------------------------------------------------------------------------------------------------------------------------------------------------------------------------------------------------------------------------------------------------------------------------------------------------------------------------------------------------------------------------------------------------------------------------------------ALVE-A----GA--------------------------------------------------VRISVA-D-TE-------HLL-YVKATV-----T-V------------------D-----G------RIAASAEVDPH---------AY----AIIEDDHDRIVETS--F-----A-D-R-----------I-L----M-----SS-----E--------S---G-----A----------------------------------------A------A----------------------------------------------------------------------------S----E---------------------R--V-------S---G-E-------D--D-GLT-VRDIYDFAVS---APY------------------E-D------IA-FILE---DRTLNLALA---WEGLEG-DY----------GMK-VGKAIR--------------EN------------------Q------------QEI-----------------F----G-----D--------D------YMSFAMGM-TAAASDARMAGSVLPAM-----SNSGSGNQGITVSMPVIAY--AMK-Y-G--I-ADEPLARALILSNLVAIHIK---HYLGKLSALCGC-VVASTGS---A--------------------------CGVVYLQ----G----G-S----------FEQVCA-------AIQNM-------------------------------------------AGSITGMVCDGAKVG--CA---------MKVAAGVSCAVQSAVLA-L-R-GT-CIP-STDGIIDDD------------------------------------------------------------------------------VEKTIRNIGAIGSA-----------------------------------------GMKT-A-------DRMIM-------------------------------DIMLC---------------------------------------------------------------------------------------------------------------------------------------------------------------------K*-----------------------------------------------------------------------------------------------------------
>1950720_Bbacterium@DJYH01000046.1_8|  7318 8655
----------------------------------------------------------------------------------------------------------------------------------------------------------------------------------------------------------------------------------------------------------------------------------------------------------------------------------------------------------M-----------------------------------------------------------------------------------------------------------------------------------------------------------------------------------------------------------------------------------------------------------------------------------------------T-------------------------------------------------------------------------------------------------------------------------------------------------------------------SR--Q-E---EIINLIHREVKPALGCTEPI----------------------------AVA------------------------------------------------------------------------------LAVAKAVEI----------I------------------T------------------------ENCP--GVCP---DGWRRSA---------D---F--------KIDVSVSSNILKNGMGVGIPGT-G-MVGIPV-----AAALGA-VCG-------NSA----LGLEVLKELS-PEDVTRAKFLVD-T----KA--------------------------------------------------VKVSVA-D-TE-------HLL-YVKATV-----H-L------------------E-----G------S-HASAEVDPH---------AY----AIIEDDHDRIVETS--F-----A-D-T-----------I-L----M-----SS-----E--------S---G-----A----------------------------------------A------T----------------------------------------------------------------------------V----D------------------------M-------G---K-K-------D--Y-GLT-VKEIYEFALT---APY------------------E-D------IS-FILE---DRTLNLALA---KEGLAG-DY----------GLR-VGKAIR--------------EN------------------Q------------QEV-----------------F----G-----D--------D------FLSFAMGM-TAAASDARMAGCTLPAM-----SNSGSGNQGITVSMPVIAY--AIK-Y-N--V-DDERLARALILSNLVAIHIK---SFLGKLSALCGC-VVASTGS---A--------------------------CGIVYLE----G----G-G----------LEQVCA-------AIQNM-------------------------------------------AGNITGMVCDGAKVG--CA---------MKVASGVSCAVQSAVLA-L-R-GT-CIP-STDGIIEDD------------------------------------------------------------------------------VEKTIRNVGKIGSA-----------------------------------------GMKT-T-------DGMIL-------------------------------DIMLC---------------------------------------------------------------------------------------------------------------------------------------------------------------------K*-----------------------------------------------------------------------------------------------------------
>1950477_Bbacterium@DETL01000033.1_67|  98400 99743
----------------------------------------------------------------------------------------------------------------------------------------------------------------------------------------------------------------------------------------------------------------------------------------------------------------------------------------------------------M-----------------------------------------------------------------------------------------------------------------------------------------------------------------------------------------------------------------------------------------------------------------------------------------------T-------------------------------------------------------------------------------------------------------------------------------------------------------------------DR--Q-A---DIIGLIHKEVKPALGCTEPI----------------------------AVA------------------------------------------------------------------------------LAVAKAVDI----------I------------------S------------------------ENCSHCGDCP----LWRQTA---------D---F--------RIAVEVSGNILKNGMGVGIPGT-G-MVGLPI-----AAALGA-VCG-------DAA----KGLEVLQGVS-ASAVSRAKELVA-A----KH--------------------------------------------------VTISVA-D-ID-------RLL-YVKATV-----T-M------------------G-----H------GVEASAEVNPH---------AY----AVIEDDHDKIVETS--F-----A-D-K-----------I-L----M-----SS-----E--------S---G-----A----------------------------------------A------A----------------------------------------------------------------------------K----E------------------------R-------T---T-R-------D--Y-GLT-VREIYDFART---VDY------------------K-D------IA-FILE---DRTLNLALA---HEGLEG-DY----------GLR-VGKAIR--------------EN------------------Q------------LEV-----------------F----G-----D--------D------FMSYAMGL-TAAASDARMAGCTLPAM-----SNSGSGNQGITVSMPVIAY--ALK-Y-G--I-ADEPLARALILSNLVAIHIK---GYLGKLSALCGC-VVASTGS---A--------------------------CGIVYLQ----G----G-T----------YEQVCA-------AIKNM-------------------------------------------IGNITGMVCDGAKVG--CA---------MKVASGVSSAVQSAVLA-L-R-GT-CIP-STDGIIEDD------------------------------------------------------------------------------IEKTIRNLGTIGSV-----------------------------------------GMQA-T-------DKMIL-------------------------------DIMLC---------------------------------------------------------------------------------------------------------------------------------------------------------------------K*-----------------------------------------------------------------------------------------------------------
>1950451_Bbacterium@DEKR01000039.1_4|  3571 4914
----------------------------------------------------------------------------------------------------------------------------------------------------------------------------------------------------------------------------------------------------------------------------------------------------------------------------------------------------------M-----------------------------------------------------------------------------------------------------------------------------------------------------------------------------------------------------------------------------------------------------------------------------------------------T-------------------------------------------------------------------------------------------------------------------------------------------------------------------DR--Q-A---DIIGLIHKEVKPALGCTEPI----------------------------AVA------------------------------------------------------------------------------LAVAKAVDI----------I------------------S------------------------ENCSHCGDCP----LWRQTA---------D---F--------RIAVEVSGNILKNGMGVGIPGT-G-MVGLPI-----AAALGA-VCG-------DAA----KGLEVLQGVS-SGAVARAKELVA-A----KC--------------------------------------------------VTISVA-D-ID-------RLL-YVKATV-----T-M------------------G-----H------GVQASAEVNPH---------AY----AVIEDDHDKIVETS--F-----A-D-K-----------I-L----M-----SS-----E--------S---G-----A----------------------------------------A------A----------------------------------------------------------------------------K----E------------------------R-------T---T-R-------D--Y-GLT-VREIYEFAQT---ADF------------------K-D------IE-FILE---DRTLNLALA---REGLDG-DY----------GLR-VGKAIR--------------EN------------------Q------------LEV-----------------F----G-----D--------D------FMSFAMGL-TAAASDARMAGCTLPAM-----SNSGSGNQGITVSMPVIAY--ALK-Y-G--I-ADEPLARALILSNLVAIHIK---GYLGKLSALCGC-VVASTGS---A--------------------------CGIVYLQ----G----G-T----------YEQVCA-------AIKNM-------------------------------------------IGNITGMVCDGAKVG--CA---------MKVASGVSSAVQSAVLA-L-R-GT-CIP-STDGIIEDD------------------------------------------------------------------------------IEKTIRNLGAIGSV-----------------------------------------GMQA-T-------DRMIL-------------------------------DIMLC---------------------------------------------------------------------------------------------------------------------------------------------------------------------K*-----------------------------------------------------------------------------------------------------------
>194843_Ubacteroidale@OMQC01000110.1_4|  3742 5076
----------------------------------------------------------------------------------------------------------------------------------------------------------------------------------------------------------------------------------------------------------------------------------------------------------------------------------------------------------M--------------------------------------------------------------------------------------------------------------------------------------------------------------------------------------------------------------------------------------------------------------------------------------------------------------------------------------------------------------------------------------------------------------------------------------------------------------------N--P-E---KIIALLHREVKPALGCTEPI----------------------------AVA------------------------------------------------------------------------------LAVSKAVEI----------I------------------S------------------------DNCA--SRCP---EGWRLTA---------D---F--------RIDVAVSGNILKNGMGVGIPGT-G-RVGLPV-----AAALGA-VCG-------DSR----RNLEVLADVT-DVAVKRALELVE-G----QK--------------------------------------------------VSISVA-D-TD-------HLL-YVKATV-----C-A------------------N-----G------QAQASAEVNPQ---------AY----AIIEDDHDRIVETC--F-----A-D-R-----------I-L----M-----SS-----E--------S---A-----A----------------------------------------G------L----------------------------------------------------------------------------S----G------------------------P-------D---E-G-------E--D-TPS-VREILDFANN---APF------------------A-D------IA-FILE---DRTLNLALA---REGLAG-DY----------GMS-VGKTIR--------------EN------------------Q------------QEV-----------------F----G-----D--------D------FLSFAMGM-TAAASDARMAGCTLPAM-----SNSGSGNQGITASMPVIAY--ALK-Y-D--I-DDERLARALILSNLVAIHIK---HYLGKLSALCGC-VVASTGS---S--------------------------CGIVYLQ----G----G-G----------YDAICA-------AIKNM-------------------------------------------AGNITGMVCDGAKVG--CA---------MKVASGVSCAVQSAVLA-L-R-GT-CIP-STDGIIDDD------------------------------------------------------------------------------VEKTIRNVGAIGSA-----------------------------------------GMKH-A-------DRMIM-------------------------------DIMLC---------------------------------------------------------------------------------------------------------------------------------------------------------------------K*-----------------------------------------------------------------------------------------------------------
>1262695_Asp@CDD19086.1| uPF0597 protein HMPREF9449_01303
----------------------------------------------------------------------------------------------------------------------------------------------------------------------------------------------------------------------------------------------------------------------------------------------------------------------------------------------------------M-----------------------------------------------------------------------------------------------------------------------------------------------------------------------------------------------------------------------------------------------------------------------------------------------T-------------------------------------------------------------------------------------------------------------------------------------------------------------------TR--E-S---ELIELLHKEVKPALGCTEPI----------------------------AVA------------------------------------------------------------------------------LAAAKATET----------L------------------K------------------------TEVP-------------VLS---------E---Y--------EVDVEVSGNILKNGMGVGIPGT-G-MVGLYI-----ASALGA-VCG-------KSE----YGLEVLKDLT-DKDVDTAKGLVD-A----GK--------------------------------------------------VRIKVA-E-SP-------KIL-YVKVMV-----S-S------------------A-----G------H---------K---------SW----TVIEDDHDRIVETG--L-----D-S-S-----------V-S----D-----FR-----K--------G---G-----D----------------------------------------G------E----------------------------------------------------------------------------------------------------TTPV--K-------C---T-L-------D--Y-NLT-VKEIYSFAQS---ATF------------------E-D------IK-FILA---DRDLNLALA---REGLSG-DY----------GLN-VGKAIR--------------EN------------------Q------------QEV-----------------F----G-----D--------D------FISFAMGM-TAAASDARMAGCKLPAM-----SNSGSGNQGITVSMPVIAY--ALK-Y-D--V-DDEWLARALILSNLVAIHIK---GYLGKLSALCGC-VIASTGS---A--------------------------CGIVFLR----G----G-S----------YDQVCS-------AIKNM-------------------------------------------IGNITGMVCDGAKVG--CA---------MKVASGVACAVQSCVLA-L-R-GT-CIK-ETDGIIDKD------------------------------------------------------------------------------IEKTIRNLGRIGSA-----------------------------------------GMQS-T-------DHLIQ-------------------------------QIMLC---------------------------------------------------------------------------------------------------------------------------------------------------------------------KE-----------------------------------------------------------------------------------------------------------
>1950428_Bbacterium@DCHN01000077.1_5|  4284 5678
-------------------------------MS-------------------------------------------------------------------------------------------------------------------------------------------------------------------------------------------------------------------------------------------------------------------------------------------------------------------------M-----------------------------------------------------------------------------------------------------------------------------------------------------------------------------------------------------------------------------------------------------------------------------------------------T-------------------------------------------------------------------------------------------------------------------------------------------------------------------ER--E-L---EIIELIHKEVKPALGCTEPI----------------------------AVA------------------------------------------------------------------------------LAVAKATEL----------I------------------K------------------------AKCC--IKCPKYDENWRLDT---------D---F--------KIKVEVSGNILKNGMGVGIPGT-G-MVGLHI-----AAALGA-VCG-------KSE----YGLEVLHDLD-KVSISRAKNLVE-R----SL--------------------------------------------------VSVSLA-E-TS-------HKL-YVKATV-----E-ATSHDNYCPDLIVSGGKSAN-----S------H---------V---------AD----AVIQDDHDRFVAAS--V-----D-S-S-----------E-V----F-----SA-----S--------S---G-----S----------------------------------------E------R----------------------------------------------------------------------------C-----------------------GSPE--K-------S---T-L-------D--Y-KLT-IKEIFDFAVN---VSF------------------D-A------IE-FILE---SRTLNLALA---QEGLEG-NY----------GLK-VGKTIY--------------NS-------A----------N------------EEV-----------------F----G-----N--------R------FMSYAMAM-TASASDARMAGCTLPAM-----SNSGSGNQGITVTMPVIAY--ANK-Y-E--V-GEEKLARALVLSHLIAIHIK---GYLGKLSALCGC-VIASTGS---S--------------------------CGLVYLK----G----G-G----------YEQVCA-------AIKNM-------------------------------------------IGNITGMVCDGAKVG--CA---------LKVASGVSSSVQSAVLA-L-S-GI-CIS-EHDGIIEKD------------------------------------------------------------------------------IEKTIRNLGQIGSV-----------------------------------------GMQS-T-------DHMIL-------------------------------DIMSC---------------------------------------------------------------------------------------------------------------------------------------------------------------------K*-----------------------------------------------------------------------------------------------------------
>1950417_Bbacterium@DCKG01000001.1_100|  102451 103779
----------------------------------------------------------------------------------------------------------------------------------------------------------------------------------------------------------------------------------------------------------------------------------------------------------------------------------------------------------M-----------------------------------------------------------------------------------------------------------------------------------------------------------------------------------------------------------------------------------------------------------------------------------------------T-------------------------------------------------------------------------------------------------------------------------------------------------------------------DR--E-K---EIIEIIHAEVKPALGCTEPI----------------------------AVA------------------------------------------------------------------------------LATAKAVEV----------L------------------A------------------------EYSK--DIDS-SAAQWRCHA---------V---F--------EIDVAVSGNILKNGMGVGIPGT-G-MIGMPI-----AAALGA-VCG-------RSE----YGLEVLKDMC-SSSVAMAKKLEQ-N----CK--------------------------------------------------VHIGLA-D-TC-------KKL-YVEASV-----R-V----------------DGS-----R------D---------R---------AI----AIVEDAHDHIAETS--F-----N-G-Q-----------V-L----F-----SD-----H--------L---G-----G----------------------------------------G------E----------------------------------------------------------------------------E----C---------------------S--S-------D---R-S-------R--Y-GLT-VREIYDFAKS---ADF------------------Q-D------IK-FILE---DRDYNLALA---REGLKG-DY----------GLK-VGKTIR--------------AN------------------Q------------ERI-----------------F----G-----D--------D------FMSFAMGM-TAAASDARMDGCVLPAM-----SNSGSGNQGITVSMPVIAY--AMR-F-G--L-DDELLARGLILSNLVAIHIK---SYLGRLSALCGC-VVASTGS---S--------------------------CGIVLMK----G----G-S----------YEQVCA-------AIKNM-------------------------------------------VGNITGMVCDGAKVG--CA---------MKVASGVCSSVQSAVLA-L-N-GI-CAT-KHDGIVDDD------------------------------------------------------------------------------IEKTIRNLGEIGRV-----------------------------------------GMQS-T-------DNLIL-------------------------------NIMSC---------------------------------------------------------------------------------------------------------------------------------------------------------------------K*-----------------------------------------------------------------------------------------------------------
>1950682_Bbacterium@DJSA01000100.1_6|  2249 3577
----------------------------------------------------------------------------------------------------------------------------------------------------------------------------------------------------------------------------------------------------------------------------------------------------------------------------------------------------------M-----------------------------------------------------------------------------------------------------------------------------------------------------------------------------------------------------------------------------------------------------------------------------------------------T-------------------------------------------------------------------------------------------------------------------------------------------------------------------VR--E-Q---EIIELIHKEVKPALGCTEPI----------------------------AVA------------------------------------------------------------------------------LAAAKATEI----------L------------------V------------------------SRFG---------LQERPVN---------E---M--------EIAVEVSGNILKNGMGVGIPGT-G-MVGLHI-----AAALGA-VCG-------KSE----YGLEVLNELC-PTAVGKSKKMVS-E----GR--------------------------------------------------VSIKMAPE-NG-------HKL-YVKAVV-----S-T--------------EVCGE-----R------H---------C---------GT----TVIADSHDRIVETG--Y-----D-T-Q-----------V-L----D-----GA-----P--------S---S-----S----------------------------------------E------S----------------------------------------------------------------------------A----E-------------------TKE--K-------T---T-L-------D--Y-HLS-TAEIYDFAKN---VAF------------------D-D------IS-FILE---SRDMNLRLA---EEGLNG-NY----------GLR-VGKTIA--------------DA-------R----------F------------TPV-----------------F----G-----K--------D------FLSYAMSL-TAAASDARMAGCTLPAM-----SNSGSGNQGITVTMPVIAF--ALH-Y-G--V-SDEQLARALVLSHLIAIHIK---GYLGKLSALCGC-VIASTGS---S--------------------------CGLVYLH----G----G-S----------CAHICN-------AIKNM-------------------------------------------IGNITGMVCDGAKVG--CA---------MKVASGVSSAIQSAVLA-L-D-DI-CIS-SNDGIIEDD------------------------------------------------------------------------------IEKTIRNLGRIGSI-----------------------------------------GMQS-T-------DTMIL-------------------------------DIMSC---------------------------------------------------------------------------------------------------------------------------------------------------------------------K*-----------------------------------------------------------------------------------------------------------
>1895922_Bbacterium@OJV18132.1| hypothetical protein BGO30_04070
----------------------------------------------------------------------------------------------------------------------------------------------------------------------------------------------------------------------------------------------------------------------------------------------------------------------------------------------------------M----------------------------------------------------------------------------------------------------------------------------------------------------------------------------------------------------------------------------------------------------------------------------------------T------T-------------------------------------------------------------------------------------------------------------------------------------------------------------------PS--E-K---SIIELIKREVKPALGCTEPV----------------------------AVS------------------------------------------------------------------------------LAVAVASEE----------I------------------E------------------------KFGL---------------K---------P---E--------RVIAEVSANILKNGMGVGVPGT-G-MVGLHI-----AAALGV-TCG-------KSS----YRLEVLRDID-HESIESAKRMLE-E----KR--------------------------------------------------VEISLS-D-SE-------KKL-FIKATC-----I-S------------------G-----E------H---------K---------AE----VTIEDNHDSITSIV--L-----D-N-K-----------V-L----F-----KN-----T--------P---E-----T----------------------------------------R------D----------------------------------------------------------------------------S-------------------G-EENSAE--E-------R---D-T-------R--Y-KLT-IKKIWDFSIN---VNF------------------S-D------IE-FILE---SERMNRALA---AEGLEN-RY----------GLQ-VGRTIQ--------------DN-------V----------H------------KNI-----------------F----G-----N--------G------LLTYSMAV-TAAASDARMAGCTLPAM-----SNSGSGNQGITVTMPIIAA--ADK-L-E--S-TNEELARALVLGHLVAIHIK---RYLGKLSALCGC-VIASTGA---S--------------------------CGIVYLR----G----G-N----------YEQVTF-------AIKNM-------------------------------------------IGNITGMVCDGAKVG--CA---------LKVASGVSSAVQSSILA-L-D-NI-CIS-ENDGIIEKD------------------------------------------------------------------------------IEKTIKNLGTIGSE-----------------------------------------GMKI-T-------DNMIL-------------------------------DIMVC---------------------------------------------------------------------------------------------------------------------------------------------------------------------K------------------------------------------------------------------------------------------------------------
>2013678_Bbacterium@PKP43458.1| hypothetical protein CVT93_00700
----------------------------------------------------------------------------------------------------------------------------------------------------------------------------------------------------------------------------------------------------------------------------------------------------------------------------------------------------------M----------------------------------------------------------------------------------------------------------------------------------------------------------------------------------------------------------------------------------------------------------------------------------------V------K-------------------------------------------------------------------------------------------------------------------------------------------------------------------KR--E-S---EIITLIKREVKPALGCTEPI----------------------------AVS------------------------------------------------------------------------------LAVARASEA----------L------------------S------------------------DAGF---------------K---------S---D--------RIVAEVSANILKNGMGVGVPGT-G-MVGLHI-----AAALGV-TCG-------KSK----YKLEVLKDID-ETSTDAAKRMLA-D----NQ--------------------------------------------------VEIKLS-P-TD-------KKL-YIAARC-----F-C------------------G-----D------H---------V---------AE----AIIEDNHDSIVKVT--F-----D-G-A-----------V-I----F-----EP-----Q--------N---N-----T----------------------------------------G------D----------------------------------------------------------------------------N----E--------------G-NDGNQM--E-------N---T-L-------D--F-KLS-VKEIWKFAGQ---VAF------------------E-D------IE-FILE---SVTMNRALA---KEGLEN-KY----------GLQ-VGRTIQ--------------DN-------V----------H------------KNI-----------------F----G-----S--------G------LLTYSMAV-TAAASDARMAGCTLPAM-----SNSGSGNQGITVTMPVIAA--ADK-L-G--S-SQEELARALVLSHLIAIHIK---GYLGKLSALCGC-VIASTGA---A--------------------------CGIVYLR----G----G-N----------FDQVTY-------AIKNM-------------------------------------------IGNITGMVCDGAKVG--CA---------LKVASGVSSAVQSSILA-L-D-NI-CIS-ENDGIIEKD------------------------------------------------------------------------------IEKTIRNLGSIGSV-----------------------------------------GMKI-T-------DDMIL-------------------------------DIMVC---------------------------------------------------------------------------------------------------------------------------------------------------------------------K------------------------------------------------------------------------------------------------------------
>2013696_Bbacterium@PKP04870.1| hypothetical protein CVU11_02895
----------------------------------------------------------------------------------------------------------------------------------------------------------------------------------------------------------------------------------------------------------------------------------------------------------------------------------------------------------M----------------------------------------------------------------------------------------------------------------------------------------------------------------------------------------------------------------------------------------------------------------------------------------T------R-------------------------------------------------------------------------------------------------------------------------------------------------------------------ER--E-L---EIIELIKREVKPALGCTEPI----------------------------AVS------------------------------------------------------------------------------LAVAKAAEV----------L------------------R------------------------EIGI---------------E---------P---E--------KVEVSVSGNILKNGMGVGVPGT-G-MVGLHI-----AAALGV-TCG-------VSD----YKLEVLKDLD-KLRIDRAKQMLE-E----KA--------------------------------------------------ISISLA-E-TD-------KKL-YILAKC-----I-S------------------G-----N------H---------S---------AS----AIIEDNHDNITTVK--R-----D-N-L-----------T-I----L-----KT-----G--------S---Q-----D----------------------------------------I------N----------------------------------------------------------------------------N----E----------------LINSIN--K-------E---I-N-------D--Y-KLS-VKNIVSFTKT---IPF------------------C-D------IA-FILE---SVTLNRALS---NEGLEN-NY----------GLK-VGKTIK--------------DN-------I----------H------------KNV-----------------F----G-----D--------G------LLTHSMAI-TAAASDARMAGCILPAM-----SNSGSGNQGITVTMPVIAA--SDK-L-G--S-TDEELARALVLAHLVAIHIK---GYLGKLSALCGC-VIASTGA---S--------------------------CGIVYLK----G----G-N----------YDQICY-------SIKNM-------------------------------------------IGNITGMVCDGAKVG--CA---------LKVASGVSSAVQSAILA-L-D-NI-CIS-DNDGIIEKD------------------------------------------------------------------------------IEKTIRNLGKIGSK-----------------------------------------GMQI-T-------DDMIL-------------------------------DIMVC---------------------------------------------------------------------------------------------------------------------------------------------------------------------K------------------------------------------------------------------------------------------------------------
>2013697_Bbacterium@PKO96554.1| hypothetical protein CVU12_04630
----------------------------------------------------------------------------------------------------------------------------------------------------------------------------------------------------------------------------------------------------------------------------------------------------------------------------------------------------------M----------------------------------------------------------------------------------------------------------------------------------------------------------------------------------------------------------------------------------------------------------------------------------------T------R-------------------------------------------------------------------------------------------------------------------------------------------------------------------ER--E-L---EIIELIKREVKPALGCTEPI----------------------------AVS------------------------------------------------------------------------------LAVAKAAEV----------L------------------R------------------------EIGI---------------E---------P---E--------KVEVSVSGNILKNGMGVGVPGT-G-MVGLHI-----AAALGV-TCG-------VSD----YKLEVLKDLD-KLRIDRAKQMLE-E----KA--------------------------------------------------ISISLA-E-TD-------KKL-YILAKC-----I-S------------------G-----N------H---------S---------AS----AIIEDNHDNITTVK--R-----D-N-L-----------T-I----L-----KT-----G--------S---Q-----D----------------------------------------I------N----------------------------------------------------------------------------N----E----------------LINSIN--K-------E---I-N-------D--Y-KLS-VKNIVSFTKT---IPF------------------C-D------IA-FILE---SVTLNRALS---NEGLEN-NY----------GLK-VGKTIK--------------DN-------I----------H------------KNV-----------------F----G-----D--------G------LLTHSMAI-TAAASDARMAGCILPAM-----SNSGSGNQGITVTMPVIAA--SDK-L-G--S-TDEELARALVLAHLVAIHIK---GYLGKLSALCGC-VIASTGA---S--------------------------CGIVYLK----G----G-N----------YDQICY-------SIKNM-------------------------------------------IGNITGMVCDGAKVG--CA---------LKVASGVSSAVQSAILA-L-D-NI-CIS-DNDGIIEKD------------------------------------------------------------------------------IEKTIRNLGKIGSK-----------------------------------------GMQI-T-------DDMIL-------------------------------DIMVC---------------------------------------------------------------------------------------------------------------------------------------------------------------------K------------------------------------------------------------------------------------------------------------
>1950667_Bbacterium@DIXE01000023.1_113|  131412 132725
----------------------------------------------------------------------------------------------------------------------------------------------------------------------------------------------------------------------------------------------------------------------------------------------------------------------------------------------------------M-L--------------------------------------------------------------------------------------------------------------------------------------------------------------------------------------------------------------------------------------------------------------------------------------S------K-------------------------------------------------------------------------------------------------------------------------------------------------------------------TR--E-S---EIIELIKKEVKPALGCTEPI----------------------------AVS------------------------------------------------------------------------------LATARAAEA----------L------------------R------------------------EIGQ---------------E---------P---E--------KIKVEVSGNILKNGMGVGVPGT-G-MVGLHI-----AAALGV-TCG-------KSG----YMLEVLKDLD-DKSVERAKEMLK-E----KF--------------------------------------------------VNITLS-K-SD-------KKL-FISATC-----T-G------------------G-----K------H---------K---------AT----AIIEDNHDSIVSVI--R-----D-N-K-----------I-I----S-----EN-----Q--------E---K-----N----------------------------------------S------N----------------------------------------------------------------------------S----E--------------I-DNRQPS--K-------S---T-L-------D--Y-KLD-VKTILQFSRQ---VPF------------------S-D------IE-FILE---SVTLNKALA---MEGLKN-NY----------GLK-VGRTIQ--------------DN-------V----------H------------KNI-----------------F----G-----S--------G------LLTYSMAL-TAAASDARMAGCTLPAM-----SNSGSGNQGITVTMPVIAA--AEK-L-E--S-SREELARALVLSHLIAIHIK---GYLGKLSALCGC-VIASTGA---A--------------------------AGIVFLR----N----G-S----------YDQICY-------SIKNM-------------------------------------------IGNITGMVCDGAKVG--CA---------LKVASGVSSAVQSSILA-L-D-NI-SIS-ENDGIIEKD------------------------------------------------------------------------------IEKTIRNLGSIGSK-----------------------------------------GMEN-T-------DSMIL-------------------------------DIMVC---------------------------------------------------------------------------------------------------------------------------------------------------------------------K*-----------------------------------------------------------------------------------------------------------
>1400053_Bbacterium@AGY53722.1| hypothetical protein BRDCF_p1095
----------------------------------------------------------------------------------------------------------------------------------------------------------------------------------------------------------------------------------------------------------------------------------------------------------------------------------------------------------MKI--------------------------------------------------------------------------------------------------------------------------------------------------------------------------------------------------------------------------------------------------------------------------------------N------R-------------------------------------------------------------------------------------------------------------------------------------------------------------------TR--E-L---EIIELIKKEVKPALGCTEPI----------------------------AVS------------------------------------------------------------------------------LAVSRAAEA----------L------------------R------------------------EAGF---------------E---------P---E--------NIDVEVSANILKNGMGVGVPGT-G-MVGLHI-----AAALGV-TCG-------KSS----YKLEVLKDID-DSSVEKAKQLIS-D----NK--------------------------------------------------INISLA-K-TR-------KKL-YISAKC-----S-H------------------N-----E------H---------F---------AT----AIIEDQHDALVYVN--V-----D-N-L-----------V-L----T-----DN-----R--------K---G-----N----------------------------------------K------S----------------------------------------------------------------------------G----D--------------A-EKNEAN--K-------E---T-L-------D--Y-KLD-VATIYQFTKQ---IKF------------------E-D------IE-FILE---SVTLNKALA---LEGLQN-NY----------GLK-VGKTIK--------------DN-------I----------H------------RNV-----------------F----G-----D--------G------LLTYSMAM-TAAASDARMAGCTLPAM-----SNSGSGNQGITVTMPVIAA--AEK-I-G--S-NREELARALILSHLIAIHIK---GYLGRLSALCGC-VIASTGA---A--------------------------CGIVFLK----D----G-S----------YDQVCF-------AIKNM-------------------------------------------IGNITGMVCDGAKVG--CA---------LKVASGVSSAVQSAILA-M-E-GI-CIS-ENDGIIEKS------------------------------------------------------------------------------IEKTIKNLGSIGSI-----------------------------------------GMQK-T-------DNMIL-------------------------------DIMVC---------------------------------------------------------------------------------------------------------------------------------------------------------------------K------------------------------------------------------------------------------------------------------------
>1950407_Bbacterium@DBQO01000033.1_128|  135039 136343
----------------------------------------------------------------------------------------------------------------------------------------------------------------------------------------------------------------------------------------------------------------------------------------------------------------------------------------------------------M-----------------------------------------------------------------------------------------------------------------------------------------------------------------------------------------------------------------------------------------------------------------------------------------------------------------------------------------------------------------------------------------------------------------------------------------------------------------------R-E---KIIALLKQEVKPALGCTEPI----------------------------AVA------------------------------------------------------------------------------LAVARSCEI----------L------------------R------------------------SISV---------------E---------P---E--------YINVQVSNNILKNGMGVGIPGT-D-TVGLHI-----AAALGC-TCG-------KSE----YRLEVLKEVT-DESVSQAREMVK-E----GN--------------------------------------------------VTISLA-E-TK-------EKL-YVYAEV-----L-SMERE--------------G-----S------H---------K---------AI----SIISGNHDSIVYEE--L-----D-A-Q-----------V-I----K-----SI-----E--------T---S-----S----------------------------------------Y------K----------------------------------------------------------------------------N----T-----------------SGNLL--E-------P---D-F-------A--R-NIT-VEQILDFATT---TPL------------------E-E------LE-FIME---SVTLNKALV---DEGLRN-KY----------GLQ-VGRTLL--------------AP-------I----------N------------KVV-----------------F----G-----D--------T------YLTYAMAY-TAAASDARMAGCRLPAM-----SNSGSGNQGITATVPVIAI--AEK-L-E--A-SHEELARALVISHLVAIHIK---GHLGRLSALCGC-VVASTGS---A--------------------------CGIVYLR----K----G-G----------YQEMCA-------AIKNM-------------------------------------------IGNITGMVCDGAKVG--CA---------LKVASGVASAVQSAVLA-L-D-GI-CIS-SNDGIIEED------------------------------------------------------------------------------IEKTIANLGRIGSI-----------------------------------------GMQI-T-------DEMIL-------------------------------EIMVC---------------------------------------------------------------------------------------------------------------------------------------------------------------------K*-----------------------------------------------------------------------------------------------------------
>1950482_Bbacterium@DEPW01000110.1_2|  2483 3838
----------------------------------------------------------------------------------------------------------------------------------------------------------------------------------------------------------------------------------------------------------------------------------------------------------------------------------------------------------M--------------------------------------------------------------------I--------------------------------------------------------------------------------------NK------------------SDNCL----------------------------------------------------------------------------------------------------S------P-------------------------------------------------------------------------------------------------------------------------------------------------------------------ER--R-Q---EIIELLRKEVKPALGCTEPI----------------------------AVA------------------------------------------------------------------------------LAVAKSAEAACCGGNRQELL------------------S------------------------R------------------P---------D---S--------KIKVAVSGNILKNGMGVGIPGT-G-MVGLHI-----ASALGA-VCG-------KSE----YGLEVLKDLG-AETIEEAKRLTE-E----GR--------------------------------------------------VEILLS-Q-SE-------KKL-YVEATV-----T-T------------------G-----A------H---------T---------AT----TKIEDDHDHITEVT--L-----D-G-K-----------P-L----H-----QA-----S--------A---K-----D----------------------------------------D------K----------------------------------------------------------------------------G----T----------------NEAAEG--K-------T---T-L-------D--Y-RLT-VKEIYDFATT---VPY------------------D-E------IS-FILE---SRKLNLALA---EDGLRH-DY----------GLK-VGRTIL--------------DA-------K----------H------------KPI-----------------F----G-----D--------D------FMSFAMAMXXXXXXXXXXXXXXXXXM-----SNSGSGNQGITVTMPVIAY--SLK-N-N--T-GDETLARALILSHLVAIHIK---GYLGKLSALCGC-VIASTGS---S--------------------------CGLVLLN----G----G-G----------YDEICS-------AIKNM-------------------------------------------IGNITGMVCDGAKVG--CA---------MKVASGVSSSIQSAVLA-L-N-GI-SAT-EHDGIIDKD------------------------------------------------------------------------------IEKTIRNVGRIGSI-----------------------------------------GMQR-A-------DNMIL-------------------------------DIMVC---------------------------------------------------------------------------------------------------------------------------------------------------------------------K*-----------------------------------------------------------------------------------------------------------
>1262698_Asp@CCY37248.1| uPF0597 protein BSGG_3740
----------------------------------------------------------------------------------------------------------------------------------------------------------------------------------------------------------------------------------------------------------------------------------------------------------------------------------------------------------M----------------------------------------------------------------------------------------------------------------------------------------------------------------------------------------------------------------------------------------------------------------------------------------D------T-------------------------------------------------------------------------------------------------------------------------------------------------------------------QT--Y-S---DILELLHREVKPALGCTEPI----------------------------AVA------------------------------------------------------------------------------LAVAKACSL----------H------------------R------------------------P-----------------LR---------P---S--------RICVQVSANILKNAMGVGIPGT-G-MVGLNI-----AVALAM-ECG-------NPD----YGLEVLKDLT-PADVEKAKAYAS-E----GR--------------------------------------------------VKISLA-N-TP-------KKL-YIDAEC-----L-Y------------------GPVENPE------H---------R---------SR----TVIQDDHDAIVLVS--K-----D-A-E-----------V-L----L-----DN-----M--------T---S-----E----------------------------------------A------E----------------------------------------------------------------------------G----ENAA----------SG-QEAVSH--K-------T---T-L-------D--Y-HLN-MRKIFDFATKE--ARL------------------E-D------IA-FLLD---AARMNRALA---EEGLAR-PY----------GLQ-VGRTIQ--------------DN-------I----------H------------RNV-----------------F----G-----K--------G------LLTHCMAM-TAAASDARMAGCTLPAM-----SNSGSGNQGITVTMPVVAA--AEQ-F-G--S-SEEQLIRALTLSHLTAIHIK---GYLGKLSALCGC-VVASTGS---A--------------------------CGIVWLS----G----G-T----------FDQVCS-------AIKNM-------------------------------------------IGNITGMVCDGAKVG--CA---------LKVASGVSSAVQSAVLA-L-D-NH-CVT-GNDGIIEDD------------------------------------------------------------------------------VEKSIRNLGTIGSK-----------------------------------------GMQV-T-------DEMIL-------------------------------NIMVC---------------------------------------------------------------------------------------------------------------------------------------------------------------------K------------------------------------------------------------------------------------------------------------
>84698_Cfrigidicarni@SFA89126.1| L-cysteine desulfidase
----------------------------------------------------------------------------------------------------------------------------------------------------------------------------------------------------------------------------------------------------------------------------------------------------------------------------------------------------------M----------------------------------------------------------------------------------------------------------------------------------------------------------------------------------------------------------------------------------------------------------------------------------------N------I-------------------------------------------------------------------------------------------------------------------------------------------------------------------KD--K-D---FFLNLIKSEVVPALGCTEPI----------------------------AVA------------------------------------------------------------------------------LASSKASSL----------I------------------K------------------------N------------------D---------I---K--------KINIFVSANILKNGMGVGIPGT-G-MVGLHI-----AAALGA-IGG-------NSD----AELEVLKDIN-TKQIDESKQFVK-E----NK--------------------------------------------------VSVAVK-D-VP-------NKL-YIEAEI-----F-D------------------G-----E------N---------T---------SR----VIIKDKHANIVFVQ--L-----N-D-S-----------I-L----L-----DL-----S--------Q---E-----E----------------------------------------L------I----C-----------------------------------------------------------------------S----D---------------------T--N-------E---N-P-------G--V-FAT-VEEIYNFATT---ADF------------------N-D------IK-FILE---GAKMNKEIS---FEGLNN-NY----------GLK-VGKTLM--------------NN-------I----------E------------KGL-----------------L----S-----K--------D------LQNYAMAY-TAAASDARMAGSMLPVM-----SNSGSGNQGITVMMPVIAV--AEH-L-N--T-DEEKLARALILANLVAIHIK---AYLGRLSALCGC-VVASSGA---S--------------------------CGIAYLL----G----G-S----------LKNVNY-------AIKNM-------------------------------------------AGNIVGMICDGAKTG--CA---------LKVSTGVSAAVQSALLA-I-E-EI-EIG-CTDGIIDND------------------------------------------------------------------------------IEKTIQNLAIIGTK-----------------------------------------GMNE-T-------DKLIL-------------------------------DIMTC---------------------------------------------------------------------------------------------------------------------------------------------------------------------K------------------------------------------------------------------------------------------------------------
>1658110_Kmassiliensis@LT854640.1_1254|  1304823 1306109
----------------------------------------------------------------------------------------------------------------------------------------------------------------------------------------------------------------------------------------------------------------------------------------------------------------------------------------------------------M----------------------------------------------------------------------------------------------------------------------------------------------------------------------------------------------------------------------------------------------------------------------------------------K------I-------------------------------------------------------------------------------------------------------------------------------------------------------------------NN--K-E---YFIGLLKSEVVPALGCTEPI----------------------------AVA------------------------------------------------------------------------------LASSRACKE----------L------------------S------------------------L------------------C---------P---E--------KIKVFVSPNILKNGMGVGIPGT-G-MVGLDI-----AAALGA-IGG-------NSD----AVLEVLKDIT-KEDIEKSKKFLE-E----NR--------------------------------------------------VYVTAK-D-VP-------EKL-YVEVTV-----S-N------------------G-----N------H---------N---------ST----VIIKNKHSNIVSIE--V-----D-G-K-----------Y-V----Y-----QN-----E--------D---V-----E----------------------------------------N------N----------------------------------------------------------------------------N---TS---------------------E--D-------T---A-S-------Y--Q-HTT-VKEIYNFALT---ADF------------------E-D------IK-FILE---GAKMNKAIS---LDGLNN-DY----------GLK-VGKTLL--------------NK-------I----------N------------KGI-----------------L----S-----N--------D------LQNYAMAV-TAAASDARMAGCMLPVM-----SNSGSGNQGITVMMPVVAV--AEK-L-N--V-SEEKLARALVLANLVAIHIK---SYLGRLSALCGC-VVASSGA---S--------------------------CGITYLM----G----G-N----------LENIIY-------SIKNM-------------------------------------------AGNIAGMICDGAKTG--CA---------LKVSTGVSAAIQSSLLA-M-D-GI-EIS-EKDGIIDKD------------------------------------------------------------------------------IEKTIQNIAEIGAK-----------------------------------------GMSE-T-------DKLIL-------------------------------DIMIC---------------------------------------------------------------------------------------------------------------------------------------------------------------------K*-----------------------------------------------------------------------------------------------------------
>1121319_Chydrogenifor@KK366004.1_707|  756952 758238
----------------------------------------------------------------------------------------------------------------------------------------------------------------------------------------------------------------------------------------------------------------------------------------------------------------------------------------------------------M----------------------------------------------------------------------------------------------------------------------------------------------------------------------------------------------------------------------------------------------------------------------------------------T------T-------------------------------------------------------------------------------------------------------------------------------------------------------------------KN--K-D---FFINLLKREVVPALGCTEPI----------------------------AVA------------------------------------------------------------------------------LASSRAAKE----------I------------------N------------------------R------------------K---------I---D--------KIEVYVSCNILKNGMGVGIPGT-G-MIGLHI-----AAALGA-LGG-------NPD----KDLEVLKGIT-NDHINSAKIFVK-N----NK--------------------------------------------------VSVSTK-D-VE-------TKL-YVEAIV-----R-N------------------K-----D------E---------Y---------CK----VIISDKHSNIVYVE--K-----N-G-H-----------C-I----F-----QG-----S--------E---E-----L----------------------------------------S------A----P-----------------------------------------------------------------------N----D---------------------C--E-------S---N-E-------T--F-HTT-VKDIYDFAMN---EDF------------------D-N------IK-FILE---GAKMNKTVS---LEGLNM-DY----------GLR-VGKTLM--------------KT-------I----------E------------KGL-----------------L----C-----D--------D------IQNYAMAI-TAAASDARMAGCMLPVM-----SNSGSGNQGITVMMPVIAA--AEK-L-K--V-DDENLARSLILSNLIAIHIK---SYLGRLSALCGC-VVASAGA---S--------------------------SGITYLL----G----G-D----------FESITY-------SIKNM-------------------------------------------AGNIVGMICDGAKTG--CA---------LKVSTGVSAAIQSALLA-I-E-KI-EIG-ETDGIIDKD------------------------------------------------------------------------------IEKTIKNLARIGSN-----------------------------------------GMTE-T-------DKLIL-------------------------------DIMVC---------------------------------------------------------------------------------------------------------------------------------------------------------------------K*-----------------------------------------------------------------------------------------------------------
>1121331_Hproteolytica@SHJ91483.1| L-cysteine desulfidase
---------------------------------------------------------------------------------------------------------------------------------------------------------------------------------------------------------------------------------------------------MHNVN--------------------------------------------------------------------------------------------------M-----------------------------------------------------------------------------------------------------------------------------------------------------------------------------------------------------------------------------------------------------------------------------------------------K-------------------------------------------------------------------------------------------------------------------------------------------------------------------HD--D-S---FFIGLLKSEVVPALGCTEPI----------------------------AVA------------------------------------------------------------------------------LASAKAREV----------L------------------G------------------------Y------------------E---------P---D--------RIDVVVSHNILKNGMGVGIPGT-G-MVGLHI-----AAALGV-IGG-------NAD----AVLEVLKDIS-PKHIEKAKEYVK-E----SK--------------------------------------------------VTVKSQ-D-TE-------SKL-YVQVSC-----Y-F------------------N-----E------H---------S---------SC----VTIEQCHSNITSIV--V-----D-G-K-----------E-M----L-----KR-----Q--------C---S-----K----------------------------------------D------K----------------------------------------------------------------------------N----Q--------------G-SKDVEV--Y-------H---E-D-------T--S-HTN-IKEIYNFATA---VEF------------------E-K------IE-FILQ---GAVMNKTVA---LEGLKN-NY----------GLK-VGKTLK--------------DK-------I----------D------------KHI-----------------L----S-----D--------D------IQNRAMAM-TAAASDARMAGCMLPVM-----SNSGSGNQGITVMMPVVVV--AEH-L-N--V-SEEKLARALVIANLVAIHIK---SYLGRLSALCGC-VVASSGA---S--------------------------AGIVYLM----D----G-D----------ETKIEY-------AIKNM-------------------------------------------TGNIAGMICDGAKTG--CA---------LKVSTGVSAAIQSALLA-M-D-GI-EIS-YNDGIIDRD------------------------------------------------------------------------------IEKTIENLAKIGRD-----------------------------------------GMTK-T-------DELIL-------------------------------DIMTC---------------------------------------------------------------------------------------------------------------------------------------------------------------------K------------------------------------------------------------------------------------------------------------
>2082193_Cbacterium@AWZ48012.1| hypothetical protein C3495_03935
----------------------------------------------------------------------------------------------------------------------------------------------------------------------------------------------------------------------------------------------------------------------------------------------------------------------------------------------------------M----------------------------------------------------------------------------------------------------------------------------------------------------------------------------------------------------------------------------------------------------------------------------------------K------T-------------------------------------------------------------------------------------------------------------------------------------------------------------------HN--E-N---YFIQLLTKEIVPALGCTEPI----------------------------AVA------------------------------------------------------------------------------LAASKSSET----------L------------------G------------------------G------------------L---------I---D--------NIEVYVSNNILKNGMGVGIPGT-G-MVGLNI-----AAALGC-IGG-------NSK----AGLEVLKNIN-KEDIYKSKQLLK-E----NK--------------------------------------------------VTVLPK-K-VP-------NKL-YVEVTC-----N-G------------------I-----N------G---------K---------CT----TIIKDNHSNIVSVK--L-----N-N-K-----------L-I----V-----NN-----E--------I---E-----D----------------------------------------S------K----------------------------------------------------------------------------K----E------------------EQCC--C-------T---E-E-------I--Q-HTN-IDEIYDFIMN---VDH------------------N-K------IS-FLLD---GAEMNKKIG---VEGITN-DY----------GLK-VGKTIY--------------SK-------M----------K------------SGL-----------------I----G-----D--------D------IQNYAMAL-TAGASDARMAGCMLPVM-----SNSGSGNQGLTVMLPVVAV--CEK-L-K--V-SKETQIRALALANLIAIHIK---SYLGRLSALCGC-VVSASGA---S--------------------------AGIVYLL----G----G-D----------LKKIKY-------AIKNM-------------------------------------------AGNIVGMICDGAKTG--CA---------LKVSTGVSAAMQSALLA-M-D-NI-EIS-CQDGIINDN------------------------------------------------------------------------------IEETIKNLAKIGSE-----------------------------------------GMKE-T-------DNLIL-------------------------------DIMTS---------------------------------------------------------------------------------------------------------------------------------------------------------------------KK------------------------------------------------------------------------------------C----------------------
>1658110_Kmassiliensis@LT854640.1_1136|  1167470 1168771
----------------------------------------------------------------------------------------------------------------------------------------------------------------------------------------------------------------------------------------------------------------------------------------------------------------------------------------------------------MSC--------------------------------------------------------------------------------------------------------------------------------------------------------------------------------------------------------------------------------------------------------------------------------------D------E-------------------------------------------------------------------------------------------------------------------------------------------------------------------CG--C-K---GFIEILKSEVVPALGCTEPI----------------------------AVA------------------------------------------------------------------------------LAAAKAKEA----------L------------------N------------------------S------------------Y---------P---E--------LIKVFVSDNILKNGMGVGIPGT-G-MTGLDI-----AAALGA-IGG-------NPN----VELEVLKDIT-KQNIEDAKDMLK-G----GK--------------------------------------------------VSVNTK-A-VP-------NKL-YIEVQC-----V-S------------------E-----K------N---------I---------SK----AIIKDKHNNLVLVQ--L-----N-E-E-----------I-L----F-----QV-----E--------D---E-----E----------------------------------------E------A----------------------------------------------------------------------------E----V----------------SIDKDK--N-------K---E-H-------C--I-KLS-VEDIYDFAIN---SPL------------------E-D------IE-FILE---GAKMNRKIA---EEGLKG--Y----------GLN-VGKTII--------------DN-------I----------K------------KGV-----------------L----S-----D--------D------IQNYAMAL-TAAASDARMAGCMYPVM-----SNSGSGNQGLTVMLPVVAV--AEK-L-N--V-SSEKLARALVLSNLVAIHIK---TYLGRLSALCGC-VVASAGA---S--------------------------CGITYLL----G----G-Q----------LKEINY-------SIKNM-------------------------------------------VGNISGMICDGAKTG--CA---------LKVSTGVSAAVQSSLLA-M-N-NI-VIS-EKEGIIEKD------------------------------------------------------------------------------VEKTIRNIAQIGRE-----------------------------------------GMLQ-T-------DKLIL-------------------------------NIMTH---------------------------------------------------------------------------------------------------------------------------------------------------------------------K*-----------------------------------------------------------------------------------------------------------
>1766203_Cbacterium@LOHE01000037.1_90|  97349 98647
----------------------------------------------------------------------------------------------------------------------------------------------------------------------------------------------------------------------------------------------------------------------------------------------------------------------------------------------------------M----------------------------------------------------------------------------------------------------------------------------------------------------------------------------------------------------------------------------------------------------------------------------------------D------C-------------------------------------------------------------------------------------------------------------------------------------------------------------------CD--C-K---SFIDVLKKEVVPALGCTEPI----------------------------AVA------------------------------------------------------------------------------LATAKAREV----------L------------------G------------------------K------------------E---------A---E--------RLEVYVSPNIYKNGMGVGIPGT-G-STGLDI-----AAALGA-IGG-------KAD----AVLEVLKDTS-EQDIKQAKEMVS-Q----KL--------------------------------------------------AQVKLK-K-TD-------IKL-YVEAIC-----F-N------------------G-----K------D---------F---------AK----VIIKDNHSNIVFVQ--L-----N-D-D-----------I-V----L-----KK-----D--------D---D-----K----------------------------------------K------E----------------------------------------------------------------------------K----K----------------EKKEKV--D-------S---E-D-------K--R-FLS-VKKIYDFALS---VDI------------------K-D------IE-FLLE---GVRLNKNIA---KEGLNN-DY----------GLK-VGKTLA--------------ES-------I----------K------------KGI-----------------L----A-----D--------D------IQNYAMAL-TAAASDARMDGCMMSVM-----SNSGSGNQGLTVILPVVAV--AEK-L-K--S-NQEELIRALALANLIAIHIK---SYLGRLSALCGC-VVASAGA---S--------------------------CGITYLM----G----G-K----------FENIVF-------ALKNM-------------------------------------------IGNITGMICDGAKTG--CA---------LKVSTGVSAAIQSALLA-I-N-GI-EIS-EKDGIIHQD------------------------------------------------------------------------------VEETIKNIAKIGSQ-----------------------------------------GMKQ-A-------DELIL-------------------------------EIMTS---------------------------------------------------------------------------------------------------------------------------------------------------------------------K*-----------------------------------------------------------------------------------------------------------
>99594_Tberrensis@RKD34345.1| hypothetical protein BET03_00490
----------------------------------------------------------------------------------------------------------------------------------------------------------------------------------------------------------------------------------------------------------------------------------------------------------------------------------------------------------M----------------------------------------------------------------------------------------------------------------------------------------------------------------------------------------------------------------------------------------------------------------------------------------G------W-------------------------------------------------------------------------------------------------------------------------------------------------------------------ND--F-E---KIISLLKKELVPALGCTEPI----------------------------AVA------------------------------------------------------------------------------LATSKAREV----------L------------------K------------------------E------------------E---------P---D--------KIEVLVSRNILKNGMAVGIPGT-G-MTGLKI-----AAALGA-IGG-------NSQ----AKLEVLKYIN-NQHIERSKEIVK-E----NK--------------------------------------------------VSIKLK-D-TN-------EKL-YIEAIC-----S-T------------------K-----D------N---------I---------SR----VIIKGNHSNIVEVR--L-----N-N-D-----------L-L----L-----KK-----D--------S---K-----K----------------------------------------A------E----------------------------------------------------------------------------V----A---------------------L--D-------K---N-N-------T--V-DLN-VKKIFKFANT---EKI------------------E-N------IE-FLLD---GAKMNKAIS---KEGLKG-NY----------GLM-VGKKIA--------------EK-------V----------K------------RGI-----------------L----S-----D--------D------IMTYAMSV-TAAASDARMDGCMYPVM-----SNSGSGNQGLTVMLPVVAV--AEK-L-N--V-DREKLIRALALSNLMTIYIK---TYLGRLSALCGV-VVASIGS---S--------------------------CGITYLL----G----G-K----------YHNIVA-------TIKNM-------------------------------------------IGDIAGMICDGAKPG--CA---------LKVSTGVSAAIKSALLA-I-D-GI-EIS-EYDGIIEKD------------------------------------------------------------------------------VDKTIKKIGEIGSK-----------------------------------------GMHK-T-------DKYIL-------------------------------DIMVN---------------------------------------------------------------------------------------------------------------------------------------------------------------------K------------------------------------------------------------------------------------------------------------
>1121338_Ctepidiprofun@KYH35351.1| serine dehydratase alpha chain
----------------------------------------------------------------------------------------------------------------------------------------------------------------------------------------------------------------------------------------------------------------------------------------------------------------------------------------------------------M----------------------------------------------------------------------------------------------------------------------------------------------------------------------------------------------------------------------------------------------------------------------------------------D------C-------------------------------------------------------------------------------------------------------------------------------------------------------------------SD--C-R---KFIELLKTEVVPALGCTEPI----------------------------AVA------------------------------------------------------------------------------LAASKGIQA----------L------------------E------------------------K------------------E---------A---E--------SIDVFVSGNILKNGMGVGIPGT-G-MTGLDI-----AAALGA-IGG-------NPD----AELEVLKDIT-KEDVNEAVKMVE-E----GK--------------------------------------------------VTIIHK-N-VP-------DKL-YIEVIC-----K-T------------------K-----E------E---------Y---------SK----VVIKQKHTNIVLIE--R-----N-G-N-----------A-I----F-----KD-----N--------S---S-----E----------------------------------------E------N----------------------------------------------------------------------------V----V---------------------T--T-------T---E-D-------R--D-FAT-IDNIHEFAHD---VEL------------------D-D------IK-FLLE---SVKLNKNVA---KEGLEG-DY----------GLK-VGKTIA--------------EN-------V----------K------------KGI-----------------L----C-----D--------D------IQSYAMSL-TAAASDARMAGCMCPVM-----SNSGSGNQGITVTLPIVAV--AEK-L-E--S-SEEKLLRALAIGHLTAIHIK---TYLGRLSALCGA-TVAATGA---S--------------------------VGITYLL----G----G-N----------CTQAKY-------AIKNM-------------------------------------------VGNVAGMICDGAKIG--CA---------LKVSTCTSAAVQSALLA-I-N-DI-VIS-EKEGVIDRD------------------------------------------------------------------------------IEKTIKNLGTIATQ-----------------------------------------GMNQ-T-------DNVIL-------------------------------DIMVS---------------------------------------------------------------------------------------------------------------------------------------------------------------------K------------------------------------------------------------------------------------------------------------
>415015_Pethanoligene@SDY62881.1| L-cysteine desulfidase
-------------------------------MIKLKQKVY--GI-----------------------------------------------------------------------------------------------------------------------------------------------------------------------------------------------------LFERNDN--------------------------------------------------------------------------------------------------M----------------------------------------------------------------------------------------------------------------------------------------------------------------------------------------------------------------------------------------------------------------------------------------K------F-------------------------------------------------------------------------------------------------------------------------------------------------------------------YE--K-D---KIIELLKREIVPALGCTEPI----------------------------AVA------------------------------------------------------------------------------LASAKAKEI----------L------------------N------------------------A------------------F---------P---D--------TIEILVSGNILKNGMGVGIPGT-D-MTGLSI-----AAALGA-IGG-------RSE----EGLEVLKYIS-EKDIKLAKEFVK-S----EK--------------------------------------------------VSVSLK-S-KC-------EKL-YIECIC-----R-K------------------D-----D------E---------Y---------SK----VIIRREHSNIEYIE--H-----N-G-D-----------I-V----C-----NN-----T--------E---K-----L----------------------------------------D------N----------------------------------------------------------------------------L----I---------------------Q--K-------K---D-N-------E--V-ELS-IEKIYDFATS---VDV------------------S-E------VK-FILE---GMRLNKAIA---EEGLSK-EY----------GLQ-VGKKII--------------EN-------I----------H------------KGI-----------------L----S-----N--------D------IMTHAMAL-TAAASDARMAGCMMPVM-----SNSGSGNQGITVMLPVVAV--GER-L-N--V-SEEKLIRALVISNLVAIHIK---HHLGKLSALCGC-VIAAGGA---S--------------------------SGITYIL----G----G-D----------VQNISY-------AIKNM-------------------------------------------VGNISGMICDGAKIG--CA---------LKVSTGASAAVQSALLA-I-D-GI-EVS-HMEGIIDRD------------------------------------------------------------------------------IENTIINLANIGVE-----------------------------------------GMGE-T-------DKLIL-------------------------------DIMLN---------------------------------------------------------------------------------------------------------------------------------------------------------------------KS-----------------------------------------------------------------------------------------------------------
>1121291_Cacidisoli@SMC26593.1| L-cysteine desulfidase
----------------------------------------------------------------------------------------------------------------------------------------------------------------------------------------------------------------------------------------------------------------------------------------------------------------------------------------------------------M-----------------------------------------------------------------------------------------------------------------------------------------------------------------------------------------------------------------------------------------------------------------------------------------------------------------------------------------------------------------------------------------------------------------------------------------------------------------------Y-E---NIIELLKKEVVLALGCTEPA----------------------------AVA------------------------------------------------------------------------------LATAKCKEV----------L------------------G------------------------E------------------M---------P---E--------SVEIFASTNILKNGMGVGIPGT-G-MVGLPI-----AAALGV-IKG-------DSS----KLLEVLSDVK-KEDVDKAKLMLE-L----GR--------------------------------------------------VKVNLK-D-TK-------EKL-YIEAIC-----R-S------------------G-----K------C---------F---------SR----TIISGEHTSFVLIE--L-----N-G-E-----------K-I----Y-----SV-----D--------D---K-----K----------------------------------------K------S----------------------------------------------------------------------------S--------------------------E--K-------D---K-E-------Y--E-TLT-IDKIYEFVNK---VQI------------------K-D------IE-FLLQ---GAQINKKLS---DEALNN-KY----------GLA-VGKNLY--------------EN-------I----------K------------SGR-----------------I----Q-----D--------S------MEMHAKYT-TSAAVDARMSGCILPVM-----TNTGSGNQGITVSLPVLAV--AET-S-N--T-DKETLIRALALSNLVAIHIK---SNLGRLSALCGC-VVASTGA---C--------------------------TGITYIL----G----G-K----------LPNIKY-------SIKNM-------------------------------------------IADISGMVCDGAKCG--CA---------LKVSTGVSSAIQAALLA-L-N-DV-EVS-QNDGIIDRD------------------------------------------------------------------------------VEKTIKNLCELGTK-----------------------------------------GLSE-A-------DNVIL-------------------------------NIMTC---------------------------------------------------------------------------------------------------------------------------------------------------------------------K------------------------------------------------------------------------------------------------------------
>431943_Ckluyveri@EDK32670.1| Conserved hypothetical protein
-----------------------------------------------------------------------------------------------------------------------------------------------------------------------------------------------------------------------------------------------------------------------------------------------------------------------------------------------------------------------------------------------------------------------------------------------------------------------------------------------------------------------------------------------------------------------------------------------------------------------------------------------------------------------------------------------------------------------------------------------------------------------------------------------------------------------------------------MIRLLHKEVVLALGCTEPV----------------------------AVA------------------------------------------------------------------------------LAAAKCKET----------L------------------G------------------------K------------------I---------P---E--------TIEILASTNILKNGMGVGIPGT-G-MVGLHI-----AAALGV-TGG-------NSH----KLLEVLSDIK-SEDVKAAKRMID-E----KR--------------------------------------------------VGIKHK-D-AS-------EKL-YIEAVC-----K-Y------------------N-----D------E---------Y---------SR----VIISGSHTNIVLVE--S-----N-G-E-----------K-I----S-----EE-----N--------G---Q-----D----------------------------------------I------L----------------------------------------------------------------------------E--------------------------Y--K-------E---I-K-------N--E-KIT-VDYIYKFINE---IST------------------D-E------II-FLLH---GALINKKLS---DEALAN-HY----------GLG-VGKNLY--------------EN-------V----------K------------YGR-----------------I----E-----D--------S------MEVRAKYT-TAAAVDARMAGCSLPVM-----TNSGSGNQGITVSMPVLAA--AEK-L-K--I-PQEKLIRALALSNLIAIHIK---SNLGRLSALCGC-VVASTGA---C--------------------------CGITYIF----G----G-K----------LENIKY-------AIKNM-------------------------------------------IGDISGMVCDGAKCG--CA---------LKVSTGVSAAVQAAMLA-L-S-NV-EIS-QNDGIIDKD------------------------------------------------------------------------------VEKTIKNLCELDTK-----------------------------------------GLKE-A-------DDVIL-------------------------------NIMTC---------------------------------------------------------------------------------------------------------------------------------------------------------------------K------------------------------------------------------------------------------------------------------------
>1766203_Cbacterium@LOHE01000032.1_32|  28638 30008
-------------------------------M-----------------------------------------------------------------------------------------------------------------------------------------------------------------------------------------------------------------EYLSNVS--------------------------------------------------------------------------------------------------M--IYFRKAY---------------------------------------------------------------------------------------------------------------------------------------------------------------------------LLG-------------------------------------------IQLAFY------------------NVNE-GR-----------------------D------N-------------------------------------------------------------------------------------------------------------------------------------------------------------------VT--N-Q---EILKLLKREVVPALGCTEPI----------------------------AVA------------------------------------------------------------------------------LAAAKASEE----------L------------------K------------------------N------------------R---------P---E--------SVEVYVSANILKNGMGVGVPGT-G-MTGLYI-----ATALGC-IGG-------KSE----KELEVLSDVT-QQDVEDAKKMVK-D----NK--------------------------------------------------IKVNLK-D-IK-------EKL-YIEVIA-----K-E------------------N-----D------N---------Y---------AK----VVIRKQHSNIVLVE--F-----N-D-K-----------V-I----Y-----KI-----D--------E---E-----P----------------------------------------E------N----------------------------------------------------------------------------V--------------------------K--A-------D---N-S-------K--L-KLT-VDEIYNFALS---VDI------------------E-D------VK-FLLD---GAKMNKDLA---DEALNN-NY----------GLQ-VGKTIL--------------KG-------I----------E------------SGF-----------------Y----S-----D--------D------IQSYAKAL-TAAAADARMSGCMHAVM-----SNSGSGNQGITVSLPVYAV--ALK-L-N--A-DEEKTIRALTISNLIAIHIK---TYLGRLSALCGC-VVASTGS---S--------------------------CGITYLL----G----G-E----------LKNIKY-------SIKNM-------------------------------------------IGDISGMVCDGAKCG--CA---------LKVSTGVSSAIQSAMLA-I-N-DI-EIS-YHDGIVDDD------------------------------------------------------------------------------VENTIKNLCMLGIE-----------------------------------------GMNN-A-------DKVML-------------------------------DIMVS---------------------------------------------------------------------------------------------------------------------------------------------------------------------K*-----------------------------------------------------------------------------------------------------------
>1950631_Bbacterium@DIRT01000010.1_52|  56130 57473
---------------------------------------------------------------------------------------------------------------------------------------------------------------------------------------------------------------------------------------------------MKVTD--------------------------------------------------------------------------------------------------M----------------------------------------------------------------------------------------------------------------------------------------------------------------------------------------------------------------------------------------------------------------------------------------S------P-------------------------------------------------------------------------------------------------------------------------------------------------------------------DK--I-T---QIINLVKSEVKYALGCTEPV----------------------------AVA------------------------------------------------------------------------------LAVAKSCEI----------L------------------R------------------------SNNE---------------E---------P---T--------QVWVEVSPNILKNGMGVGIPGT-N-MIGLDV-----ASALSM-VCG-------KTE----YNLEVLKEVT-PEKIEMAQSILA-Q----GN--------------------------------------------------VRVSMA-T-TS-------KKL-SIKATA-----K-N------------------D-----H------H---------K---------AT----TIIQDMHDNIVYYD--Y-----D-R-T-----------I-L----F-----NE-----N--------S---D-----A----------------------------------------V------E----------------------------------------------------------------------------E----DHCV-----------L-DGEEQM--N-------S---I-L-------E--V-GLS-VAVIWDFIQK---VDY------------------Q-D------IE-FILE---SGRLNRALA---DEGLSK-EY----------GLQ-VGRTIQ--------------KN-------I----------N------------KKI-----------------L----G-----Q--------G------LLTHSMAL-SAAASDARMAGSLLPAM-----SNSGSGNQGITATVPVVAA--AEH-F-G--S-SEEELARALMLSHLITIHIK---GQLGRLSALCGA-LVASIGA---A--------------------------CGMAYLA----G----G-N----------LQQVEF-------TIKNM-------------------------------------------IGNMTGMVCDGAKIG--CS---------LKVASGISSAVQSVLLA-M-D-NI-CIS-DNDGIIEKD------------------------------------------------------------------------------IEKTIKNLTNIGSK-----------------------------------------GMQA-T-------DDMIL-------------------------------KIMVS---------------------------------------------------------------------------------------------------------------------------------------------------------------------KL-DN*-------------------------------------------------------------------------------------------------------
>1953436_Bubp6_uba1177@DBYV01000055.1_62|  76626 79424
IKQIMGNPEAAASAYSLYDYEIASELGGEAAMQNLRERAWRHGIRLASDMVPNHTAIDSKWISEHPEWFISADVPPFPAYTYNGENLSSDPNIGIYIEDHYYSKSDAAVTFKRVDFRTGKTDYIYHGNDGTCMPWNDTAQLNYMRADVREQVIQTIIKIAKNFPVIRFDAAMTLAKRHYHRLWFPEPGSGGDIASRAEHGLTTEEFNKLFPKEFWREVVDRVAVEAPDTLLLAEAFWLMEGYFVRTLG--------------------------------------------------------------------------------------------------MHRVYN-SAFMNFMKNEENAKYRQSVKSVLEFDPHILERYVNFLNNPDEETAVAQFGDNDKYFGVTLLMITMPGLPMFGHGQIEGFSEKYGMEYRRAYKNESVNQALVERHEREIFPLLHLRHLFAHVDDFHFYDFYKSDGTVDENVFAYSNGWGESKVLVFYHNRFAETSG--WIKQSCAWLDKGSGELRRINLDFALGLRREKGTFVRFKELISGREYTLSTEDIFEHGFYIHLKAYEYRVFTDFKVVSNINENNE-----------------------E------E-------------------------------------------------------------------------------------------------------------------------------------------------------------------MD--F-Q---LYIDAFNSEVVPALGCTEPI----------------------------AVA------------------------------------------------------------------------------LAAATSAKL----------L------------------G------------------------R------------------P---------V---E--------RAEIALSGNIMKNGLGVGIPGT-G-MVGLPI-----AAALGI-KGG-------DPS----KELEVLSGVT-KEHIAQAKEMVK-K----GE--------------------------------------------------IAVSMK-E-KV-------DKL-YIEAIC-----F-S------------------G-----K------E---------C---------AR----TVICGSHTNIVLTE--L-----N-G-K-----------I-I----S-----QK-----S--------C---N-----A----------------------------------------F------S----------------------------------------------------------------------------F----D------------------WNEN--Q-------K---T-Q-------E--Y-HMT-VEGIWNFINK---VPL------------------E-K------IR-YVLE---GAEMNKKIA---LEGLSG-DY----------GLR-VGKTLR--------------LN-------V----------K------------KGI-----------------L----C-----D--------D------LANYAMAL-TAAASDARMAGCTLSVM-----SNSGSGNQGITVMMPIVAT--AER-L-G--S-SEEKLIRALYLGNLIAIHLK---EFMSKLSALCGT-VTASTGA---A--------------------------CGITYLL----G----G-N----------LTQINY-------AIKNM-------------------------------------------IGNISGMICDGAKAG--CA---------LKVSTTINAALQSALLA-I-E-NI-EIS-ETDGIIERD------------------------------------------------------------------------------IEKTIKNLATVASE-----------------------------------------GMEK-T-------DEVIL-------------------------------DIMTC---------------------------------------------------------------------------------------------------------------------------------------------------------------------K*-----------------------------------------------------------------------------------------------------------
>1953437_Bubp6_uba1196@DBYC01000070.1_1|  3 1046
---------------------------------------------------------------------------------------------------------------------------------------------------------------------------------------------------------------------------------------------------------------------------------------------------------------------------------------------------------------------------------------------------------------------------------------------------------------------------------------------------------------------------------------------------------------------------------------------------------------------------------------------------------------------------------------------------------------------------------------------------------------------------------------------------------------------------------------------------------------------------------------------------------------------------------------------------------------------------------------------------------------------------------------------------------------------------------------------------------------------------------------DPS----KELEVLSGVT-KEHIAAAKEMVK-K----GE--------------------------------------------------IAVSMK-E-KV-------DKL-YIEAIC-----F-S------------------G-----K------E---------C---------AR----TVICGSHTNIVLTE--L-----N-G-K-----------I-I----S-----QK-----S--------C---N-----A----------------------------------------F------S----------------------------------------------------------------------------F----D------------------WNEN--Q-------K---T-Q-------E--Y-HMT-VEGIWNFINK---VPL------------------E-K------IR-YVLE---GAEMNKKIA---LEGLSG-DY----------GLR-VGKTLR--------------LN-------V----------Q------------KGL-----------------L----A-----D--------D------LANYAMAL-TAAASDARMAGCTLSVM-----SNSGSGNQGITVMMPIVAT--AER-L-G--S-SEEKLIRALYLGNLIAIHLK---EFMSKLSALCGT-VTASTGA---A--------------------------CGITYLM----G----G-N----------LTQINY-------AIKNM-------------------------------------------IGNISGMICDGAKAG--CA---------LKVSTTINAALQSALLA-I-E-NI-EIS-ETDGIIERD------------------------------------------------------------------------------IEKTIKNLATVASV-----------------------------------------GMEK-T-------DEVIL-------------------------------DIMTC---------------------------------------------------------------------------------------------------------------------------------------------------------------------K*-----------------------------------------------------------------------------------------------------------
>1121295_Calgidicarnis@PPK45944.1| L-cysteine desulfidase
----------------------------------------------------------------------------------------------------------------------------------------------------------------------------------------------------------------------------------------------------------------------------------------------------------------------------------------------------------M--------------------------------------------------------------------------------------------------------------------------------------------------------------------------------------------------------------------------------------------------------------------------------------------------------------------------------------------------------------------------------------------------------------------------------------------------------------------N--F-I---KYIELLKRELAPALGCTEPI----------------------------AVA------------------------------------------------------------------------------YASAKAKNV----------L------------------G------------------------F------------------M---------P---D--------KVEVLVSGNILKNGMGVGIPKT-K-MTGLDI-----AAALGV-IGG-------NPE----AKLEVLKDIE-DKHIDEAVKFLK-D----NN--------------------------------------------------LKIKLK-D-TK-------SKL-YIEVIC-----K-K------------------G-----Q------D---------E---------SK----VIIKDEHTNIVYIS--L-----N-G-E-----------V-L----Y-----ES-----E--------E---K-----E----------------------------------------E------N----------------------------------------------------------------------------K----V--------------E-DGVNEEITK-------F---N-D-------K--I-EIS-IKDIHNFATN---VDF------------------E-D------IK-FLLD---GAKMNRRVA---KEGIEH-EY----------GLK-VGKTFH--------------ES-------I----------G------------KGI-----------------F----A-----D--------S------IESHAIAI-TAAAVDARMDGCALPVM-----TTAGSGNQGLTCTLPVVAV--FEK-L-G--S-SEEELCRALAISNLVTIHIK---SYLGRLSALCGCGVAAAVGS---S--------------------------CGITYLL----G----G-D----------YESISH-------AVKNM-------------------------------------------VAGLSGMICDGAKQG--CA---------LKISTSVSSAIQSAVLA-T-N-GI-EVS-CKDGIIHEC------------------------------------------------------------------------------VEQTIKNLGNLATA-----------------------------------------GMVD-T-------DKVIL-------------------------------DMMVC---------------------------------------------------------------------------------------------------------------------------------------------------------------------K------------------------------------------------------------------------------------------------------------
>1499689_Camazonitimon@LM994640.1_1165|  1233361 1234656
----------------------------------------------------------------------------------------------------------------------------------------------------------------------------------------------------------------------------------------------------------------------------------------------------------------------------------------------------------M--------------------------------------------------------------------------------------------------------------------------------------------------------------------------------------------------------------------------------------------------------------------------------------------------------------------------------------------------------------------------------------------------------------------------------------------------------------------G--F-D---KYVNLLKRELTPALGCTEPI----------------------------AVA------------------------------------------------------------------------------YASAKAREV----------L------------------G------------------------S------------------I---------P---E--------RVEVLVSGNILKNGMGVGIPKT-K-MTGLDI-----AAALGL-IGG-------NAE----AKLEVLKDIE-DKHIEEAVNYLK-E----NR--------------------------------------------------LKVKLK-D-VK-------NKL-YIEIVC-----F-D------------------G-----Q------N---------E---------SK----VIIKDKHTNIVHIS--L-----N-K-D-----------L-I----Y-----EK-----K--------D---D-----E----------------------------------------V------K----------------------------------------------------------------------------E----C--------------N-NCNEQE--E-------K---K-E-------E--V-SLT-IDCIYDFSQK---VKF------------------E-D------IK-FLLE---GAKMNRRVA---QEGIEK-DY----------GLR-VGKVFY--------------ES-------I----------G------------KGI-----------------F----A-----D--------S------IESYAIAI-TSAAVDARMDGCIFPVM-----TTAGSGNQGLTCTLPVVAV--AEK-L-E--S-SEENLARALAISNLITIHIK---SYLGRLSALCGCGVAAAIGS---S--------------------------CAITYLL----G----G-D----------KKAINH-------SVKNM-------------------------------------------IAGLSGMICDGAKQG--CA---------LKISTSVSSAIQSAVLA-I-N-DI-EVS-CKDGIIHDC------------------------------------------------------------------------------VEQTIKNLGNLGIE-----------------------------------------GMVD-T-------DRVIL-------------------------------NMMVC---------------------------------------------------------------------------------------------------------------------------------------------------------------------K*-----------------------------------------------------------------------------------------------------------
>1946346_Csp@DCDL01000004.1_6|  9447 10721
----------------------------------------------------------------------------------------------------------------------------------------------------------------------------------------------------------------------------------------------------------------------------------------------------------------------------------------------------------M-----------------------------------------------------------------------------------------------------------------------------------------------------------------------------------------------------------------------------------------------------------------------------------------------------------------------------------------------------------------------------------------------------------------------------------------------------------------------K-N---TCINILKREVIPALGCTEPI----------------------------ALA------------------------------------------------------------------------------LATAKCSQA----------L------------------G------------------------G------------------V---------P---D--------RITVLVSCNILKNGMGVGIPGT-G-MVGLNI-----AAALGA-IGG-------NAE----AGLEVLKDVT-KSDIEKSKEYIA-D----GK--------------------------------------------------VTIDLT-K-AP-------EKL-YVEVIG-----H-K------------------G-----E------D---------S---------SS----VIIKNKHNNIVLIT--R-----N-E-E-----------I-L----F-----EM-----D--------E---V-----K----------------------------------------S------I----------------------------------------------------------------------------A----T---------------------E--E-------S---K-D-------D--E-QLS-VKDIYEFIKT---VPY------------------E-D------IE-FLME---GIEMNRKVS---EAGRKD-EY----------GLR-AGRTLL--------------DG-------K----------N------------SKM-----------------F----A-----D--------S------IQTYAMGV-TAAGVDARMDGCTLPVM-----STAGSGNQGLTATLPVIAV--AEK-L-E--L-SDDILVRAVALSDLITIHVK---SFIGRLSALCGCGVAASIGS---S--------------------------CAIVYML----G----G-D----------LCAINK-------AIKNM-------------------------------------------VADVSGIVCDGAKPG--CA---------LKISTAVGTAVLCAALA-V-D-GV-EVS-AHDGIVHED------------------------------------------------------------------------------VERTIKNMADLGVV-----------------------------------------GMAD-A-------DRVIL-------------------------------NLMMC---------------------------------------------------------------------------------------------------------------------------------------------------------------------K*-----------------------------------------------------------------------------------------------------------
>908809_Cmitchellensi@KRQ86184.1| Serine dehydratase alpha chain
----------------------------------------------------------------------------------------------------------------------------------------------------------------------------------------------------------------------------------------------------------------------------------------------------------------------------------------------------------M-----------------------------------------------------------------------------------------------------------------------------------------------------------------------------------------------------------------------------------------------------------------------------------------------------------------------------------------------------------------------------------------------------------------------------------------------------------------------K-G---DYVCLLKREVIPALGCTEPV----------------------------AVA------------------------------------------------------------------------------LCCAKAKDE----------L------------------K------------------------N------------------I---------P---E--------MVEVYVSKNIMKNGMGVGVPNT-G-MVGLDI-----SAAIGS-IIG-------NSS----KGLNVLEDVT-PDILEMAKGFIE-D----GK--------------------------------------------------VKVSLK-N-TN-------EKL-YIESIL-----Y-F------------------K-----N------D---------Y---------VK----VIIKNRHNNFVYIK--K-----N-G-Q-----------V-L----L-----NI-----E--------E---D-----E----------------------------------------I------A----------------------------------------------------------------------------------------------------------P-------F---V-E-------D--I-SLT-VRDILDFALS---VNI------------------K-D------IE-FLLE---GVEMNRRIS---SEGLSK-DY----------GLN-VGKKML--------------EN-------I----------K------------KGI-----------------L----S-----D--------D------IHNYAMAL-TAAGADARMAGATLPVM-----SSAGSGNQGLTAILPVVAV--AEK-I-N--S-NNETLARALVISHLITYHIK---SHLGRLSPVCGCGVAASTGA---S--------------------------CAIAYLL----G----G-G----------YVEICK-------VIKNM-------------------------------------------VADIAGIICDGAKPS--CA---------LKLSTAASAAVQSALLA-L-S-GV-EVS-KYDGIVEED------------------------------------------------------------------------------VEKTIMNLAKIGTL-----------------------------------------GMNT-T-------DDVIL-------------------------------NIMTN---------------------------------------------------------------------------------------------------------------------------------------------------------------------KC-----------------------------------------------------------------------------------------------------------
>29344_Cfervidus@SEF87687.1| L-cysteine desulfidase
----------------------------------------------------------------------------------------------------------------------------------------------------------------------------------------------------------------------------------------------------------------------------------------------------------------------------------------------------------M-----------------------------------------------------------------------------------------------------------------------------------------------------------------------------------------------------------------------------------------------------------------------------------------------------------------------------------------------------------------------------------------------------------------------------------------------------------------------------EYLKILKREVIPALGCTEPV----------------------------AVA------------------------------------------------------------------------------LCCAKAKDE----------L------------------K------------------------D------------------S---------P---E--------RVEVFVSKNVFKNGMGVGVPNT-G-MVGLDI-----AASIGS-IMG-------NSL----KDLKLLEDVT-PKILEEAKNFLQ-S----GK--------------------------------------------------VKVKFK-E-TK-------DKL-YIEAIL-----Y-S------------------K-----N------E---------Y---------VK----VIIKGKHNNIVYVE--K-----N-G-N-----------I-I----L-----NN-----N--------T---E-----E----------------------------------------V------A----------------------------------------------------------------------------------------------------------L-------S---N-K-------N--E-VLS-VKGIYDFATS---IDF------------------K-D------IA-FLID---GAEMNKKIA---NEGLTK-DY----------GLK-VGKTIM--------------EN-------I----------K------------KGI-----------------L----G-----D--------D------INNYAMAL-TAAASDARMSGATLPVM-----SSAGSGNQGLTAILPIVAV--SEK-I-G--Y-DKEKLARAIAISHLITYHIK---NHLGRLSSVCGCGVAAGIGA---S--------------------------CGITYLL----G----G-G----------YDKIVK-------AIKNM-------------------------------------------IANLTGMICDGAKPS--CA---------LKLATSASAAVQSALLA-M-S-DI-EVS-KHDGIIEED------------------------------------------------------------------------------VEKTIANLAKIGTQ-----------------------------------------GMSI-T-------DDVIL-------------------------------NIMIS---------------------------------------------------------------------------------------------------------------------------------------------------------------------KC-----------------------------------------------------------------------------------------------------------
>857293_Caustralicus@CCC57708.1| Protein of unknown function DUF1063
----------------------------------------------------------------------------------------------------------------------------------------------------------------------------------------------------------------------------------------------------------------------------------------------------------------------------------------------------------M-----------------------------------------------------------------------------------------------------------------------------------------------------------------------------------------------------------------------------------------------------------------------------------------------------------------------------------------------------------------------------------------------------------------------------------------------------------------------D-T---HCLTILKSEVKPALGCTEPV----------------------------AVA------------------------------------------------------------------------------LCCGRAKDE----------L------------------N------------------------D------------------I---------P---D--------KVEVFVSKNVLKNGMGVYVPNT-D-MVGLDI-----AAAVGS-LIG-------NSH----KGLNILEDVD-DKLLLEAKNFLK-N----DK--------------------------------------------------IKIFLK-E-TK-------DKL-YIESIL-----Y-K------------------G-----D------S---------Y---------VK----VIIKDKHDRIIYVE--R-----N-G-N-----------V-I----V-----KD-----E--------I---E-----E----------------------------------------I------A----------------------------------------------------------------------------------------------------------V-------S---S-K-------S--H-RLS-IKEIYEFATS---VNF------------------E-E------IA-FLLE---GVEMNKKIA---QEGLDK-NY----------GLN-VGKNII--------------QN-------I----------K------------KGI-----------------L----S-----D--------D------IHNFAMAL-TAAGADARMSGATLPVM-----SSAGSGNQGLTAILPVVAV--SEK-L-N--C-SKEKLARAIAIRHLITYHIK---THLGRLSPVCGCGVAAGIGA---S--------------------------CAITYLL----G----G-A----------YDNITK-------AIKNM-------------------------------------------VAG--------------C-----------------------------------------------------------------------------------------------------------------------------------------------------------------------------------------------------------------------------------------------------------------------------------------------------------------------------------------------------------------------------------------------------------------------------------------------------------------------------------------------------------------------------
>1946375_Csp@DBMJ01000015.1_194|  196491 197777
----------------------------------------------------------------------------------------------------------------------------------------------------------------------------------------------------------------------------------------------------------------------------------------------------------------------------------------------------------M--------------------------------------------------------------------------------------------------------------------------------------------------------------------------------------------------------------------------------------------------------------------------------------------------------------------------------------------------------------------------------------------------------------------------------------------------------------------G--C-T---NYINILKGEVVPALGCTEPI----------------------------AVA------------------------------------------------------------------------------LASAKVKEE----------L------------------N------------------------Q------------------M---------P---E--------KIEVFLSGNILKNGMGVGIPGT-G-MTGLHI-----AAALGA-AGG-------ESS----QGLEVLKNVS-EEHINIAKEMVY-G----KK--------------------------------------------------IDIQLK-D-GA-------DKL-FVEVRG-----Y-A------------------N-----M------D---------V---------VV----VTIKHRHNNICKIE--K-----N-G-V-----------V-I----E-----DE-----T--------K---E-----Q----------------------------------------C------T----------------------------------------------------------------------------A--------------------------V--S-------S---N-D-------N--T-DIS-VGDIYHFATS---VDF------------------S-E------IK-FLLQ---GAEMNKRVA---EEGLNK-NY----------GLG-VGKSIV--------------ES-------I----------K------------KGL-----------------L----S-----D--------D------IQSYAMAY-TAAGADARMDGCKYPVM-----SSAGSGNQGLTAILPVVAT--AEK-L-G--A-SSEQLARALAISHLTTIHIK---SQMGRLSALCGCGVAASIGA---S--------------------------CAITYLL----G----G-N----------LEHLKH-------TIKNM-------------------------------------------IGNVSGMICDGAKPG--CA---------LKLTTAVSAAVQSALLA-L-N-GV-EIS-DKDGIVEEN------------------------------------------------------------------------------VENTISNLGKLASI-----------------------------------------GMVA-T-------DKVIL-------------------------------DIMLN---------------------------------------------------------------------------------------------------------------------------------------------------------------------KD------------------------------------------------------------------------------------C-MH*------------------
>1033737_Csenegalense@HE611051.1_488|  529030 530316
----------------------------------------------------------------------------------------------------------------------------------------------------------------------------------------------------------------------------------------------------------------------------------------------------------------------------------------------------------M--------------------------------------------------------------------------------------------------------------------------------------------------------------------------------------------------------------------------------------------------------------------------------------------------------------------------------------------------------------------------------------------------------------------------------------------------------------------N--Y-N---EITELLKIEVVPALGCTEPI----------------------------AIA------------------------------------------------------------------------------IATAKAASC----------L------------------K------------------------K------------------D---------V---E--------KIELYLSTNIIKNAMSVGIPGT-G-ANGIDI-----AAALGA-VAG-------NAD----LKLEVLRDCT-QEDVSKAKQMVQ-D----GK--------------------------------------------------VSVKKA-D-RT-------EKL-YIEAIC-----T-S------------------G-----E------E---------T---------AK----VVIKYKHTNITLIQ--V-----N-G-E-----------I-V----Y-----SN-----E--------E---T-----L----------------------------------------E------A----------------------------------------------------------------------------P----K------------------EDGK--E-------D---K-K-------K--L-TFS-VAKIYEYATT---VPF------------------E-D------IK-FLLD---GAAMNSKVA---EEGLKH-EY----------GLK-IGKTLM--------------GQ-------I----------E------------EGI-----------------L----S-----D--------D------IMSFTMAF-TAAGSDARMSGCPLPVM-----SSAGSGNQGLTAILPVVAV--SKK-I-N--A-SDETLARGLAISHLITYYIK---SHLGRLSALCGCGVAASIGA---S--------------------------AAMTYMM----G----G-K----------LENVCY-------TIKNM-------------------------------------------IGDVSGMICDGAKPG--CA---------LKLSTAVGSSVKSAILA-T-H-GI-EIS-DKDGIVSKE------------------------------------------------------------------------------ADQSIRNLATLANS-----------------------------------------GMTN-C-------DNVIL-------------------------------DIMIC---------------------------------------------------------------------------------------------------------------------------------------------------------------------K*-----------------------------------------------------------------------------------------------------------
>1211817_Cihumii@CCAT010000019.1_3|  1353 2639
----------------------------------------------------------------------------------------------------------------------------------------------------------------------------------------------------------------------------------------------------------------------------------------------------------------------------------------------------------M--------------------------------------------------------------------------------------------------------------------------------------------------------------------------------------------------------------------------------------------------------------------------------------------------------------------------------------------------------------------------------------------------------------------------------------------------------------------N--Y-N---EITELLKVEVVPALGCTEPI----------------------------AIA------------------------------------------------------------------------------MATAKGASY----------L------------------K------------------------N------------------G---------V---E--------KIELFLSTNIIKNAMSVGIPGT-G-ANGIDI-----AAALGA-VAG-------NAD----LKLEVLRDCN-QEDVAKAKKMVA-D----KK--------------------------------------------------VSVQKA-D-RT-------EKL-YIEAIC-----I-S------------------G-----D------E---------K---------AR----VVIKYKHTNITLVE--V-----N-G-E-----------I-I----Y-----AN-----E--------D---T-----L----------------------------------------D------A----------------------------------------------------------------------------P----T------------------EDSK--N-------N---K-K-------K--L-ELS-VAKIYEYATT---VPF------------------E-D------IK-FLLD---GAEMNSKVA---EEGLKK-EY----------GLK-IGKTLM--------------EQ-------I----------D------------KGI-----------------L----S-----D--------D------IMSFTMAF-TAAGSDARMSGCPLPVM-----SSAGSGNQGLTAILPVVAV--SKK-L-E--C-SDETLARALAISHLTTYYIK---SFLGRLSALCGCGVAASIGA---S--------------------------SAMTYMM----G----G-K----------LENVCY-------TIKNM-------------------------------------------IGDVSGMICDGAKPG--CA---------LKLSTAVSSSVKSAILA-A-H-GI-EIS-DKDGIVSKE------------------------------------------------------------------------------ADDSIRNLATIANN-----------------------------------------GMTN-C-------DNVIL-------------------------------DIMIC---------------------------------------------------------------------------------------------------------------------------------------------------------------------K*-----------------------------------------------------------------------------------------------------------
>29341_Cargentinense@ARC83932.1| hypothetical protein RSJ17_05005
----------------------------------------------------------------------------------------------------------------------------------------------------------------------------------------------------------------------------------------------------------------------------------------------------------------------------------------------------------M--------------------------------------------------------------------------------------------------------------------------------------------------------------------------------------------------------------------------------------------------------------------------------------------------------------------------------------------------------------------------------------------------------------------------------------------------------------------N--Y-D---LITELLKTEVIPALGCTEPI----------------------------AIA------------------------------------------------------------------------------MATAKGKSY----------L------------------E------------------------G------------------V---------P---E--------RIELYLSTNIVKNAMSVGIPGT-G-SSGIHI-----AAALGA-IAG-------NAD----LNLEVLRDAT-IKDVENAKKMVN-D----QN--------------------------------------------------VSVHLS-D-RH-------EKL-YIEAIC-----I-K------------------G-----E------E---------Q---------AK----VVIKDKHTNIILIE--I-----N-G-K-----------V-L----F-----AA-----D--------E---D-----E----------------------------------------Q------A----------------------------------------------------------------------------A--------------------------S--A-------N---T-S-------N--V-ELS-VEKIYNYITN---VDA------------------D-D------IK-FLLD---GAEMNRKVA---EEGLKN-DY----------GMN-VGKTLM--------------KS-------I----------K------------EGL-----------------I----G-----D--------D------IMSYTMAV-TACGADARMSGCILPVM-----SSAGSGNQGLTAILPIVAI--NEK-L-K--C-GEDVLVRALAMSHLITYYIK---SHLGRLSALCGCGVGAAIGA---S--------------------------SAMTYMM----G----G-K----------LDNVSY-------TIKNM-------------------------------------------IGDVSGMICDGAKPG--CA---------LKLSTAVGAAVKSAILS-T-R-GV-EIS-EKDGIVSKE------------------------------------------------------------------------------ADKSIRNLASIANK-----------------------------------------GMCD-C-------DNVIL-------------------------------DIMIC---------------------------------------------------------------------------------------------------------------------------------------------------------------------K------------------------------------------------------------------------------------------------------------
>1950624_Bbacterium@DHQB01000007.1_34|  44694 45986
----------------------------------------------------------------------------------------------------------------------------------------------------------------------------------------------------------------------------------------------------------------------------------------------------------------------------------------------------------M-------------------------------------------------------------------------------------------------------------------------------------------------------------------------------------------------------------------------------------------------------------------------------------------------------------------------------------------------------------------------------------------------------------------------------------------------------------------HS--N-S---TFINLLKAEVVPALGCTEPI----------------------------AVA------------------------------------------------------------------------------LAVAKARET----------L------------------G------------------------E------------------K---------P---S--------SIKLLLSANIFKNGMGVGIPGT-G-MIGLHI-----AAALGA-IYG-------KSA----DCLELLTGIT-DSVVDEAKTIVD-T----NK--------------------------------------------------VLIEIK-E-GT-------EKL-YIEAIC-----N-G------------------A-----NG-----Q---------Y---------AK----AIIAEKHSNILLVE--K-----N-G-E-----------V-I----E-----CN-----Q--------N---Q-----Q----------------------------------------N------N----------------------------------------------------------------------------E---SA---------------------E--T-------I---K-E-------K--V-SLT-IEEIFNFITR---VPV------------------A-D------IE-FMLK---TVDYNDTIA---QEGLSK-KY----------GLS-VGRKLK--------------SY-------I----------D------------KGI-----------------L----S-----D--------D------LMNNAMYL-TAAASDARMSGCTLPVM-----SNSGSGNQGITATLPVYSA--AKY-L-K--A-NQETLVRALALSHLVSIHIK---TYLGRLSALCGC-IIAATGA---G--------------------------CGVSYIM----G----G-G----------LNETIY-------TIKNM-------------------------------------------VGNVTGMVCDGAKEG--CA---------LKVSTGVSSAIQSALLG-L-E-GT-VIS-SNDGIIDED------------------------------------------------------------------------------VEKTIQNLGRIGSE-----------------------------------------GMNQ-T-------DKLLL-------------------------------EIMVS---------------------------------------------------------------------------------------------------------------------------------------------------------------------KG-KA*-------------------------------------------------------------------------------------------------------
>1950605_Bbacterium@DHVO01000080.1_8|  6234 7544
----------------------------------------------------------------------------------------------------------------------------------------------------------------------------------------------------------------------------------------------------------------------------------------------------------------------------------------------------------M---------------------------------------------------------------------------------------------------------------------------------------------------------------------------------GC------------------------------------------------------------------------------------------------------------T-------------------------------------------------------------------------------------------------------------------------------------------------------------------SEFCY-S---KYLKLLYTEVVPALGCTEPI----------------------------AVA------------------------------------------------------------------------------LAVAKARET----------L------------------S------------------------G------------------R---------V---E--------RVEVYTSPNIYKNGMGVGIPGT-G-LTGLQV-----AAALGA-LEG-------NSD----DKLELLKNVN-SQLVELANALID-A----NK--------------------------------------------------VLVSVK-S-TT-------HKL-YVEAIC-----FDS------------------D-----G------N---------Q---------GK----AIIVDKHSNIVMAE--R-----N-G-V-----------V-V----W-----EK-----A--------E---E-----P----------------------------------------V------A----------------------------------------------------------------------------L----A-------------------EAA--N-------S---E-E-------R--I-ALT-VSEIYSFSQE---VPF------------------A-R------IE-FILK---SAQMNTIIA---KEGLTG-DY----------GLK-VGKTLS--------------DY-------V----------K------------KGV-----------------L----A-----N--------D------MTNYAMSL-TAAACDARMAGSTLPVM-----SNSGSGNQGLTATLPVVAV--AER-L-N--A-SSEKLARALVISHLVAIHIK---TYLGRLSALCGC-VVASAGA---G--------------------------CGISYLM----G----G-G----------VPEIES-------TIKNM-------------------------------------------IGNVTGMICDGAKVG--CA---------LKVSSGVNSAVQSALLA-L-Q-GI-CIS-ANDGIIDDD------------------------------------------------------------------------------VEKTIQNMCRVGAE-----------------------------------------GMRE-T-------DNLLL-------------------------------QIMTS---------------------------------------------------------------------------------------------------------------------------------------------------------------------KG-EG*-------------------------------------------------------------------------------------------------------
>1702214_CBperiocalifor@KQM09304.1| hypothetical protein AL399_02510
----------------------------------------------------------------------------------------------------------------------------------------------------------------------------------------------------------------------------------------------------------------------------------------------------------------------------------------------------------M-----------------------------------------------------------------------------------------------------------------------------------------------------------------------------------------------------------------------------------------------------------------------------------------------I-------------------------------------------------------------------------------------------------------------------------------------------------------------------VT--E-Q---TYINLLRSEVVPALGCTEPI----------------------------AVA------------------------------------------------------------------------------LAVARAREA----------L------------------P------------------------G------------------Q---------C---V--------RVSVATSANIYKNGMGVGIPGT-G-QTGLTI-----AAALGA-IEG-------RSA----DSLELLKHVN-AEVVARARQLVA-E----GA--------------------------------------------------VDIHIQ-E-GS-------PKL-YVRATL-----H-D------------------K-----EG-----N---------V---------AT----CTIQDKHSSIAEVT--L-----N-G-K-----------S-L----L-----AG-----G--------D---G-----T----------------------------------------V------D----------------------------------------------------------------------------D----S--------------E-CHAAPS--D-------G---S-A-------A--R-AIT-VAGIFDFADR---VPI------------------E-K------IA-FILE---SEKLNRKIA---QEGLSG-NY----------GLE-VGRKIK--------------ER-------M----------E------------AGT-----------------L----G-----K--------G------LMTEAMAM-TAAASDARMAGSTTPVM-----SNSGSGNQGITATLPVVAA--ADY-L-H--S-STEKLTRALALSHLVAIHIK---GYLGRLSALCGC-VVASSGA---G--------------------------CGIAYLM----G----G-G----------EKEVEA-------TIKNM-------------------------------------------LGSVTGMLCDGAKVG--CA---------LKVSSGVSTAVTSALLA-M-E-GS-CIS-ANDGIIETD------------------------------------------------------------------------------IERCIRNLGNIGAE-----------------------------------------GMRE-T-------DEMVL-------------------------------EIMTH---------------------------------------------------------------------------------------------------------------------------------------------------------------------KA-E---------------------------------------------------------------------------------------------------------
>1950423_Bbacterium@DCIN01000083.1_37|  39535 40887
----------------------------------------------------------------------------------------------------------------------------------------------------------------------------------------------------------------------------------------------------------------------------------------------------------------------------------------------------------MKHCTS-SSF------------------------------------PD-----------------------------------------------------------------------------------------RAD-----------SGHKDSK------------------NPSVT----------------------------------------------------------------------------------------------------D------T-------------------------------------------------------------------------------------------------------------------------------------------------------------------GT--E-E---RILKLLKREVKPALGCTEPI----------------------------AVA------------------------------------------------------------------------------IAVARAAAE----------W------------------P------------------------E-----------------LK---------A---E--------SVKVEVSANILKNAMGVGIPGT-T-ETGLPV-----AIALAI-TCG-------NWH----YGLEVLKDIS-PEAIADARRMVS-E----GR--------------------------------------------------ISVGLS-D-NG-------TML-YACAECL----F-P------------------G-----G------H---------R---------AR----AAIRDIHDNIVFVS--R-----D-D-E-----------V-L----L-----DI-----H--------P---L-----K----------------------------------------A------G----------------------------------------------------------------------------E--------------------------E--T-------E---D-D-------G--S-FLT-LKMIDNFART---VDI------------------A-R------LD-LMKE---QVKLNTALA---EEGLNA-DY----------GLR-VGKSLK--------------GH-------D----------D--------------------------------F----G-----D--------N------LATLCIAL-TAAASDARMAGCLLPAM-----SNSGSGNQGITVSMPVIAA--ARY-M-K--S-SEESLLRALALSNLVAIHIK---SYLGRLSALCGC-VVASSGA---A--------------------------CGIVMLK----G----G-D----------IDQMAS-------AIKNM-------------------------------------------IGSISGMLCDGAKEG--CA---------MKVAAGVSCALQSAVLA-L-K-GI-CAG-SSDGIIDDD------------------------------------------------------------------------------VEKTISNLGSIGSR-----------------------------------------GMVQ-T-------DRMIL-------------------------------DIMVC---------------------------------------------------------------------------------------------------------------------------------------------------------------------K*-----------------------------------------------------------------------------------------------------------
>1950623_Bbacterium@DHQI01000029.1_28|  58843 60114
----------------------------------------------------------------------------------------------------------------------------------------------------------------------------------------------------------------------------------------------------------------------------------------------------------------------------------------------------------M-------------------------------------------------------------------------------------------------------------------------------------------------------------------------------------------------------------------------------------------------------------------------------------------------------------------------------------------------------------------------------------------------------------------------------------------------------------------VT--N-Q---QIIDLIQREVVPALGCTEPI----------------------------AVA------------------------------------------------------------------------------LACAKAREV----------L------------------E------------------------E------------------M---------P---E--------KIEIFVSGNILKNSMAVGVPGT-G-MKGLPI-----AAALGV-MGG-------DSS----LQLEVISKVT-PEQIDAAKDMVA-H----KV--------------------------------------------------CDIQLK-E-DT-------DPL-YIECHC-----H-K------------------G-----D------N---------T---------AL----VVINHQHTNIVKVQ--Y-----N-D-E-----------V-R----L-----DI-----D--------E---T-----V----------------------------------------E------E-------------------------------------------------------------------------------------------------------D--G-------K---E-R-------L--E-GLT-MKRIWEFTSY---APL------------------E-D------LE-FIWE---GVTLNKAIS---EEGLSK-PY----------GMQ-VGRKMK--------------KN-------I----------E------------LGI-----------------F----G-----D--------D------LINRAIMM-TSAGADARMDGCTCPVM-----SNSGSGNQGITTFLPVVAV--AEK-L-S--K-TREETIRALILSNLVAIHMK---SYLGRLSALCGV-VVAATGS---A--------------------------CGVAYLL----S----A-N----------YDQIVA-------TIKNM-------------------------------------------IGGITGMICDGAKVG--CS---------LKISAGVSAAVQSAMLA-I-D-GV-EIS-SMDGIIEDD------------------------------------------------------------------------------IEQTIQNFGKIGSE-----------------------------------------GMLE-T-------DKMIL-------------------------------HQMSC---------------------------------------------------------------------------------------------------------------------------------------------------------------------K*-----------------------------------------------------------------------------------------------------------
>1339253_Asp@JTLD01000035.1_9|  9889 11181
----------------------------------------------------------------------------------------------------------------------------------------------------------------------------------------------------------------------------------------------------------------------------------------------------------------------------------------------------------M----------------------------------------------------------------------------------------------------------------------------------------------------------------------------------------------------------------------------------------------------------------------------------------E------Q-------------------------------------------------------------------------------------------------------------------------------------------------------------------TL--K-E---HLIKLLKTEVVPALGCTEPI----------------------------AVA------------------------------------------------------------------------------LAVAKAREV----------L------------------G------------------------S------------------L---------P---T--------SITVYVSPNILKNGMGVGVPGT-G-MVGLHI-----AAALGV-FYG-------DTS----NMLQLLNGVT-PDAVHLAKQFVE-E----KK--------------------------------------------------VTIAVK-N-DI-------DKL-YVEAIC-----R-N------------------D-----T------D---------S---------AS----VFIKGAHSNIVLVE--R-----N-G-A-----------V-V----N-----GS-----A--------E---A-----L----------------------------------------K------P----------------------------------------------------------------------------T----S------------------INSN--A-------L---S-P-------C--P-KVL-FSDIYEFATT---ASI------------------D-E------IE-FILE---GGVMNKRIS---DEGLRG-DY----------GLK-VGKCII--------------GK-------I----------D------------KNI-----------------L----K-----D--------D------LLTYAMAV-TSAASDARMAGNELPAM-----SNSGSGNQGITVMLPVVAV--AEK-L-K--S-STDELARALVISNLLSIYIK---SKMGRLSALCGV-AVAATAS---S--------------------------CGIVFLL----G----G-T----------FEQMTY-------AIRNM-------------------------------------------VGNLTGMICDGAKVG--CS---------LKVSSGVSASVNAALLA-I-D-NI-CIQ-ETDGIVTDD------------------------------------------------------------------------------VESSIENLAKLGSE-----------------------------------------GMME-T-------DKMIL-------------------------------DLMLK---------------------------------------------------------------------------------------------------------------------------------------------------------------------K*-----------------------------------------------------------------------------------------------------------
>2013788_Fbacterium@PKM52437.1| hypothetical protein CVV02_01405
----------------------------------------------------------------------------------------------------------------------------------------------------------------------------------------------------------------------------------------------------------------------------------------------------------------------------------------------------------M--------------------------------------------------------------------------------------------------------------------------------------------------------------------------------------------------------------------------------------------------------------------------------------------------------------------------------------------------------------------------------------------------------------------------------------------------------------------D--F-N---GYLKLLSEEVIPATGCTEPV----------------------------AIA------------------------------------------------------------------------------LCVAKARSV----------L------------------G------------------------E------------------A---------V---E--------KVVLRLSPNIIKNAMGVGIPGT-K-EVGIPM-----AATLGY-LIG-------KEE----AGLQVLQCVQ-EEDVLISKALIN-K----GF--------------------------------------------------VEMEIS-N-NN-------SKL-YIEAIV-----S-G------------------K-----D------H---------E---------AL----VIIQDNHTNIVCVK--R-----D-K-E-----------V-L----F-----SK-----E--------S---A-----E----------------------------------------D------Y-------------------------------------------------------------------------------------------------------L--D-------E---T-I-------D--H-DIS-IREIYDFAQS---VDF------------------E-D------IK-FTLE---GAKMNKSIA---LEGLDK-DY----------GLK-VGKTFQ--------------KN-------I----------D------------SQF-----------------L----S-----D--------D------IKNYAIRL-TAAASDARMDGCMSPVM-----TNSGSGNQGITVTLPVVAV--AER-L-G--K-SDEALARALILSHLVAIHIK---KRLGRLSALCGA-IAAAIGS---G--------------------------CGMTLLM----G----G-S----------LHQIFS-------TIKNV-------------------------------------------IGDVSGMICDGAKTG--CA---------LKVATVVESAFNATLLS-L-N-NV-QIS-KNDGIIDED------------------------------------------------------------------------------IEKSIENLTYIGSK-----------------------------------------GMEE-T-------DKLIL-------------------------------SIMIN---------------------------------------------------------------------------------------------------------------------------------------------------------------------KR--V--------------------------------------------------------------------------------------------------------
>2013770_Fbacterium@PKM95538.1| hypothetical protein CVU84_05585
----------------------------------------------------------------------------------------------------------------------------------------------------------------------------------------------------------------------------------------------------------------------------------------------------------------------------------------------------------M--------------------------------------------------------------------------------------------------------------------------------------------------------------------------------------------------------------------------------------------------------------------------------------------------------------------------------------------------------------------------------------------------------------------------------------------------------------------D--S-I---GYLKLIDEEVKPGTGCTEPI----------------------------AIA------------------------------------------------------------------------------LCVAKARAV----------L------------------G------------------------E------------------A---------V---E--------KIVLSLSPNIIKNAMGVGIPGT-R-EVGIHI-----AAALGC-LIG-------NEA----MGLQVLASVK-HEDVDLAKGLIS-K----GM--------------------------------------------------IEIEIS-E-SK-------NKL-YIEAIV-----S-G------------------K-----E------H---------A---------AQ----VIIQENHTNIIYVK--R-----D-S-E-----------I-L----L-----AK-----E--------Q---T-----I----------------------------------------K------N-------------------------------------------------------------------------------------------------------L--D-------E---V-M-------R--S-ETS-IKEIYDFTQN---VAL------------------Q-D------IL-FILE---GAYMNKSIA---LEGLDK-DY----------GLK-VGKTFQ--------------KN-------I----------D------------NLL-----------------L----A-----D--------D------MKNYAIRL-TAAASDARMDGCMSPVM-----TNSGSGNQGITVTLPVVAV--AEW-L-E--K-SDEDLARALILSHLVAIHIK---KRLGRLSALCGA-IAAAIGS---G--------------------------CGMTLLM----G----G-N----------LHQIFS-------TIKNV-------------------------------------------IGDVSGMICDGAKTG--CA---------LKVATVVESAFNAMLLS-L-N-NM-QIS-KDDGIIDED------------------------------------------------------------------------------IERCIENLTYIGSK-----------------------------------------GMEE-T-------DKYIL-------------------------------NIMIN---------------------------------------------------------------------------------------------------------------------------------------------------------------------KN-S---------------------------------------------------------------------------------------------------------
>1903261_Mmassiliensis@LT706943.1_149|  155783 157063
----------------------------------------------------------------------------------------------------------------------------------------------------------------------------------------------------------------------------------------------------------------------------------------------------------------------------------------------------------M----------------------------------------------------------------------------------------------------------------------------------------------------------------------------------------------------------------------------------------------------------------------------------------T------Q-------------------------------------------------------------------------------------------------------------------------------------------------------------------EE--R-K---RFISLLHQEVVPALGCTEPI----------------------------AVA------------------------------------------------------------------------------LAAAKAAET----------L------------------G------------------------L------------------R---------P---E--------RLDVAVSANLLKNGMGVMVPGT-G-EMGLGV-----AAAAGA-LGG-------RSD----LGLECLRDID-EATANDARDMLE-K----NA--------------------------------------------------VNLHLA-D-ND-------ELL-YCLVTA-----S-A------------------G-----E------E---------N---------AA----AELAGSHDNITRVW--K-----N-G-E-----------L-I----F-----EK-----P--------R---D-----E----------------------------------------A------A-------------------------------------------------------------------------------------------------------G--E-------A---E-N-------P--W-PLT-LAGIYDFATT---API------------------E-E------IS-FILE---AARMNRRVA---EEGLRR-QY----------GLG-VGKMMD--------------MQ-------I----------R------------KHI-----------------L----A-----D--------D------LPTFATKL-TAAAADARMAGVMMPVM-----SNSGSGNQGITCTMPVVAC--ALR-M-Q--C-DDEKLARGLMMSHLTSIHIK---HHLGRLSAHCGA-MVAGTAS---A--------------------------CGIALLL----G----G-G----------LKDMER-------TVRNM-------------------------------------------VGNVSGMICDGAKSS--CA---------LKVATAVGAGIQAVLLA-M-A-GT-QVP-GNEGIVDDD------------------------------------------------------------------------------IEACIANLGRLGST-----------------------------------------GMKE-A-------DKVIL-------------------------------DIMLH---------------------------------------------------------------------------------------------------------------------------------------------------------------------KS----------------------------------------------------------------------------------------------------------*
>411464_Dpiger@EEB32749.1| hypothetical protein DESPIG_02359
----------------------------------------------------------------------------------------------------------------------------------------------------------------------------------------------------------------------------------------------------------------------------------------------------------------------------------------------------------MSL--------------------------------------------------------------------------------------------------------------------------------------------------------------------------------------------------------------------------------------------------------------------------------------S------L-------------------------------------------------------------------------------------------------------------------------------------------------------------------AD--R-Q---AILALLHQEVVPALGCTEPI----------------------------AVA------------------------------------------------------------------------------LTAARAAEA----------L------------------G------------------------R------------------T---------P---E--------RLDVAVSANLLKNGMGVMVPGT-G-EMGLAI-----AAAAGA-LGG-------KSA----LGLECLASLD-PAQAEAARAMVA-A----DA--------------------------------------------------VELHLP-D-ND-------LLL-YCLVTA-----H-A------------------D-----G------H---------S---------AA----AELRDSHDNITRVW--Q-----D-G-A-----------L-V----E-----DH-----M--------P---A-----E----------------------------------------T------G-------------------------------------------------------------------------------------------------------E--A-------A---P-A-------D--W-PLT-LARVYEFATT---APL------------------E-E------IS-FILE---AARMNRQVA---EEGLSS-QY----------GLG-VGKSMD--------------AR-------V----------R------------KHI-----------------L----S-----D--------D------LPTFAIRL-TAAAADARMAGVMMPVM-----SNSGSGNQGITCTMPVVAC--AIR-Q-E--S-SDEDLARALMMSHLTSIHIK---HHLGRLSAHCGA-MVAATAA---G--------------------------CGIALLL----D----G-D----------LAVMER-------TIRNM-------------------------------------------VGNVAGMICDGAKSS--CA---------LKVATAVGAGIQAVMLA-L-D-GS-VVP-GNEGITDDD------------------------------------------------------------------------------IEVCIANLGRLGST-----------------------------------------GMKE-A-------DKVIL-------------------------------DIMLK---------------------------------------------------------------------------------------------------------------------------------------------------------------------KS-----------------------------------------------------------------------------------------------------------
>525146_Ddesulfurican@ACL50051.1| protein of unknown function DUF1063
----------------------------------------------------------------------------------------------------------------------------------------------------------------------------------------------------------------------------------------------------------------------------------------------------------------------------------------------------------M-----------------------------------------------------------------------------------------------------------------------------------------------------------------------------------------------------------------------------------------------------------------------------------------------N-------------------------------------------------------------------------------------------------------------------------------------------------------------------QN--W-Q---SFIDLLHEEVVPALGCTEPV----------------------------AVA------------------------------------------------------------------------------LTAAQAAET----------L------------------G------------------------L------------------T---------P---E--------RLEVEVSANLLKNGMGVMVPGT-G-SMGLSI-----AAAAGA-LGG-------RSS----LGLECLRHMD-EAQVAAAKALVE-A----GC--------------------------------------------------VEMKLA-D-ND-------LLL-YCAVTA-----H-A------------------Q-----G------H---------S---------AR----AELVDSHANITRVW--H-----D-G-K-----------L-V----F-----AK-----K--------E---Q-----A----------------------------------------E------S----------------------------------------------------------------------------Q--------------------------D--D-------Q---A-R-------P--W-PLT-LAGIYDFAVG---API------------------E-D------IS-FILE---AARMNRTVA---EEGLKS-QY----------GLA-VGKSMD--------------TQ-------I----------R------------QRI-----------------L----A-----D--------D------MASFAVKL-TAAAADARMAGIMMPVM-----SNSGSGNQGITCTMPVVAC--AIR-L-Q--I-RDEALARALIMSHLTSIHVK---HHLGRLSAHCGA-MVAGTAS---G--------------------------CGIAMLL----G----G-G----------LKEMEM-------TVRNM-------------------------------------------VGNMAGMICDGAKSS--CA---------LKVASAVGAGIQAAMLA-M-S-GS-AVP-GNEGIVDDD------------------------------------------------------------------------------IEVCIANLGRLGST-----------------------------------------GMRE-T-------DKVIL-------------------------------DIMLH---------------------------------------------------------------------------------------------------------------------------------------------------------------------KS-----------------------------------------------------------------------------------------------------------
>44742_Dfairfieldens@AMD90667.1| hypothetical protein AXF13_11345
----------------------------------------------------------------------------------------------------------------------------------------------------------------------------------------------------------------------------------------------------------------------------------------------------------------------------------------------------------M-----------------------------------------------------------------------------------------------------------------------------------------------------------------------------------------------------------------------------------------------------------------------------------------------N-------------------------------------------------------------------------------------------------------------------------------------------------------------------PS--K-Q---AFLDLIHQEVVPALGCTEPI----------------------------AVA------------------------------------------------------------------------------LTAAKAAET----------L------------------G------------------------A------------------V---------P---E--------RLCVEVSANLLKNGMGVMVPGT-G-EMGLNI-----AAAAGA-LGG-------KSA----LGLECLRDLT-PAQVDAAGAMLK-A----GR--------------------------------------------------VELKLP-G-ND-------LLL-YCTVTA-----A-A------------------A-----G------H---------T---------AK----AELRDSHANITRVW--R-----D-G-E-----------L-I----F-----EK-----E--------D---A-----A----------------------------------------G------A----------------------------------------------------------------------------E---NR---------------------S--A-------A---G-E-------D--W-PLT-LAGIYEFAAT---APL------------------Q-D------IA-FILE---AARMNRQVA---EEGLTR-QY----------GLA-VGKSMD--------------AQ-------V----------R------------RRI-----------------L----A-----D--------D------MPTFAVKL-TAAAADARMAGVMMPVM-----SNSGSGNQGITCTMPVVAC--AIR-Q-E--K-SDEELARALIMSHLASIHIK---HHLGRLSAHCGA-MVAGTAA---A--------------------------CGIAMLL----G----G-G----------LKEMEM-------TVRNM-------------------------------------------VGNIAGMICDGAKSS--CA---------LKVASAVGAGIQAVMLA-M-E-GS-AVP-GNEGIVDED------------------------------------------------------------------------------IEICIANLGRLGST-----------------------------------------GMRE-T-------DKVIL-------------------------------DIMLH---------------------------------------------------------------------------------------------------------------------------------------------------------------------KK-----------------------------------------------------------------------------------------------------------
>207559_Dalaskensis@ABB37608.1| hypothetical protein Dde_0807
----------------------------------------------------------------------------------------------------------------------------------------------------------------------------------------------------------------------------------------------------------------------------------------------------------------------------------------------------------M----------------------------------------------------------------------------------------------------------------------------------------------------------------------------------------------------------------------------------------------------------------------------------------L------K-------------------------------------------------------------------------------------------------------------------------------------------------------------------PE--W-S---RYIDLLHKEVVPALGCTEPV----------------------------AVA------------------------------------------------------------------------------LAAAHAAAT----------L------------------G------------------------R------------------T---------P---D--------RIEVKVSGNLLKNGMGVGVPGT-G-TTGMNI-----AAAVGA-LGG-------DPQ----RGLEVLAGLT-PEQAEAGRQMVA-E----GR--------------------------------------------------VDVSVA-Q-GA-------PLL-YAEVTV-----T-G------------------G-----G------H---------T---------AR----SVLVHEHSNIVRLE--R-----D-G-E-----------T-V----F-----SV-----P--------V---Q-----D----------------------------------------L------S---------------------------------------------------------------------------------Q---------------------G--G-------V---E-E-------K--W-PLT-MAAIHEFATQ---APY------------------D-A------IA-FILE---AARLNEAIA---VEGLAR-EY----------GLK-VGRTID--------------EN-------I----------R------------KHL-----------------M----S-----D--------D------VSTLAVKL-TAAASDARMAGVSLPVM-----SNSGSGNQGITCTMPVVAF--AKR-L-E--S-SDEELARALIMSHLTSIHMK---HRLGRLSALCGA-TVAAAAA---G--------------------------CGIVLLM----G----G-G----------MEQVDR-------TIRNM-------------------------------------------VGNVAGMICDGAKTG--CA---------MKVASAVSAGVQSAMLA-M-D-GI-GID-RREGIVEDD------------------------------------------------------------------------------IELCIANLARLGSD-----------------------------------------GMQE-A-------DRVVL-------------------------------DIMVS---------------------------------------------------------------------------------------------------------------------------------------------------------------------KK----------------------------------------------------------------------------------------------------------P
>1121467_Dzosterae@AUDC01000015.1_127|  138372 139667
----------------------------------------------------------------------------------------------------------------------------------------------------------------------------------------------------------------------------------------------------------------------------------------------------------------------------------------------------------M----------------------------------------------------------------------------------------------------------------------------------------------------------------------------------------------------------------------------------------------------------------------------------------I------K-------------------------------------------------------------------------------------------------------------------------------------------------------------------QN--W-S---EYAKIIKREVVPALGCTEPI----------------------------AIA------------------------------------------------------------------------------LAASKAAET----------L------------------G------------------------K------------------E---------P---E--------NVKVLVSGNLLKNGMGVGVPGT-G-MTGLDI-----AAAVGV-TGG-------KSE----LSLEVLRDLD-ADQLAKAKKLMA-E----GR--------------------------------------------------LSVELA-D-TE-------ELL-YAEVFV-----D-A------------------G-----T------E---------S---------AR----CVIARAHNAIALVE--K-----N-G-E-----------E-I----F-----ST-----P--------L---L-----S----------------------------------------N------D----------------------------------------------------------------------------------------------------------K-------E---S-S-------D--C-KMT-MADIYEFATE---APV------------------E-Y------LQ-FILE---AAELNEAVA---VEGLSY-DW----------GLQ-VGKSIA--------------KD-------I----------E------------DGI-----------------R----S-----D--------D------IVSFAIKM-TAAASDARMEGINMPVM-----SNSGSGNQGITATLPVLAF--ARR-R-N--A-TEEQLIRALILSHLSAIHMK---SHLGKLSALCGA-SLAATAS---G--------------------------CGIVLLL----G----G-G----------LKDVEN-------TIKNT-------------------------------------------LGDIAGMICDGAKTS--CA---------LKVASAVEAAINSALLA-M-K-GI-AIP-GKDGILDDD------------------------------------------------------------------------------IEACIRNVGELGSV-----------------------------------------GMAQ-T-------DKVIL-------------------------------KIMTD---------------------------------------------------------------------------------------------------------------------------------------------------------------------KR-ATPSFT---------------------------------------------------------------------------------------------------*
>526222_Dsalexigens@ACS81542.1| protein of unknown function DUF1063
----------------------------------------------------------------------------------------------------------------------------------------------------------------------------------------------------------------------------------------------------------------------------------------------------------------------------------------------------------M----------------------------------------------------------------------------------------------------------------------------------------------------------------------------------------------------------------------------------------------------------------------------------------I------N-------------------------------------------------------------------------------------------------------------------------------------------------------------------KK--W-S---EFAKILKREVVPALGCTEPV----------------------------AIA------------------------------------------------------------------------------LAAAKAAET----------L------------------G------------------------K------------------E---------A---E--------KVVVKVSGNLLKNGMGVGVPGT-G-MTGLDI-----AAAVGV-TGG-------KSE----LALEVLRDLD-ATQLAEGKKLIA-D----GR--------------------------------------------------LHVELA-D-TE-------ELL-YVEAIV-----E-A------------------G-----E------D---------S---------AR----CVIARAHAAIVLVE--K-----N-G-E-----------E-V----F-----SA-----P--------W---L-----S----------------------------------------E------D----------------------------------------------------------------------------------------------------------K-------D---E-S-------G--C-TMT-MKEIYEYATE---APL------------------E-D------LR-FILE---AVELNEKVA---AEGLAS-DW----------GLK-VGKSIA--------------KD-------I----------E------------DGI-----------------R----S-----D--------D------IVSYAIKM-TAAASDARMEGIQMPVM-----SNSGSGNQGLTATLPVLAF--ARR-R-D--A-SEELLIRALILSHLSAVHMK---SHLGKLSALCGA-SLAATAS---G--------------------------CGIVLIL----G----G-G----------LQEVES-------TIKNT-------------------------------------------LGDIAGMICDGAKTS--CA---------LKVSSAVEAAINSALLA-M-K-GI-SIP-GKDGILDDD------------------------------------------------------------------------------IETCIHNVGQLGSV-----------------------------------------GMAQ-T-------DKVIL-------------------------------KIMTG---------------------------------------------------------------------------------------------------------------------------------------------------------------------KH-TTAPAA----------------------------------------------------------------------------------------------------
>1912772_Hsp@QKEJ01000120.1_18|  16663 17940
----------------------------------------------------------------------------------------------------------------------------------------------------------------------------------------------------------------------------------------------------------------------------------------------------------------------------------------------------------M----------------------------------------------------------------------------------------------------------------------------------------------------------------------------------------------------------------------------------------------------------------------------------------I------K-------------------------------------------------------------------------------------------------------------------------------------------------------------------PE--W-S---EYIALLKREVVPALGCTEPI----------------------------TIS------------------------------------------------------------------------------LAAARATQE----------L------------------G------------------------T------------------A---------P---E--------SLTVLVSGNLLKNGMGVGVPGT-G-MIGLDI-----AAAVGA-TGG-------KPE----LALEVLRDLT-EEQIDAGKRMLA-E----KR--------------------------------------------------IKVCLA-D-TE-------ELL-YAEVTA-----T-A------------------G-----K------D---------T---------AR----CVIAREHTAIVLLE--R-----N-G-T-----------E-C----F-----SA-----P--------W---P-----G----------------------------------------E------Q----------------------------------------------------------------------------------------------------------A-------G---A-A-------E--W-PLT-MERIHDFAVN---APL------------------E-T------IS-FILE---AARLNEAIA---AEGMSR-EW----------GLK-VGRSME--------------ED-------I----------Q------------QGL-----------------R----A-----D--------D------IASFAIKM-AAAASDARMDGIMLPVM-----SNSGSGNQGITATVPVLAF--ARR-L-N--A-DEESLARALIMSHLTAIHLK---HHLGRLSALCGA-ILAATGS---S--------------------------CGIVMLL----G----G-G----------LREIGF-------AIKNM-------------------------------------------VGNIAGMICDGAKTS--CA---------LKVASAVEAGIQAALLA-K-K-GT-SVS-GKEGIVDED------------------------------------------------------------------------------LETSIRNLGRLGSS-----------------------------------------GMAG-T-------DKVIL-------------------------------DIMVS---------------------------------------------------------------------------------------------------------------------------------------------------------------------KK-*---------------------------------------------------------------------------------------------------------
>1121457_Hmarinisedimi@SIO38953.1| L-cysteine desulfidase
----------------------------------------------------------------------------------------------------------------------------------------------------------------------------------------------------------------------------------------------------------------------------------------------------------------------------------------------------------MT---------------------------------------------------------------------------------------------------------------------------------------------------------------------------------------------------------------------------------------------------------------------------------------M------K-------------------------------------------------------------------------------------------------------------------------------------------------------------------KE--W-N---EFIAILNREVVPALGCTEPV----------------------------TVA------------------------------------------------------------------------------LAAAHAVEA----------L------------------G------------------------T------------------K---------P---Q--------SLLVQVSGNLLKNGMGVGVPGT-G-MTGLDI-----AAAVGA-LGG-------KAE----LQLEVLRDLT-PEIVEEAKQLMA-D----GN--------------------------------------------------VKVELA-E-TD-------ELL-FSKAIV-----T-A------------------E-----G------H---------T---------AS----CTIARTHTGVIEVT--K-----D-A-E-----------V-L----E-----SN-----P--------L---V-----E----------------------------------------E------D----------------------------------------------------------------------------------------------------------A-------S---D-E-------S--W-PLS-MAAIYEFAKD---VDF------------------E-D------IS-FILE---AARLNEAIA---AEGLEH-DF----------GLK-VGRSMD--------------ED-------I----------A------------LGL-----------------R----S-----D--------D------ITSFATRF-AAAASDARMDGIMQPVM-----SNSGSGNQGITATIPVTAF--ARR-L-G--K-SEEEMARALILSHLTAIHLK---HHLGRLSALCGA-ILAATGS---G--------------------------CGIVMLL----G----G-G----------LEEVER-------TIKNM-------------------------------------------IGTIAGMICDGAKTS--CA---------LKVASSVEAAINSALLA-M-K-GT-SVP-GTDGIVDDN------------------------------------------------------------------------------IEVCIKNLGRLGTA-----------------------------------------GMIE-T-------DKVIL-------------------------------DIMVH---------------------------------------------------------------------------------------------------------------------------------------------------------------------KK-DHS-------------------------------------------------------------------------------------------------------
>1121442_Dbizertensis@SKA82580.1| L-cysteine desulfidase
----------------------------------------------------------------------------------------------------------------------------------------------------------------------------------------------------------------------------------------------------------------------------------------------------------------------------------------------------------M-----------------------------------------------------------------------------------------------------------------------------------------------------------------------------------------------------------------------------------------------------------------------------------------------T-------------------------------------------------------------------------------------------------------------------------------------------------------------------SE--W-T---QFIELLHREVVPALGCTEPI----------------------------AIA------------------------------------------------------------------------------LAAAKAAET----------L------------------G------------------------A------------------T---------P---E--------SIEANISGNLLKNGMGVGVPGT-G-QRGLDI-----AAAVGA-LGG-------KSE----AMLEVLKDLS-PQHVEQANAMLK-A----GK--------------------------------------------------VHIDVA-N-TD-------ALL-YCEIIV-----K-N------------------G-----D------D---------T---------AR----VVLQDEHTGIVHVE--K-----N-G-Q-----------V-L----E-----HV-----D--------T---H-----R----------------------------------------E------D-------------------------------------------------------------------------------------------------------A--G-------H---Q-A-------E--W-PLS-MKKIVEFAET---APF------------------S-E------IS-FILE---AARMNEAVA---KEGLLG-DY----------GLQ-VGKTIE--------------KN-------I----------K------------KHI-----------------L----G-----D--------D------LLNEAVKL-TSAAADARMHGVQMPVM-----SNSGSGNQGLTCTMPVVAC--AHR-L-K--V-SEERLTRALILSHLTSIHIK---HNLGRLSALCGA-TVAGTAS---A--------------------------CGIVYLL----G----G-S----------FDQVVM-------TINNM-------------------------------------------VGSIAGMICDGAKNG--CA---------LKVASAVDSGLRAAMLA-L-E-GH-TIT-GREGIVSDD------------------------------------------------------------------------------IEQTIQNLGRLGAE-----------------------------------------GMRE-T-------DRVIL-------------------------------DTMVS---------------------------------------------------------------------------------------------------------------------------------------------------------------------KK-NAKPAP----------------------------------ERTPELGTEE---------FVH--------------------------------------------
>1121455_Dlitoralis@SHN57685.1| L-cysteine desulfidase
----------------------------------------------------------------------------------------------------------------------------------------------------------------------------------------------------------------------------------------------------------------------------------------------------------------------------------------------------------M----------------------------------------------------------------------------------------------------------------------------------------------------------------------------------------------------------------------------------------------------------------------------------------N------A-------------------------------------------------------------------------------------------------------------------------------------------------------------------ET--M-Q---QMLNLLQKEVVPALGCTEPI----------------------------TVA------------------------------------------------------------------------------LAAARAAKE----------A------------------G------------------------G------------------T---------P---E--------SVKVELSGNVLKNGMSVGVPGT-G-MTGLDI-----AAAIGA-IGG-------NPD----LGLEALRDIT-PSQVEEAKKMLT-D----GK--------------------------------------------------IRVELS-Q-YK-------DPL-FVAVSV-----K-S------------------K-----N------H---------T---------AT----AIIQGSHTNLVKVL--K-----D-D-K-----------V-V----W-----EK-----P--------E---V-----S----------------------------------------T------T-------------------------------------------------------------------------------------------------------A--S-------A---Q-D-------K--S-FLN-LKSIYAFATA---VPF------------------K-D------IE-FILE---GERLNMAIA---KEGLSK-PY----------GLQ-LGRTLQ--------------TN-------I----------S------------KGL-----------------L----A-----D--------D------TCNYALML-TAGAIDARMDGAMLPVM-----SNSGSGDQGLTCTLPIVAF--AER-L-K--A-DREQLARALVMGNLAAIHVK---QFIGRLSALCGT-TVAAIGA---C--------------------------CGIVLLM----G----G-K----------EQEMAR-------AVNSM-------------------------------------------IGNVTGIICDGAKNS--CA---------LKANSSVGAAIYAAMLA-M-S-GL-GVT-GKEGIVNDD------------------------------------------------------------------------------VEESIRNLGRLTKE-----------------------------------------GMAE-T-------DKVIL-------------------------------DIMIK---------------------------------------------------------------------------------------------------------------------------------------------------------------------KT-GKTA------------------------------------------------------------------------------------------------------
>573413_Ssmaragdinae@ADK81823.1| protein of unknown function DUF1063
----------------------------------------------------------------------------------------------------------------------------------------------------------------------------------------------------------------------------------------------------------------------------------------------------------------------------------------------------------MKQ--------------------------------------------------------------------------------------------------------------------------------------------------------------------------------------------------------------------------------------------------------------------------------------D------H-------------------------------------------------------------------------------------------------------------------------------------------------------------------HV--W-N---SYAALLRREVAPALGCTEPI----------------------------AVA------------------------------------------------------------------------------LAAARAAAQ----------L------------------G------------------------K------------------T---------P---K--------LIEANLSRNILKNGMSVGIPGT-G-LYGLEI-----AAAVGA-VAG-------DYK----KGLEVLSGIS-AEALTRAKELCA-G----GS--------------------------------------------------VKIKQR-Q-SP-------YNL-YIEVRV-----S-N------------------G-----Q------D---------T---------ST----VIIQHEHTNIAYVG--H-----N-G-M-----------V-I----L-----DR-----R--------Q---D-----D----------------------------------------N------E----------------------------------------------------------------------------S--GVG---------------------A--A-------N---G-I-------D--K-GLT-EKEIWDFAMN---VPL------------------E-K------IA-FLME---TARLNTAVS---EKGLQD-AY----------GLE-VGRSLE--------------DD-------I----------K------------NGL-----------------L----A-----D--------D------ILNRAVKR-TAGAIDARMAGCLLPVM-----SNSGSGNQGITATMPIVSM--AKD-L-E--L-DQEHLNRALALSHLTTIHMK---SSLGRLSALCGA-TLAATGA---A--------------------------CGFVYLL----G----G-G----------YPEVER-------AIQNM-------------------------------------------AGNVAGIICDGAKSS--CA---------LKVASSVHAAGQAALLA-M-K-GR-SVS-SIEGIVAGN------------------------------------------------------------------------------VEQTIQNIGRLGSV-----------------------------------------GMKE-T-------DKLIL-------------------------------EMMLD---------------------------------------------------------------------------------------------------------------------------------------------------------------------KN-E---------------------------------------------------------------------------------------------------------
>1971727_Sbacterium@OQY32133.1| hypothetical protein B6241_11910
----------------------------------------------------------------------------------------------------------------------------------------------------------------------------------------------------------------------------------------------------------------------------------------------------------------------------------------------------------M----------------------------------------------------------------------------------------------------------------------------------------------------------------------------------------------------------------------------------------------------------------------------------------N------K-------------------------------------------------------------------------------------------------------------------------------------------------------------------KD--W-P---LYIELINREVVPALGCTEPI----------------------------AVA------------------------------------------------------------------------------LAAARAAEE----------L------------------G------------------------K------------------P---------P---E--------NIDAYLSGNILKNGMSVGIPGT-G-LYGLDT-----AAAVGA-LGG-------KSE----LQLEVLKEIS-PEALKKAKVLLA-K----DA--------------------------------------------------IRIHHR-D-CP-------EIL-YIEIIL-----T-S------------------G-----N------D---------S---------VK----VIIKDLHTNICLVE--H-----N-G-K-----------I-V----F-----EK-----V--------Q---K-----E----------------------------------------E------K----------------------------------------------------------------------------I----S---------------------S--E-------E---E-K-------Q--V-KMT-ERDVWDFAMN---APL------------------E-D------LR-FILI---TAEVNSRIS---EEGLKG-DY----------GLR-VGRCID--------------EN-------I----------A------------KGL-----------------L----V-----S--------D------LSNEAVRR-TAGGTDARMAGSALPVI-----CNSGSGNQGITATMPVVAV--VEK-L-A--A-SEEQLIRALILSHLTSIHIK---SSMNRLTALCGA-SVAATGA---S--------------------------CAIVYLL----G----G-Q----------YEQIEY-------AIKNM-------------------------------------------VGNVSGIICDGAKNA--CS---------LKVASCVSAGVQGALLA-I-N-GI-SVS-DNEGIVEAD------------------------------------------------------------------------------VERTIANLVRLSSP-----------------------------------------GMLE-T-------DKIIL-------------------------------EIMTH---------------------------------------------------------------------------------------------------------------------------------------------------------------------KG-GL--------------------------------------KEKTP-------------------------------------------------------------
>762_Avolantium@VEB23663.1| Serine dehydratase alpha chain
------------------------------------------------------------------------------------------------------------------------------------------------------------------------------------------------------------------------------------------------------------------------------------------------------------------------------------------------------------------------------------------------------------------------------------------------------------------------------------------------------------------------------------------------------------------------------------------------------------------------------------------------------------------------------------------------------------------------------------------------------------------------------------------------------------------------------------------------------------------------------------------------------------------------------------------------------------------------------------------------------------------------------------------------------------------------------------------------------------------------------------------------------------------------------------------------------------------------------------------------------------------------------------------------------------------------------------------------------------------------------------------------------------------------------------------------------------------------------------------------------------------------------------------------------------------------------------------------------------------------------------------------------------------------------------------------------------------------------------------------------------------------------------------------MNRIIIE-TTAASDARMGGANLPAM-----SNSGSGNQGIAATMPVVVV--AKH-I-N--A-TDEQLTRALFLSHLMAIYIH---SKLPKLSALCAA-TTAAMGS---C--------------------------AGIAWLL----T----G-K----------FETVSM-------AISSM-------------------------------------------IGDISGIICDGAANS--CA---------MKVSTSVTSSYKAVLMA-L-D-NM-QVT-GNEGIVEHC------------------------------------------------------------------------------IDRSINNLCNIASR-----------------------------------------SMQY-T-------DRQVI-------------------------------EIMVS---------------------------------------------------------------------------------------------------------------------------------------------------------------------KQ-KDKI------------------------------------------------------------------------------------------------------
>416269_Apleuropneumo@ABN74689.1| hypothetical protein APL_1605
----------------------------------------------------------------------------------------------------------------------------------------------------------------------------------------------------------------------------------------------------------------------------------------------------------------------------------------------------------MKF--------------------------------------------------------------------------------------------------------------------------------------------------------------------------------------------------------------------------------------------------------------------------------------K------S-------------------------------------------------------------------------------------------------------------------------------------------------------------------EL--E-Q---AIIATVQQEVVPALGCTEPV----------------------------SLA------------------------------------------------------------------------------LAAAVARQY----------L------------------G------------------------A------------------L---------P---D--------RIEAKVSPNLMKNGMGVTVPGT-G-TVGLTM-----AAAIGA-IGG-------DPN----GGLEVLKHIT-NEQVALAKQMIN-D----HK--------------------------------------------------IEVSIS-D-TE-------HIL-YSEATL-----F-N------------------T-----D------Q---------Q---------VK----VRIAAHHTNVIYIE--K-----N-G-E-----------L-L----F-----SK-----P--------C---V-----V----------------------------------------E-----------------------------------------------------------------------------------S----E---------------------N--A-------E---N-V-------F--A-NLN-AKDIYDFSLN---VEL------------------E-K------IR-FIQQ---AAILNSALS---QEGLNQ-DY----------GLH-IGRTLQ--------------KQ-------I----------G------------KGL-----------------I----S-----D--------D------LLNRIVIE-TTAASDARMGGANLPAM-----SNSGSGNQGITATMPVVVV--ARH-V-A--A-GEEQLIRALFLSHLMAIYIH---SKLPKLSALCAV-TTAAMGS---C--------------------------AGVAWLL----T----G-K----------FEAISM-------AISSM-------------------------------------------IGDISGIICDGAANS--CA---------MKVSTSVSSSYKSILMA-L-D-DT-QVT-GNEGIVEHQ------------------------------------------------------------------------------IDRSINNLCAIASR-----------------------------------------SMQY-T-------DRQVI-------------------------------EIMVS---------------------------------------------------------------------------------------------------------------------------------------------------------------------KP-KSL-------------------------------------------------------------------------------------------------------
>754_Pdagmatis@SNV79258.1| Serine dehydratase alpha chain
----------------------------------------------------------------------------------------------------------------------------------------------------------------------------------------------------------------------------------------------------------------------------------------------------------------------------------------------------------MKAL-------------------------------------------------------------------------------------------------------------------------------------------------------------------------------------------------------------------------------------------------------------------------------------L------Q-------------------------------------------------------------------------------------------------------------------------------------------------------------------QL--E-Q---RILDNVKQEVVPALGCTEPI----------------------------SLA------------------------------------------------------------------------------LASAVARTY----------L------------------G------------------------K------------------A---------P---E--------RIEAKVSANLMKNGMGVTVPGT-G-TVGLPM-----AAAIGA-LGG-------DAE----GGLEVLRKIT-AEQVAQAKQMLV-N----NA--------------------------------------------------VNVGIA-Q-CD-------QLL-YSEANL-----Y-A------------------E-----G------D---------W---------VR----VCIEEHHTNIVHIE--K-----N-G-E-----------V-I----F-----HK-----N--------S---Q-----S----------------------------------------A-----------------------------------------------------------------------------------V----E---------------------N--T-------Q---D-F-------F--N-YLN-SEDIFNFAME---VDL------------------E-K------IE-FISQ---AAELNTALS---EEGLRN-DY----------GLH-IGRTLQ--------------KQ-------I----------S------------RGL-----------------I----S-----D--------D------LLSRITIA-TTAASDARMGGANLPAM-----SNSGSGNQGITATMPTVVV--ARH-I-N--A-SHEQLVRALFLSHLMAIYIH---SKLPKLSALCAV-STAAMGS---C--------------------------AGVAWLL----T----G-K----------FSTISM-------ALSSM-------------------------------------------IGDISGLICDGAANS--CA---------MKVSTSVNSSYKSILMA-M-D-DS-YVT-GNEGIVEHN------------------------------------------------------------------------------IDRSIKNLCDLASR-----------------------------------------SMQY-T-------DRQVI-------------------------------EIMVA---------------------------------------------------------------------------------------------------------------------------------------------------------------------KP-KG--------------------------------------------------------------------------------------------------------
>28161_Cflavescens@PJG85543.1| hypothetical protein CVP05_05085
----------------------------------------------------------------------------------------------------------------------------------------------------------------------------------------------------------------------------------------------------------------------------------------------------------------------------------------------------------MNLQ-------------------------------------------------------------------------------------------------------------------------------------------------------------------------------------------------------------------------------------------------------------------------------------L------Q-------------------------------------------------------------------------------------------------------------------------------------------------------------------QL--E-T---AILTTIKQEVVPALGCTEPI----------------------------SLA------------------------------------------------------------------------------LAAAVARQY----------L------------------G------------------------E------------------F---------P---E--------KIEAKVSPNLMKNGMGVTVPGT-G-MVGLPM-----AAAIGA-IGG-------DPH----GGLEVLKNIS-EQAVNLAKQMLL-E----KK--------------------------------------------------ITVIIF-N-TE-------HIL-YSEATL-----I-S------------------G-----K------N---------K---------VR----VCIAEHHTNIVTIE--K-----N-G-E-----------L-L----L-----QR-----P--------C---V-----S----------------------------------------S-----------------------------------------------------------------------------------T----E---------------------N--T-------Q---N-I-------F--T-ALS-AKDIFDFAMQ---VSL------------------D-K------IH-FIEE---AATLNTALS---QEGLRA-DY----------GLH-IGRTLQ--------------KQ-------I----------G------------RGL-----------------L----S-----D--------D------LLNRIVIE-TTSASDARMGGANLPAM-----SNSGSGNQGITATMPVVVV--ARH-L-Q--V-SQEKHIRALFLSHLMAVFIH---SKLPKLSALCAV-TTAAMGS---T--------------------------AGVAWLL----T----E-K----------FEAISM-------AISSM-------------------------------------------IGDISGIICDGAANS--CA---------MKVSTSVTSGYKSVLMA-M-E-DS-HVT-GCEGIVEHD------------------------------------------------------------------------------IDRSINNLCNIASR-----------------------------------------SMQY-T-------DRQVI-------------------------------EIMMS---------------------------------------------------------------------------------------------------------------------------------------------------------------------KP-Q---------------------------------------------------------------------------------------------------------
>1122938_Ptestudinis@SMB87067.1| L-cysteine desulfidase
----------------------------------------------------------------------------------------------------------------------------------------------------------------------------------------------------------------------------------------------------------------------------------------------------------------------------------------------------------MPKL-------------------------------------------------------------------------------------------------------------------------------------------------------------------------------------------------------------------------------------------------------------------------------------S------E-------------------------------------------------------------------------------------------------------------------------------------------------------------------LL--Q-T---QLVDIVRNDVVPALGCTEPI----------------------------SLA------------------------------------------------------------------------------LASAVAAKH----------L------------------A------------------------A------------------K---------P---E--------RIEAKVSPNLMKNGLGVAVPGT-G-MVGLPI-----AAAIGA-LGG-------DPD----GKLEVLKQIT-EQQIAAAKQLLA-E----QK--------------------------------------------------VTVGIK-E-TE-------QIL-YSEATL-----F-C------------------G-----D------D---------W---------VK----VCIQDNHTNVISIE--K-----N-G-E-----------M-I----Y-----QN-----A--------G---R-----Q----------------------------------------A-----CT----------------------------------------------------------------------------S----E---------------------N--E-------Y---T-I-------F--Q-QLS-AQDLFDFSMA---VEL------------------E-K------IT-FILQ---AARLNTALS---QEGLSK-NY----------GLH-IGRTLQ--------------KH-------V----------G------------SGL-----------------M----S-----D--------D------LLSRVIIQ-TTAASDARMGGATLPAM-----SNSGSGNQGIAATMPVVVV--ADY-L-N--A-DEAKLTRALFLSHLMAIFIH---SKLPKLSALCAV-TTASMGS---C--------------------------AGIAWLL----T----G-K----------FETVSM-------AICSM-------------------------------------------IGDISGIICDGAANS--CA---------MKVSTSVSSGYKSVLMA-M-D-NS-HVT-GDEGIVEYD------------------------------------------------------------------------------IDATINNLCAIASR-----------------------------------------SMLY-T-------DKQVI-------------------------------EIMVS---------------------------------------------------------------------------------------------------------------------------------------------------------------------KP-KRG-------------------------------------------------------------------------------------------------------
>762_Avolantium@VEB24584.1| Serine dehydratase alpha chain
----------------------------------------------------------------------------------------------------------------------------------------------------------------------------------------------------------------------------------------------------------------------------------------------------------------------------------------------------------MNEK-------------------------------------------------------------------------------------------------------------------------------------------------------------------------------------------------------------------------------------------------------------------------------------L------R-------------------------------------------------------------------------------------------------------------------------------------------------------------------NF--E-T---ALINIVQQDVVPALGCTEPI----------------------------SLA------------------------------------------------------------------------------LASATAAQH----------L------------------G------------------------Q------------------Y---------P---E--------KIVAKVSPNLMKNGLGVAVPGT-G-MVGLPI-----AAAVGA-LGG-------DAS----GGLEVLKKIT-PEQVEQAKQLLQ-Q----HK--------------------------------------------------VKVSIK-Q-TD-------QIL-YAESTI-----Y-A------------------G-----E------D---------W---------VR----VVIQGQHTNIILIE--K-----N-G-D-----------A-L----F-----KA-----E--------E---S-----Q----------------------------------------A------Q----------------------------------------------------------------------------Q----I---------------------D--P-------Y---A-M-------F--N-QLK-AKDIFDFATQ---IEL------------------E-K------IK-FIHQ---AEKLNAALS---AEGLRN-DY----------GLH-IGRTLQ--------------KH-------I----------G------------DGL-----------------M----S-----D--------D------LLSRIMIN-TTAASDARMGGATLPAM-----SNSGSGNQGITATMPVVVV--ADH-I-Q--A-DEEKRIRALFLSHLMAIFIH---SKLPKLSALCAV-STAAMGS---C--------------------------AGISYLL----T----N-K----------FDTAAM-------AISSM-------------------------------------------IGDISGMICDGAANS--CA---------MKVSTSVTSAYKSVLMA-M-N-QT-GVT-GNEGIVDHC------------------------------------------------------------------------------VDQSIDNLCAIACK-----------------------------------------SMQH-T-------DVQII-------------------------------EIMAS---------------------------------------------------------------------------------------------------------------------------------------------------------------------KP-QD--------------------------------------------------------------------------------------------------------
>1005058_Ganatis@AEC16633.1| serine dehydratase alpha chain
----------------------------------------------------------------------------------------------------------------------------------------------------------------------------------------------------------------------------------------------------------------------------------------------------------------------------------------------------------MDSR-------------------------------------------------------------------------------------------------------------------------------------------------------------------------------------------------------------------------------------------------------------------------------------L------Q-------------------------------------------------------------------------------------------------------------------------------------------------------------------PF--E-H---TLIQIVKQDVVPALGCTEPI----------------------------SLA------------------------------------------------------------------------------LASATAAKY----------L------------------G------------------------H------------------SN--------I---E--------KIDAKVSPNLMKNGLGVSVPGT-G-MVGLPI-----AAAIGA-IGG-------NAD----GGLEVLKNIT-PQQVEKAKQLLQ-T----GA--------------------------------------------------VNVSIK-Q-TD-------HIL-YAESTL-----Y-S------------------G-----N------D---------R---------VR----VIIEDQHTRITSIE--K-----N-G-Q-----------I-L----Y-----QN-----P--------I---Q-----T----------------------------------------I------D----------------------------------------------------------------------------E----A---------------------S--Q-------H---H-I-------F--N-QLN-AKDIFDFSMQ---VDL------------------E-K------IT-FINQ---AETLNAALS---QEGLRQ-DY----------GLH-IGRTLQ--------------KH-------I----------G------------DGL-----------------L----S-----D--------D------LLSRIMIQ-TTAASDARMGGATLPAM-----SNSGSGNQGITATMPVVVV--ANH-L-N--I-DGEQRTRALFLSHLIAIFIH---SKLPKLSALCAV-TTAAMGS---C--------------------------AGISYLL----T----N-K----------FDTAAM-------AISSM-------------------------------------------IGDISGMLCDGAANS--CA---------MKVSTSVTSAYKSVLMA-I-N-QT-GVT-GDEGIVEHT------------------------------------------------------------------------------IDRSIDNLCAIACK-----------------------------------------SMQH-T-------DFQII-------------------------------EIMAN---------------------------------------------------------------------------------------------------------------------------------------------------------------------KP-QNQ--------------------------------------------------------------------------------C---------------------K
>1443036_Vpulmonis@RPE80729.1| L-cysteine desulfidase
----------------------------------------------------------------------------------------------------------------------------------------------------------------------------------------------------------------------------------------------------------------------------------------------------------------------------------------------------------MNR--------------------------------------------------------------------------------------------------------------------------------------------------------------------------------------------------------------------------------------------------------------------------------------D------F-------------------------------------------------------------------------------------------------------------------------------------------------------------------EF--S-E---QLIAIVKRDVAPALGCTEPI----------------------------SLA------------------------------------------------------------------------------LASAIATSY----------L------------------D------------------------S------------------E---------I---Q--------KIQAKVSPNLMKNGMGVSVPGT-G-MVGLPI-----AAAIGA-IAG-------DAT----AGLEVLKNIR-SDDVENAKNILV-E----NR--------------------------------------------------VKVEIA-D-VD-------FPL-YSEALV-----V-G------------------K-----Q------E---------W---------VR----VCIQDSHTNVVRIE--K-----N-D-E-----------V-I----F-----EQ-----P--------T---I-----I----------------------------------------A------K----------------------------------------------------------------------------A----E---------------------D--D-------S---H-F-------F--N-QLS-AQQIYDFAMQ---API------------------E-Q------LS-FIAE---AAKLNSALS---KEGLER-EY----------GLH-IGRTLK--------------KQ-------I----------E------------LGL-----------------L----S-----D--------D------LLNRIVIE-TTSASDARMGGALLPAM-----SNSGSGNQGIAATMPSVIV--ARF-V-N--A-TDEQLIRALFLSHTIAIYIH---SKLPKLSALCAV-TTAAMGS---A--------------------------SGMAYLL----G----G-N----------FNVISM-------AICSM-------------------------------------------IGDISGVLCDGAANS--CA---------MKVSTGVSSAYKAVLMA-L-D-DS-RVT-GNEGIVDHS------------------------------------------------------------------------------VDQSINNLCAIATK-----------------------------------------SMAY-M-------DRQII-------------------------------EIMSA---------------------------------------------------------------------------------------------------------------------------------------------------------------------KS-YKA-------------------------------------------------------------------------------------------------------
>1906741_Jsp@AOY00723.1| hypothetical protein BJP62_09915
----------------------------------------------------------------------------------------------------------------------------------------------------------------------------------------------------------------------------------------------------------------------------------------------------------------------------------------------------------M----------------------------------------------------------------------------------------------------------------------------------------------------------------------------------------------------------------------------------------------------------------------------------------K------T-------------------------------------------------------------------------------------------------------------------------------------------------------------------QL--W-P---EFIKAVKQDVAPALGCTEPI----------------------------SLA------------------------------------------------------------------------------LACAIAARE----------L------------------G------------------------A------------------V---------P---E--------RIIAKVSPNLMKNGMGVTVPGT-G-TVGLPI-----AAAVGA-LGG-------NPD----GRLEVLKGLS-ADTVAAGKAMLA-A----HR--------------------------------------------------VEVGIA-D-VS-------NIL-YAEARL-----E-A------------------D-----G------H---------W---------VR----VCIADAHTQVVRIE--K-----D-G-E-----------T-L----F-----EA-----E--------S---A-----G----------------------------------------G-----------------------------------------------------------------------------------G----G---------------------E--D-------G---Y-S-------L--A-GAT-ARDVYDFATM---APY------------------E-D------IA-FILD---AARLNDALS---REGMGG-EY----------GLH-IGATLQ--------------RQ-------I----------H------------KGL-----------------L----S-----D--------D------LLSRILIR-STAASDARMGGATLPAM-----SNSGSGNQGIAATMPVVVV--AEH-V-K--A-DDETLARALMLSHLMAVYVH---GKLPKLSALCAV-TTASMGA---A--------------------------AGIAWLL----R----G-G----------YDAVAM-------AICSM-------------------------------------------VGDIAGIICDGASNS--CA---------MKVSTSGTAAYKAVLMA-L-D-DT-RVT-GFEGIVAHE------------------------------------------------------------------------------VDASIDNLCALASG-----------------------------------------SMVQ-T-------DRQII-------------------------------DIMVQ---------------------------------------------------------------------------------------------------------------------------------------------------------------------KN------------------------------------------------------------------------------------C----------------------
>2490538_Rbacterium@RQW29465.1| serine dehydratase subunit alpha family protein
----------------------------------------------------------------------------------------------------------------------------------------------------------------------------------------------------------------------------------------------------------------------------------------------------------------------------------------------------------MSN--------------------------------------------------------------------------------------------------------------------------------------------------------------------------------------------------------------------------------------------------------------------------------------P------T-------------------------------------------------------------------------------------------------------------------------------------------------------------------PL--W-A---EFIKAVKHEVIPALGCTEPI----------------------------SLA------------------------------------------------------------------------------LAAAIAREQ----------L------------------G------------------------T------------------L---------P---E--------RIDAKVSSNLMKNGMAVTVPGT-G-MVGLAI-----AAAVGA-IGG-------DPQ----GGLQVLKKLT-PEQVAAGKAMLD-A----KQ--------------------------------------------------VSVSIT-D-VP-------NIL-YSEATL-----Y-A------------------G-----G------E---------S---------VR----VCIANAHTNVILIE--K-----N-G-E-----------T-L----W-----QA-----A--------S---Q-----G----------------------------------------T-----------------------------------------------------------------------------------T----A---------------------G--G-------H---Y-S-------L--G-HAR-MHDVYEFATQ---APL------------------S-E------IE-FILE---AARLNNALS---DEGMNG-RY----------GLH-IGATLQ--------------RQ-------V----------K------------QGL-----------------L----S-----Q--------G------LLTEIMMR-TTAASDARMGGAPLPAM-----SNSGSGNQGIAATLPVVVV--ARH-L-N--A-DNEKLARALMLSHLTAVYIH---SKLPALSALCAV-TTASMGA---A--------------------------AGMAWLL----D----N-K----------EESVNM-------AICSM-------------------------------------------VGDLAGMICDGASNS--CA---------MKVSTSAASAYKSVLMA-L-D-DS-RVT-GHEGIVAHD------------------------------------------------------------------------------VDESISNLCALASR-----------------------------------------SMLE-T-------DRQII-------------------------------EIMVQ---------------------------------------------------------------------------------------------------------------------------------------------------------------------KA-R---------------------------------------------------------------------------------------------------------
>1946150_CAsp@DBMG01000048.1_11|  9740 11032
----------------------------------------------------------------------------------------------------------------------------------------------------------------------------------------------------------------------------------------------------------------------------------------------------------------------------------------------------------MTL--------------------------------------------------------------------------------------------------------------------------------------------------------------------------------------------------------------------------------------------------------------------------------------H------T-------------------------------------------------------------------------------------------------------------------------------------------------------------------LL--W-P---DFLKAIKHEVVPALGCTEPI----------------------------SLA------------------------------------------------------------------------------LASAIAAKH----------L------------------G------------------------A------------------A---------P---E--------RIDAKVSANLMKNGMGVTVPGT-G-MVGLPI-----AAAVGA-LGG-------DPE----GGLEVLRNLT-PEIVAAGKKMLS-E----GR--------------------------------------------------VEVAIA-A-VP-------AVL-YSEARL-----S-R------------------G-----D------D---------W---------VR----VCIVDSHTGVVLIE--K-----N-G-A-----------T-L----F-----QT-----G--------P---E-----S----------------------------------------G-----------------------------------------------------------------------------------G----S---------------------T--P-------E---F-S-------L--E-GVT-AHDVFEFAVS---VPF------------------A-E------IA-FIRE---AARLNCRLA---EKGMSG-DF----------GLH-VGATMQ--------------RN-------V----------V------------SGL-----------------L----S-----D--------D------LQTRIVMR-SAAASDARMGGAVLPAM-----SNSGSGNQGIVATLPVVVV--AEH-V-R--A-SDEKLARALVLSHLMAIYIH---SKLPRLSALCAV-TTAAMGA---A--------------------------GGMAWLL----G----G-D----------YRTAGM-------AICSM-------------------------------------------IGDLAGMICDGASNS--CA---------MKVSTSVSSAYKAVLMA-L-D-NS-RVS-GNEGIVADS------------------------------------------------------------------------------VDDSIANLCALASD-----------------------------------------SMRH-T-------DRQIV-------------------------------EIIVG---------------------------------------------------------------------------------------------------------------------------------------------------------------------KF------------------------------------------------------------------------------------C---------------------*
>83767_Pdicarboxylic@SDH11046.1| L-cysteine desulfidase
----------------------------------------------------------------------------------------------------------------------------------------------------------------------------------------------------------------------------------------------------------------------------------------------------------------------------------------------------------M---------------------------------------------------------------------------------------------------------------------------------------------------------------------------------------------------------------------------------------------------------------------------------------LH------D-------------------------------------------------------------------------------------------------------------------------------------------------------------------HL--R-N---EFVKALRHELKPALGCTEPI----------------------------SLA------------------------------------------------------------------------------LCSAIASRY----------L------------------G------------------------A------------------S---------P---E--------RIEAKVSPNLMKNGMGVTVPGT-G-MVGLPI-----AAAVGA-LGG-------DPD----AGLEVLRAVS-AEQVRAAKAMLD-E----KR--------------------------------------------------VTVGLA-E-TS-------LAL-YAESCV-----S-H------------------G-----A------D---------K---------VR----VCIADSHTRVVCIE--K-----N-G-E-----------T-V----F-----QI-----D--------A---E-----A----------------------------------------G------A----------------------------------------------------------------------------A----D---------------------A--L-------P---Y-S-------L--A-DAT-AADVFEFAMT---VPL------------------A-S------VD-FVLQ---AASLNSALA---DAGMSG-DF----------GLH-IAATMQ--------------RN-------V----------D------------HGL-----------------L----S-----D--------D------LLTRIVKR-SAAASDARMGGAVLPAM-----SNSGSGNQGIMATIPVVVV--AEH-L-R--A-DQATLTRALTLSHLMAVYIH---DHLPKLSALCAV-TTAAMGA---A--------------------------AGMAWLL----G----G-D----------QRTVSM-------AICSM-------------------------------------------IGDLAGMICDGASNS--CA---------MKVSTSASSAYKAVLMA-L-D-NS-RVA-HYEGIVAES------------------------------------------------------------------------------VDESIANLCALASR-----------------------------------------GMVQ-T-------DRQII-------------------------------EIILN---------------------------------------------------------------------------------------------------------------------------------------------------------------------KC-----------------------------------------------------------------------------------------------------------
>243365_Cviolaceum@AAQ59498.1| conserved hypothetical protein
----------------------------------------------------------------------------------------------------------------------------------------------------------------------------------------------------------------------------------------------------------------------------------------------------------------------------------------------------------MSER-------------------------------------------------------------------------------------------------------------------------------------------------------------------------------------------------------------------------------------------------------------------------------------E------V-------------------------------------------------------------------------------------------------------------------------------------------------------------------RL--W-P---EFVKALKQEVVPALGCTEPI----------------------------SLA------------------------------------------------------------------------------LAAALAARE----------L------------------G------------------------K------------------A---------P---E--------RIDAWVSANLMKNGMGVTVPGT-G-TVGLPI-----AAAVGA-LGG-------DPD----AKLEVLKNLT-VEQVAAGKQMLA-D----GK--------------------------------------------------VKLGVA-A-VP-------NIL-YAEACV-----W-H------------------G-----D------E---------C---------AR----VAIADAHTNVIKIE--L-----N-G-E-----------V-K----L-----KR-----E--------A---A-----D----------------------------------------A-----------------------------------------------------------------------------------K----P---------------------V--E-------T---Y-D-------L--G-DAT-ARDVYDFAMR---APL------------------D-S------IA-FIHD---AAVLNSALA---DEGMSG-KY----------GLH-IGATLQ--------------RQ-------I----------E------------AGL-----------------L----S-----E--------G------LLSNILTR-TTAASDARMGGATLPAM-----SNSGSGNQGIAATMPVVAV--AEH-V-K--A-DRETLIRALALSHLIAVYIH---TRLPKLSALCAV-TTASMGA---A--------------------------AGMAQLL----N----G-G----------YPAVSM-------AISSM-------------------------------------------IGDLAGMICDGASNS--CA---------MKVSTSAGSGYKAVLMA-L-D-GT-RVT-GNEGIVAHD------------------------------------------------------------------------------VDVSIANLGKLATQ-----------------------------------------GMAQ-T-------DTQIL-------------------------------QIMMD---------------------------------------------------------------------------------------------------------------------------------------------------------------------KR-----------------------------------------------------------------------------------------------------------
>246195_Dnodosus@ABQ14088.1| conserved hypothetical protein
----------------------------------------------------------------------------------------------------------------------------------------------------------------------------------------------------------------------------------------------------------------------------------------------------------------------------------------------------------M--------------------------------------------------------------------------------------------------------------------------------------------------------------------------------------------------------------------------------------------------------------NTS-----------------------L------Q-------------------------------------------------------------------------------------------------------------------------------------------------------------------DL--E-Q---EILAAVRHEVVPALGCTEPI----------------------------CVA------------------------------------------------------------------------------LAAAIGRTH----------L------------------S------------------------S------------------A---------P---E--------KIAVRVSGNLMKNAMGVTVPGT-G-MVGLSI-----AAAVGA-IGG-------DAE----AGLQTLKSIS-AEDVAAAKKMLA-D----DA--------------------------------------------------VSVSMA-D-TD-------HIF-YAEVTL-----T-A------------------G-----A------E---------I---------AR----VCIADTHTNVVLIE--K-----N-G-K-----------T-I----Y-----QK-----P--------V---A-----A----------------------------------------A------D----------------------------------------------------------------------------E----K---------------------N--P-------V---A-V-------F--T-KIT-AKDVFDFATT---VDL------------------E-K------IR-FIKE---AATLNSALS---QEGLRT-DY----------GLH-IGRSLQ--------------KN-------I----------G------------NGL-----------------L----S-----D--------D------LLNRIIIE-TGAASDARMGGASLPAM-----SNSGSGNQGIAATMPVVVV--ARH-L-K--S-SEEKTIRALFLSHALAIYIH---AKLPTLSSLCAA-NTAAMGS---A--------------------------GACAWLF----S----E-R----------FEAVSD-------TICSM-------------------------------------------IGDVSGMICDGAANS--CA---------MKVISSITSGYKSMLMA-L-D-NT-RVT-GFEGIVEHD------------------------------------------------------------------------------LERSINNLCALARE-----------------------------------------SMQH-V-------DQQII-------------------------------DIMVQ---------------------------------------------------------------------------------------------------------------------------------------------------------------------KP-MH--------------------------------------------------------------------------------------------------------
>1951658_Ebacterium@DDVL01000021.1_7|  8613 9923
----------------------------------------------------------------------------------------------------------------------------------------------------------------------------------------------------------------------------------------------------------------------------------------------------------------------------------------------------------MSE-------------------------------------------------------------------------------------------------------------------------------------------------------------------------------------------------------------------------------------------------------------IL-----------------------L------K-------------------------------------------------------------------------------------------------------------------------------------------------------------------PL--W-Q---RFIQVVREEVKPALGCTEPI----------------------------SLA------------------------------------------------------------------------------LAAAVAAAH----------L------------------E------------------------G------------------N---------V---E--------RIEAWVSPNLMKNGMGVTVPGT-G-MVGLPI-----AAALGA-LGG-------DGK----AGLEVLKSAS-AGAIDAAKALLN-A----GK--------------------------------------------------VAVKLQ-EPCH-------DIL-FARAKV-----Y-S------------------A-----N------A---------W---------AC----VTIVGGHTDIARIE--T-----H-Q-G-----------V-V----F-----SQ-----D--------R---L-----V----------------------------------------Q------D----------------------------------------------------------------------------D--DRS---------------------S--A-------L---A-V-------L--S-TTS-LKEILAFVNQ---VPF------------------E-S------IR-FILD---AATLNGALS---QEGLRN-AW----------GLH-IGATLK--------------KQ-------C----------A------------RGL-----------------L----A-----D--------D------LSTAIVIR-TSAASDARMGGATLPAM-----SNSGSGNQGITATLPVVVV--AEY-V-G--A-DDERLARALMLSHLSAIYIH---HQLPRLSALCAA-TTAAMGA---A--------------------------AGMAWLA----E----G-S----------YDTIAM-------AISSM-------------------------------------------IGDVSGMICDGASNS--CA---------MKVSTSAAAAWKAVLMA-L-D-DT-AVT-GNEGIVAQD------------------------------------------------------------------------------VEQSISNLCALACH-----------------------------------------SMQQ-T-------DKQII-------------------------------EIMAH---------------------------------------------------------------------------------------------------------------------------------------------------------------------KA-H*--------------------------------------------------------------------------------------------------------
>83333_Ecoli@AIZ52906.1| hypothetical protein ER3413_3201
----------------------------------------------------------------------------------------------------------------------------------------------------------------------------------------------------------------------------------------------------------------------------------------------------------------------------------------------------------MFD-------------------------------------------------------------------------------------------------------------------------------------------------------------------------------------------------------------------------------------------------------------ST-----------------------L------N-------------------------------------------------------------------------------------------------------------------------------------------------------------------PL--W-Q---RYILAVQEEVKPALGCTEPI----------------------------SLA------------------------------------------------------------------------------LAAAVAAAE----------L------------------E------------------------G------------------P---------V---E--------RVEAWVSPNLMKNGLGVTVPGT-G-MVGLPI-----AAALGA-LGG-------NAN----AGLEVLKDAT-AQAIADAKALLA-A----GK--------------------------------------------------VSVKIQ-EPCD-------EIL-FSRAKV-----W-N------------------G-----E------K---------W---------AC----VTIVGGHTNIVHIE--T-----H-D-G-----------V-V----F-----TQ-----Q--------A---C-----V----------------------------------------A------E----------------------------------------------------------------------------G--EQE---------------------S--P-------L---T-V-------L--S-RTT-LAEILKFVNE---VPF------------------A-A------IR-FILD---SAKLNCALS---QEGLSG-KW----------GLH-IGATLE--------------KQ-------C----------E------------RGL-----------------L----A-----K--------D------LSSSIVIR-TSAASDARMGGATLPAM-----SNSGSGNQGITATMPVVVV--AEH-F-G--A-DDERLARALMLSHLSAIYIH---NQLPRLSALCAA-TTAAMGA---A--------------------------AGMAWLV----D----G-R----------YETISM-------AISSM-------------------------------------------IGDVSGMICDGASNS--CA---------MKVSTSASAAWKAVLMA-L-D-DT-AVT-GNEGIVAHD------------------------------------------------------------------------------VEQSIANLCALASH-----------------------------------------SMQQ-T-------DRQII-------------------------------EIMAS---------------------------------------------------------------------------------------------------------------------------------------------------------------------KA-R---------------------------------------------------------------------------------------------------------
>158841_Lrichardii@SQI44198.1| Serine dehydratase alpha chain
----------------------------------------------------------------------------------------------------------------------------------------------------------------------------------------------------------------------------------------------------------------------------------------------------------------------------------------------------------MSK-------------------------------------------------------------------------------------------------------------------------------------------------------------------------------------------------------------------------------------------------------------PE-----------------------M------N-------------------------------------------------------------------------------------------------------------------------------------------------------------------SL--W-N---LFIRAVQEEVRPALGCTEPI----------------------------SLA------------------------------------------------------------------------------LASAVAASQ----------L------------------S------------------------G------------------V---------V---D--------RVEAWVSPNLMKNGMGVTVPGT-G-MVGLPI-----AASLGA-VGG-------DAQ----AGLEVLKAVS-TEDIQRAKAMLE-E----GR--------------------------------------------------VRVMLQ-SPCE-------DIL-YSRAKV-----F-S------------------G-----E------E---------W---------VC----ATIVGGHTRIVRIE--K-----Q-G-E-----------V-I----F-----TL-----G--------E---Q-----S----------------------------------------L------E----------------------------------------------------------------------------G--AVE---------------------D--P-------L---A-V-------L--S-HSS-LEDILTFIEQ---VPF------------------E-D------IR-FILE---AARLNDALS---KEGLRG-RW----------GLH-IGATLE--------------KQ-------C----------E------------RGL-----------------M----S-----N--------D------LFSQILIR-TSAASDARMGGATLPAM-----SNSGSGNQGIAATLPVVVV--AEH-F-G--A-DEERLARALMLSHLSAIYIH---NQLPKLSALCAA-TTAAMGA---A--------------------------AGMTWLI----D----G-S----------YQTISM-------AISSM-------------------------------------------IGDVSGMICDGASNS--CA---------MKVSTSASSAWKAVLMA-L-D-GS-AVT-GTDGIVEND------------------------------------------------------------------------------VERSISNLCALACR-----------------------------------------SMQE-T-------DRQII-------------------------------QIMAE---------------------------------------------------------------------------------------------------------------------------------------------------------------------KV-Q---------------------------------------------------------------------------------------------------------
>1123511_Praffinosivor@KB905856.1_93|  78358 79686
----------------------------------------------------------------------------------------------------------------------------------------------------------------------------------------------------------------------------------------------------------------------------------------------------------------------------------------------------------MMHQ----------------------------------------------------------------------------------------------------------------------------------------------------------------------------------------------------------------------------------------------------------KSIN-----------------------H------N-------------------------------------------------------------------------------------------------------------------------------------------------------------------LK--W-S---ELIKVIKKEVVPALGCTEPI----------------------------SLA------------------------------------------------------------------------------LAAATAAKT----------L------------------G------------------------L------------------P---------V---E--------KIQAKVSANLMKNGMGVTVPGT-E-TTGLLI-----AAAVGA-IGG-------DPE----GQLEVLKTLT-EKQIADAKCMVK-E----HR--------------------------------------------------VELSIA-D-VP-------NIL-FAQAQV-----F-H------------------G-----K------Q---------W---------AR----VTIADTHTNIIKIE--K-----N-D-L-----------T-L----F-----EA-----S--------T---E-----Q----------------------------------------D------N----------------------------------------------------------------------------T---AE---------------------P--I-------V---Y-S-------L--A-DLQ-MEDIFEFATE---VPI------------------E-Q------ID-FIHD---AANLNISLS---AEGMRG-TY----------GLH-IGATMN--------------RQ-------I----------E------------TGL-----------------L----P-----D--------G------LLTQLLMR-TTAASDARMGGANLPAM-----TNSGSGNQGITATMPVVVV--AEY-L-K--V-DRETLIRALILSHMTAIYIH---DKLPKLSALCAV-TTAAMGA---A--------------------------AGMAWLL----K----R-N----------IICVNM-------AISNM-------------------------------------------IGDVAGMICDGASNS--CA---------MKVSTSAASAYKAVLMA-L-D-ET-RVT-GNEGIVDEN------------------------------------------------------------------------------VDQSIKNLGQLACQ-----------------------------------------GMTQ-T-------DAEIL-------------------------------QIMLN---------------------------------------------------------------------------------------------------------------------------------------------------------------------KA-IRKKLD---------------------------------------------------------------------------------------------------*
>1192197_Pfermentans@AJQ26025.1| UPF0597 protein yhaM
----------------------------------------------------------------------------------------------------------------------------------------------------------------------------------------------------------------------------------------------------------------------------------------------------------------------------------------------------------MKKI----------------------------------------------------------------------------------------------------------------------------------------------------------------------------------------------------------------------------------------------------------DSKM-----------------------V------N-------------------------------------------------------------------------------------------------------------------------------------------------------------------PL--W-L---EMIKVVKREVVPALGCTEPV----------------------------SLA------------------------------------------------------------------------------LAAAIAAQR----------L------------------D------------------------K------------------P---------V---E--------KIEAKVSANLMKNGMGVTVPGT-G-MTGLFI-----AAAVGA-IGG-------DPW----GKLEVLKNLT-PEQVRKAQQMVA-Q----GR--------------------------------------------------VEVMVA-D-VP-------HIL-YSEAKV-----M-H------------------G-----E------E---------W---------VT----VAIADTHTQVARIE--E-----N-G-K-----------V-I----F-----EM-----E--------F---E-----D----------------------------------------Y------I----------------------------------------------------------------------------A--NAM---------------------E--D-------K---S-T-------I--A-GIK-ARDVFDFAMG---VPL------------------E-M------IR-FIHE---AADLNTSLS---REGMNG-HY----------GLQ-IGATMD--------------RQ-------R----------Q------------QGF-----------------L----A-----D--------G------LLTQVLMR-TTAASDARMGGAVLPAM-----TNSGSGNQGIAATMPVVVV--AEY-V-K--A-NEESLIRALMLSHMMAIYIH---DKLPKLSALCAV-TTASMGA---A--------------------------AGMAWLL----K----E-D----------FRVVSM-------AISNM-------------------------------------------IGDLAGLICDGASNS--CA---------MKVSTSVMSGYKAVLLA-L-E-GI-RVT-GNDGIVAED------------------------------------------------------------------------------VDRSIANLGVLACQ-----------------------------------------GMAQ-M-------DEQIL-------------------------------QIMLN---------------------------------------------------------------------------------------------------------------------------------------------------------------------KR-----------------------------------------------------------------------------------------------------------
>1192197_Pfermentans@AJQ29108.1| UPF0597 protein yhaM
----------------------------------------------------------------------------------------------------------------------------------------------------------------------------------------------------------------------------------------------------------------------------------------------------------------------------------------------------------MKEL----------------------------------------------------------------------------------------------------------------------------------------------------------------------------------------------------------------------------------------------------------SSVT-----------------------V------N-------------------------------------------------------------------------------------------------------------------------------------------------------------------PL--W-L---EFIKAVKKEVVPALGCTEPI----------------------------SLA------------------------------------------------------------------------------LAAAIAAQR----------L------------------A------------------------K------------------P---------V---E--------RIEAKVSANLMKNGMGVAVPGT-G-TTGLLI-----AAAVGA-LGG-------DPE----GKLEVLKKLT-PEQIVTGKRMIA-E----DR--------------------------------------------------VQLSIA-H-VP-------NIL-YSEARV-----I-H------------------G-----E------D---------W---------VR----VCIADAHTNVVLIE--E-----N-G-K-----------I-V----F-----QN-----E--------P---Q-----N----------------------------------------T------I----------------------------------------------------------------------------A---VD---------------------M--D-------K---Y-S-------L--I-GVR-ASDVYNFAVE---APL------------------E-M------IS-FIRE---AATLNESLS---KVGMDG-QY----------GLH-IGATMN--------------RQ-------I----------Y------------QGL-----------------L----S-----D--------S------LFTQILMR-TAAASDARMGGATLPAM-----TNSGSGNQGIAATMPIIVV--AQH-I-K--A-DEETLIRALMLSHMMAIYIH---DKLPKLSALCAV-TTASMGA---A--------------------------AGMSWLL----K----G-D----------FETVSM-------AISNM-------------------------------------------IGDVAGIICDGASNS--CA---------MKVSTSATAAYKAVLMA-L-E-GI-RVT-EYEGIVAND------------------------------------------------------------------------------VDQSIANLGELACQ-----------------------------------------GMSQ-T-------DEQIL-------------------------------QIMLK---------------------------------------------------------------------------------------------------------------------------------------------------------------------KK-----------------------------------------------------------------------------------------------------------
>1946841_Msp@DCFU01000031.1_169|  190269 191585
----------------------------------------------------------------------------------------------------------------------------------------------------------------------------------------------------------------------------------------------------------------------------------------------------------------------------------------------------------MEGN------------------R---------------------------------------------------------------------------------------------------------------------------------------------------------------------------------------------------------------------------------------STTE-----------------------L------H-------------------------------------------------------------------------------------------------------------------------------------------------------------------SL--W-K---EMIKAVRHEVAPAIGCTEPV----------------------------SLA------------------------------------------------------------------------------LAAAIAAEK----------L------------------A------------------------K------------------P---------A---E--------RVEVRVSANIMKNGMGVIVPGT-G-TAGLLI-----AAAVGA-LGG-------DPQ----GKLEVLKKIT-PEQVAAAKRMVA-E----GK--------------------------------------------------VTISIA-D-VD-------NIL-YSEARV-----L-H------------------G-----E------E---------W---------AR----VCIADEHTNVIRIE--K-----N-D-K-----------V-L----F-----KA-----E--------P---K-----Q----------------------------------------K-----------------------------------------------------------------------------------E----D---------------------K--P-------A---Y-S-------L--D-GME-AHDVFKFAAE---VPL------------------E-D------IS-FIRE---AAKLNDALS---EAGMHG-EY----------GLQ-IGKVLG--------------RQ-------M----------D------------TEL-----------------L----G-----D--------S------LMLRVVTL-TTAASDARMGGASMAAM-----TNSGSGNQGIVATVPVTVV--AKY-L-K--V-DDATMVRALMLSHMMAIYIH---SKLPKLSALCAA-TTAAMGA---A--------------------------AGMAYLF----K----K-D----------FSTVSM-------AVSSM-------------------------------------------IGDVSGMICDGASNS--CA---------MKVSTAATAACKAVLMA-L-Q-GI-RVT-GDEGIVAEN------------------------------------------------------------------------------IDDSIRNIGVLASR-----------------------------------------GMVE-T-------DKKIL-------------------------------EIMMH---------------------------------------------------------------------------------------------------------------------------------------------------------------------KT-KSA*------------------------------------------------------------------------------------------------------
>39029_Mcerevisiae@OKY52309.1| hypothetical protein BSR42_13605
----------------------------------------------------------------------------------------------------------------------------------------------------------------------------------------------------------------------------------------------------------------------------------------------------------------------------------------------------------M-----------------------------------------------------------------------------------------------------------------------------------------------------------------------------------------------------------------------------------------------------------------------------------------------K-------------------------------------------------------------------------------------------------------------------------------------------------------------------PL--W-K---EMIKAVRHEVVPAIGCTEPV----------------------------SLA------------------------------------------------------------------------------LAAAIAAAT----------L------------------G------------------------M------------------S---------V---Y--------EIEARVSANMMKNGMGVIVPGT-G-TAGLLI-----AAAVGA-IGG-------NPD----GKLEVLKNIT-PAHVDQAKQLIA-D----GK--------------------------------------------------VRIRVA-D-VD-------HVL-YSEVRV-----F-H------------------G-----T------D---------S---------AR----VCIADAHTNVIRIE--K-----N-E-N-----------V-I----F-----EA-----K--------P---K-----Q----------------------------------------S------V----------------------------------------------------------------------------D----R---------------------Q--K-------A---Y-S-------L--D-GIR-AQDIFEFAAQ---API------------------E-A------IS-FIEA---AAALNDALA---ETGMRQ-TY----------GLQ-IGRVLK--------------QQ-------I----------D------------IKQ-----------------L----S-----Q--------S------LLLRMTAC-TAAASDARMGGASQAAM-----TNSGSGNQGITATVPVTVA--AKY-L-Q--A-DHDTTIRALMLSHMMAIYIH---SKLPKLSALCAA-STAAMGA---A--------------------------AGIAYLC----T----K-D----------FKTVSM-------AISNM-------------------------------------------VGDIPGIICDGAAHS--CS---------MKVTTSVMAAYKAVLMA-L-Q-GI-RVT-GDEGIVSDD------------------------------------------------------------------------------IDDSINNVGTLACE-----------------------------------------GMAE-T-------DKQIL-------------------------------AIMMQ---------------------------------------------------------------------------------------------------------------------------------------------------------------------KE-AKQR-------------------------------------------------------------------------------C----------------------
>1123511_Praffinosivor@KB905839.1_181|  191795 193099
----------------------------------------------------------------------------------------------------------------------------------------------------------------------------------------------------------------------------------------------------------------------------------------------------------------------------------------------------------MLEE------------------K---------------------------------------------------------------------------------------------------------------------------------------------------------------------------------------------------------------------------------------IVSK-----------------------A------H-------------------------------------------------------------------------------------------------------------------------------------------------------------------LL--W-A---EMIKAIRQEVTPAIGCTEPV----------------------------SLA------------------------------------------------------------------------------LAAAIAAQR----------L------------------G------------------------K------------------P---------V---E--------KIEAMVSANMMKNGMGVIVPGT-N-MAGLAI-----AAAVGA-IGG-------DPQ----GELKVLKNLT-PKQAAAGKTMVA-A----HK--------------------------------------------------VTIAVI-D-VP-------HVL-YSEAKV-----F-H------------------G-----A------D---------W---------VK----VCIADKHTQVVRIE--Q-----N-G-E-----------I-I----Y-----KM-----K--------D---M-----D----------------------------------------K----------------------------------------------------------------------------------------H---------------------T--M-------S---Y-S-------L--A-GIT-AKDVFDFASQ---VPL------------------E-K------IS-FLHE---AENLNMALA---EAGMQG-QY----------GLH-IGATLH--------------RQ-------I----------H------------TGL-----------------L----A-----D--------S------LMLQVVMM-TTAASDARMGGASLPAM-----TNSGSGNQGIAATVPVCVI--AKK-Q-K--K-SQETLIRALALSHMMAIYIH---SKLPNLSALCAV-TTASMGA---A--------------------------AGMTWLL----T----K-N----------FKAVSM-------AISNM-------------------------------------------IGDVSGMICDGAANS--CS---------MKVSTAVGAACKAVLMA-I-E-GT-RVT-GDEGIVAEN------------------------------------------------------------------------------VDDSIANIGSLACN-----------------------------------------GMVQ-T-------DAQIL-------------------------------QIMME---------------------------------------------------------------------------------------------------------------------------------------------------------------------KA----------------------------------------------------------------------------------------------------------*
>1111732_Ilarvae@KI783333.1_108|  131686 132978
----------------------------------------------------------------------------------------------------------------------------------------------------------------------------------------------------------------------------------------------------------------------------------------------------------------------------------------------------------MR---------------------------------------------------------------------------------------------------------------------------------------------------------------------------------------------------------------------------------------------------------------------------------------D------N-------------------------------------------------------------------------------------------------------------------------------------------------------------------QK--W-I---EMLKAVKKEVLPALGCTEPI----------------------------SLA------------------------------------------------------------------------------LASAIAASH----------L------------------E------------------------G------------------E---------I---D--------YIDAKVSPNLMKNGMGVTVPGT-G-MQGLPI-----AAAVGA-LGG-------DHE----AGLEVLSTLT-PELVAAGKKLLE-E----NK--------------------------------------------------VSVSIS-P-KP-------KLL-YAESTV-----V-S------------------G-----D------H---------S---------VK----VAIADSHTHVILIQ--K-----D-D-Q-----------I-L----F-----EE-----I--------E---E-----V----------------------------------------G------Q----------------------------------------------------------------------------E----E---------------------S--S-------A---Y-S-------F--D-GIN-THDLFEFVSN---VPF------------------E-E------IQ-FILQ---AEKLNDALS---QEGLKN-SY----------GLH-IGATLK--------------RQ-------M----------E------------NGF-----------------L----A-----D--------D------LLTKVLIR-STAAADARMGGATLPAM-----SNSGSGNQGITATMPVVVV--ADF-I-D--A-SPENRARALMLSHLMAVYIH---DKLPRLSALCAV-TTAAMGA---A--------------------------AGMAYLL----G---KG-E----------YEPISR-------AVSSM-------------------------------------------VGDLAGMICDGAANS--CA---------MKVSTSVGSAFKAVLMA-L-D-NT-GVT-GQEGIVSDD------------------------------------------------------------------------------VDDSIDNLCALASG-----------------------------------------SMQQ-V-------DTQVL-------------------------------QIMVN---------------------------------------------------------------------------------------------------------------------------------------------------------------------KK----------------------------------------------------------------------------------------------------------*
>1123402_Tanophelis@SES92151.1| L-cysteine desulfidase
----------------------------------------------------------------------------------------------------------------------------------------------------------------------------------------------------------------------------------------------------------------------------------------------------------------------------------------------------------MSSI-----------------------------------------NPT-----------------------------------------------------------------------------------------------------------------------------------------------------------------------------------------------------------SSGNQTE-----------------------Y------N-------------------------------------------------------------------------------------------------------------------------------------------------------------------SQ--W-A---VYLRAIHHEVLPALGCTEPI----------------------------SLA------------------------------------------------------------------------------LASAIAGSY----------L------------------F------------------------DDTT-----P---ISTKLGQ---------I---T--------SINGKVSANLMKNGMGVSVPGT-G-MVGLPI-----AAAVGA-LGG-------DPK----GGLEVLKGLN-DEIVTAGKYLLE-T----NR--------------------------------------------------VNVAIK-P-VA-------NIL-YSEVTI-----V-A------------------S-----E------D---------S---------VT----VAIADSHTQVIKIE--K-----N-K-E-----------V-L----F-----EL-----K--------L---D-----E----------------------------------------T------I----------------------------------------------------------------------------D----N---------------------T--A-------P---Y-C-------L--R-EAT-VKSIYEFAHN---VPF------------------E-Q------IE-FILQ---AEALNNALS---EEGMKH-NY----------GLH-IGRTLK--------------AQ-------I----------E------------TGL-----------------L----S-----D--------D------LLSNILIR-STAASDARMGGATLPAM-----SNSGSGNQGISATMPVVVV--ADH-L-K--A-TAEQRARALILSHLIAVYIH---SKLPKLSAMCAV-STAAMGS---A--------------------------AGMAWLL----G---KG-E----------YQPISL-------ALSSM-------------------------------------------VGDIAGIICDGASNS--CA---------MKVSTSASSAFKAVLMA-I-S-SS-GVT-GNEGIVSHD------------------------------------------------------------------------------VDQSIENLCSLARG-----------------------------------------SMQQ-T-------DVQII-------------------------------EIMVK---------------------------------------------------------------------------------------------------------------------------------------------------------------------KD-NC--------------------------------------------------------------------------------------------------------
>1196095_Gapicola@AHN27304.1| Putative inner membrane protein
----------------------------------------------------------------------------------------------------------------------------------------------------------------------------------------------------------------------------------------------------------------------------------------------------------------------------------------------------------ME---------------------------------------------------------------------------------------------------------------------------------------------------------------------------------------------------------------------------------------------------------------------------------------Q------Q-------------------------------------------------------------------------------------------------------------------------------------------------------------------VL--W-Q---ELIELVKHEVLPALGCTEPI----------------------------SLA------------------------------------------------------------------------------LASAVATKY----------L------------------D------------------------KN-----------------S---------I---S--------HIDAYVSPNLMKNGMAVTVPGT-S-MVGLPI-----AAAIGA-IGG-------DAE----AGLEVLNKIT-PKQINQAKALLK-E----QK--------------------------------------------------VSVQIA-N-NN-------TTI-YSEANI-----Y-A------------------K-----G------D---------H---------VR----VCIESSHTNIILIE--K-----N-G-E-----------V-I----F-----KA-----D--------N---K-----T----------------------------------------Q------K----------------------------------------------------------------------------E----S---------------------K--K-------E---S-I-------I--T-HMS-VKQIYEFATQ---SNF------------------D-D------IK-FILH---SAELNDALS---QEGLRR-EY----------GLK-IAATLH--------------KQ-------T----------K------------TGL-----------------L----A-----D--------D------LLSKVIIR-TTAASDARMGGATLPAM-----SNSGSGNQGITATMPVVVV--ADY-L-K--S-TTEQLARALILSHTIAIYIH---SKFPPLSALCAA-STAAMGS---A--------------------------AGMAWLL----G---KG-Q----------YEPVEM-------AICSM-------------------------------------------IGDLSGIICDGASNS--CA---------MKVSTSVSSSFKAVLMA-L-N-RI-RVT-GKEGIVCDS------------------------------------------------------------------------------VEASINNLGAIVSK-----------------------------------------SMKT-T-------DTQII-------------------------------DIMSH---------------------------------------------------------------------------------------------------------------------------------------------------------------------KI-----------------------------------------------------------------------------------------------------------
>593135_Ohercynius@RKS85771.1| L-cysteine desulfidase
----------------------------------------------------------------------------------------------------------------------------------------------------------------------------------------------------------------------------------------------------------------------------------------------------------------------------------------------------------MGK--------------------------------------------------------------------------------------------------------------------------------------------------------------------------------------------------------------------------------------------------------------------------------------S------A-------------------------------------------------------------------------------------------------------------------------------------------------------------------AM--W-Q---ELIDVLKRQVLPATGCTEPI----------------------------SLA------------------------------------------------------------------------------LASATAIAQ----------L------------------GT-----------------------K------------------N---------I---D--------RIDARVSPNLMKNGMGVTVPGT-G-MVGLPI-----AAAVGA-FGG-------DAK----AGLDVLNNIS-EQDVERAKVFLQ-Q----KR--------------------------------------------------VTVSIA-P-TN-------KAL-YVEVYL-----Y-T------------------G-----E------E---------Y---------VH----VCIEDSHTNVTLIE--Q-----N-G-R-----------I-I----L-----QN-----S--------A---I-----K----------------------------------------Q------D----------------------------------------------------------------------------S----H---------------------H--G-------V---N-V-------M--Q-CLS-VKAIYDFASQ---IEF------------------D-K------IR-FILR---AAELNNALS---REGLSR-AY----------GLS-IANILK--------------QQ-------I----------D------------KGL-----------------L----S-----D--------D------LLTKIMIR-TTAASDARMGGATLPAM-----SNSGSGNQGIAATMPVVVI--ADY-V-E--A-TDETLARALVLSHAIAIYIH---SKFPPLSALCAA-STASMGA---A--------------------------AGMVYLL----D----NHN----------FDAVSM-------ALCNM-------------------------------------------VGDLTGIICDGASNS--CA---------MKVSTSASSAFKSVLMA-L-S-AV-RVT-GNEGIVCES------------------------------------------------------------------------------VEASINNLCALASH-----------------------------------------SMQQ-T-------DKQII-------------------------------EIMVH---------------------------------------------------------------------------------------------------------------------------------------------------------------------KP-----------------------------------------------------------------------------------------------------------
>529507_Pmirabilis@CAR40466.1| conserved hypothetical protein
----------------------------------------------------------------------------------------------------------------------------------------------------------------------------------------------------------------------------------------------------------------------------------------------------------------------------------------------------------MKE--------------------------------------------------------------------------------------------------------------------------------------------------------------------------------------------------------------------------------------------------------------Q-----------------------L------S-------------------------------------------------------------------------------------------------------------------------------------------------------------------SY--W-K---ILIEAVKQQVKPALGCTEPI----------------------------SLA------------------------------------------------------------------------------LAAATAARY----------L------------------Q------------------------H------------------N---------I---T--------RISAEVSPNLMKNGMGVTVPGT-G-MVGLSI-----AASLGA-VAG-------DSE----AGLEVLKNAT-PEQVELSKNLLN-S----GI--------------------------------------------------VCVSIK-KACQ-------EVL-YSEVTV-----E-D------------------G-----E------N---------S---------AT----VIIAGDHTNIVKII--H-----N-G-Q-----------V-V----L-----DK-----L--------S---S-----Q----------------------------------------S------E----------------------------------------------------------------------------Q---TA------------------LPCQ--I-------K---Q-A-------L--T-NTN-TREIYQFITQ---APV------------------E-E------IS-FILQ---SAQLNDALS---KEGLNN-TY----------GLH-IGQTLQ--------------RQ-------Q----------Q------------RGL-----------------L----A-----K--------D------LLSEIMIR-TSAASDARMGGAVLPAM-----SNSGSGNQGIAATMPVVVV--AEY-L-Q--V-SEEKMARALMLSHLLAIYIH---HKFPALSALCAA-TTASMGA---A--------------------------GAIAWLM----E----E-R----------YEPMAM-------AISSM-------------------------------------------IGDISGVICDGASNS--CA---------MKVSTGASAAYKAVLMA-L-D-DT-CVT-GNDGIVTHD------------------------------------------------------------------------------VDMTIENLCALASR-----------------------------------------AMQH-T-------DVQII-------------------------------EIMEY---------------------------------------------------------------------------------------------------------------------------------------------------------------------KA-VANG------------------------------------------------------------------------------------------------------
>582_Mmorganii@JQGP01000001.1_9|  10467 11774
----------------------------------------------------------------------------------------------------------------------------------------------------------------------------------------------------------------------------------------------------------------------------------------------------------------------------------------------------------MAT-------------------------------------------------------------------------------------------------------------------------------------------------------------------------------------------------------------------------------------------------------------HH-----------------------T------P-------------------------------------------------------------------------------------------------------------------------------------------------------------------AQ--W-N---NFVAALRQSVKPATGCTEPI----------------------------SLA------------------------------------------------------------------------------LAAAKAAAC----------L------------------S------------------------A------------------A---------P---T--------QIRCYVSPNLMKNGLGVTVPGT-G-MTGLPV-----AAALGA-IGG-------QPD----AGLNVLCGVT-ADDIAAGKAFLA-S----GA--------------------------------------------------VSVEIK-EPCS-------HVL-YSEATV-----Y-S------------------G-----D------D---------Q---------AT----VTICGDHTHVTEIS--H-----N-G-T-----------I-I----Y-----QD-----D--------A---I-----T----------------------------------------H-----------------------------------------------------------------------------------Q----G---------------------G--S-------D---N-P-------F--A-DAC-ARDIYDFATQ---APV------------------S-M------IN-FMRQ---AADLNDALA---REGMSN-PY----------GLQ-IGRSLE--------------KQ-------R----------E------------RGL-----------------L----S-----K--------D------LLSDIMIR-TSSASDARMGGAQLPAM-----SNSGSGNQGIAATQPVVVV--AEY-L-Q--A-DEEQLIRALTLSHLMAIYIH---SQFPPLSALCAA-TTASMGA---A--------------------------AGIAWLF----E----G-K----------YEPVAM-------AISSM-------------------------------------------IGDITGIICDGASNS--CA---------MKVSSGVSAAYKAVLMA-M-N-QQ-CVS-GNDGIVCTD------------------------------------------------------------------------------VDKSIANLCALASL-----------------------------------------SMQH-T-------DVQII-------------------------------EIMAN---------------------------------------------------------------------------------------------------------------------------------------------------------------------KA-KSA*------------------------------------------------------------------------------------------------------
>529507_Pmirabilis@CAR45410.1| conserved hypothetical protein
----------------------------------------------------------------------------------------------------------------------------------------------------------------------------------------------------------------------------------------------------------------------------------------------------------------------------------------------------------MSQ-------------------------------------------------------------------------------------------------------------------------------------------------------------------------------------------------------------------------------------------------------------NN-----------------------N------S-------------------------------------------------------------------------------------------------------------------------------------------------------------------HL--W-S---QFIRQLREGVKPAVGCTEPI----------------------------SLA------------------------------------------------------------------------------LAAAKATAL----------L------------------A------------------------E------------------P---------V---V--------GIEAWVSPNLMKNGMGVTVPGT-G-MAGLPI-----AAALGA-TGG-------NPD----AGLEVLLTVS-PQAIAQAKTLVA-E----GK--------------------------------------------------VTVGVK-TPCS-------DVL-YSEAKV-----Y-G------------------Q-----S------G---------Y---------AI----VSIAKEHTHVVRCE--C-----N-G-K-----------V-V----F-----ED-----D--------K---T-----S----------------------------------------L------T----------------------------------------------------------HAG---------------D----S---------------------V--E-------E---K-P-------F--A-TVC-AEDIYRFALN---VPI------------------D-Q------VA-FMLD---AAYLNGALS---EEGLKN-SY----------GLA-IGRTLV--------------SQ-------Q----------E------------NGL-----------------L----G-----K--------D------LLSEIMIR-TSAASDARMGGAVLPAM-----SNSGSGNQGIAATLPVMVV--AEF-I-Q--A-DDETLLRALVLSHLMAIYVH---SHFPPLSALCAA-TTASMGA---A--------------------------AGMAWLL----T----K-D----------FTTVSM-------SINSM-------------------------------------------IGDISGIICDGASNS--CA---------MKVSSSAASAYKAVLMA-M-Q-NQ-SVA-GTDGIVSDD------------------------------------------------------------------------------VDSSIANLCALASR-----------------------------------------AMQH-T-------DIQII-------------------------------EIMEE---------------------------------------------------------------------------------------------------------------------------------------------------------------------KA-RRNAGE----------------------------------KQQA----------------VN-------------------------------------------A
>1261130_Wchitiniclast@ELV08683.1| Hypothetical protein F387_00075
----------------------------------------------------------------------------------------------------------------------------------------------------------------------------------------------------------------------------------------------------------------------------------------------------------------------------------------------------------M----------------------------------------------------------------------------------------------------------------------------------------------------------------------------------------------------------------------------------------------------------------------------------------N------H-------------------------------------------------------------------------------------------------------------------------------------------------------------------KT--W-Q---QYIKALHSEVKPALGCTEPI----------------------------SLA------------------------------------------------------------------------------FAAAKARAL----------L------------------G------------------------D------------------Q---------E---EI------IKIETSVSPNLLKNGMGVTVPGT-G-MKGLAI-----AAAAGA-VCG-------DSE----AGLEVLKNIN-PSCVEAAKALLD-A----DK--------------------------------------------------VSVQMA-L-TK-------KVL-YSEAIV-----R-T------------------A-----H------H---------S---------AR----VCIADGHTNIVRLE--K-----D-G-Q-----------V-L----F-----EA-----P--------D---T-----G----------------------------------------D------Q----------------------------------------------------------------------------G----P---------------------K--K-------A---F-D-------F--S-EAS-IADIYDFVMQ---VPI------------------E-E------IA-FMFE---AETMNTALS---EEGLTH-DY----------GLH-IGKTMM--------------NQ-------L----------D------------KGF-----------------I----S-----K--------D------LMTDIMIR-TSAGSDARMGGATLPAM-----SNSGSGNQGISATMPVVVV--ADF-V-N--A-SKEDRIRAQTLSHLVAIYIH---NTFPSLSALCAT-STASMGA---A--------------------------AGMAWLL----G----DHK----------LEVIND-------AICSM-------------------------------------------IGDVSGIICDGAANS--CA---------MKVSSTANAAFKAVMMA-L-D-NV-RVT-GQEGIVSPT------------------------------------------------------------------------------VEESIQNLGHLVCD-----------------------------------------GMKQ-T-------DEQII-------------------------------KIMIN---------------------------------------------------------------------------------------------------------------------------------------------------------------------KA-KC--------------------------------------------------------------------------------------------------------
>1940240_Wpopuli@MVDN01000021.1_5|  4197 5495
----------------------------------------------------------------------------------------------------------------------------------------------------------------------------------------------------------------------------------------------------------------------------------------------------------------------------------------------------------M----------------------------------------------------------------------------------------------------------------------------------------------------------------------------------------------------------------------------------------------------------------------------------------S------Q-------------------------------------------------------------------------------------------------------------------------------------------------------------------MV--W-K---EYIKALKNEVKPALGCTEPI----------------------------SLA------------------------------------------------------------------------------LATAKARSV----------V------------------G------------------------D------------------ED--------I---L--------SIVAKVSPNLMKNGMGVTVPGT-G-MKGLAI-----AAAAGA-VCG-------DAE----AGLEVLKNIN-ADHVANAKKLLD-Q----NL--------------------------------------------------VSVSIA-D-VD-------KVL-YSEATI-----K-T------------------Q-----N------H---------V---------AK----VCIADTHTKIVRIE--K-----D-G-E-----------V-I----F-----EE-----P--------I---I-----E----------------------------------------G------K----------------------------------------------------------------------------G----H---------------------T--K-------P---Y-D-------L--T-GAS-IADIHDFCTN---APL------------------E-D------IA-FMKD---AETINTALS---VEGLMN-DY----------GLH-IGKTMM--------------KQ-------L----------D------------KGF-----------------I----A-----Q--------D------LMTDIMIR-TSAGSDARMGGATLPAM-----SNSGSGNQGISATMPVVVV--ADF-L-K--A-SEEDRIRAQALSHLVAVYIH---NTFPALSALCAT-STAAMGA---A--------------------------AGMGWLL----G----DKK----------LDVIND-------AICSM-------------------------------------------IGDVSGIICDGAANS--CA---------MKVSSTANSAFKAVIMA-L-D-NV-RVT-GQEGLVSPT------------------------------------------------------------------------------VEESIRNLGSLVSD-----------------------------------------GMKQ-T-------DAQII-------------------------------KIMIN---------------------------------------------------------------------------------------------------------------------------------------------------------------------KS-QC*-------------------------------------------------------------------------------------------------------
>1947768_Vsp@DDQR01000064.1_8|  5791 7083
----------------------------------------------------------------------------------------------------------------------------------------------------------------------------------------------------------------------------------------------------------------------------------------------------------------------------------------------------------M----------------------------------------------------------------------------------------------------------------------------------------------------------------------------------------------------------------------------------------------------------------------------------------K------R-------------------------------------------------------------------------------------------------------------------------------------------------------------------HL--W-N---QFTETVKKEVVPALGCTEPV----------------------------AIA------------------------------------------------------------------------------LAASIAMEK----------L------------------S------------------------G------------------Q---------P---Q--------NISAFVSPNLMKNGMGVGVPGT-G-MVGLSI-----AAAVGA-FAG-------DPN----AGLEVLKNIT-QVDVDKAKALID-N----GC--------------------------------------------------VHVGVA-D-VT-------NVL-YSKVSV-----F-D------------------G-----E------K---------T---------VS----VTIADGHTNVVSIE--E-----N-G-I-----------A-I----Y-----VP-----A--------L---N-----I----------------------------------------D------H----------------------------------------------------------------------------EQ-SHQ---------------------G--L-------I---N-P-------F--Q-DAN-AKDIFDYATH---APL------------------S-D------IE-FIEA---AGQLNDKLS---VEGLAN-DY----------GLQ-IGATFQ--------------RN-------V----------D------------RGL-----------------L----S-----G--------G------LLTEVLTR-TSSAADARMDGAMLPAM-----SNSGSGNQGIAATMPVLVT--AQF-L-K--A-DREASIRALMLASLMAIYIK---SHQDKLSALCST-TTAGMGS---V--------------------------SGMTWLL----G----G-D----------FKQISY-------AISNM-------------------------------------------IGDISGMICDGAKPG--CA---------MKVSSSAGAAVKAALMA-I-D-GV-RVT-QNEGIVADD------------------------------------------------------------------------------VDDTIRNLSALVNG-----------------------------------------SMKQ-T-------DVQIL-------------------------------DIMVN---------------------------------------------------------------------------------------------------------------------------------------------------------------------K*-----------------------------------------------------------------------------------------------------------
>1195763_Paquae@KLV06940.1| membrane protein
----------------------------------------------------------------------------------------------------------------------------------------------------------------------------------------------------------------------------------------------------------------------------------------------------------------------------------------------------------M----------------------------------------------------------------------------------------------------------------------------------------------------------------------------------------------------------------------------------------------------------------------------------------K------K-------------------------------------------------------------------------------------------------------------------------------------------------------------------HL--W-S---GFIDTVKREVVPALGCTEPV----------------------------SVA------------------------------------------------------------------------------LAAAIATRE----------L------------------Q------------------------C------------------K---------P---A--------YIDVHVSPNLMKNGMGVGVPGT-G-MVGLPV-----AAAVGA-LAG-------DPD----AGLEVLKSIT-QEDVVRAKQMLD-A----KA--------------------------------------------------VSVGVA-Q-VP-------NIL-FAKVTV-----G-A------------------G-----E------H---------S---------AT----VIIADSHTQVVSVS--V-----N-G-E-----------I-R----F-----SA-----E--------L---A-----E----------------------------------------K------S-------------------------------------------------------------------------------VSE---------------------P--E-------I---N-V-------F--D-EAT-AQDIYDFALH---APL------------------A-D------IE-FISQ---AYELNEALS---QEGLTG-KY----------GLQ-IGATFQ--------------RN-------V----------D------------RGL-----------------I----S-----G--------G------LMTDILRR-TSAASDARMDGAMKPAM-----SNSGSGNQGIAATMPVVVV--AEH-I-K--A-DRETVLRALMMSHLMAIYIK---SYQNKLSALCGA-TTASMGA---V--------------------------AGMTWLL----G----G-Q----------FNHISN-------AICSM-------------------------------------------IGDITGIICDGAKTS--CA---------MKVSSSASAAIKAALMA-L-D-GI-RVT-GNEGIVADD------------------------------------------------------------------------------VDATIRNMSALANG-----------------------------------------AMTQ-T-------DVQIL-------------------------------EIMVQ---------------------------------------------------------------------------------------------------------------------------------------------------------------------K------------------------------------------------------------------------------------------------------------
>701176_Vsp@EGU35266.1| hypothetical protein VIBRN418_09673
----------------------------------------------------------------------------------------------------------------------------------------------------------------------------------------------------------------------------------------------------------------------------------------------------------------------------------------------------------M----------------------------------------------------------------------------------------------------------------------------------------------------------------------------------------------------------------------------------------------------------------------------------------K------E-------------------------------------------------------------------------------------------------------------------------------------------------------------------HL--W-N---GFINVVKKEVVPALGCTEPV----------------------------SVA------------------------------------------------------------------------------LGAAIAIRR----------L------------------A------------------------AMHNLNSSDS---EQSLPHQ---------D---L--------RIDVLVSPNLMKNGMGVGVPGT-G-MVGLPI-----AAAVGA-LAG-------DAD----AGLEVLKNIS-ADDVSRAKVLLD-E----QR--------------------------------------------------VSVSVA-T-TS-------HIL-YAQVTI-----T-L------------------G-----R------Y---------S---------TA----VTIADTHTQVIEIT--E-----N-D-Q-----------I-I----Y-----RT-----D--------P---T-----L----------------------------------------A------Q----------------------------------------------------------------------------SN-AQT---------------------T--Q-------D---H-P-------F--A-DAN-AIDIFEFATH---AEL------------------Q-D------IA-FIEQ---AYLLNNALS---VEGLTG-NY----------GLQ-IGATFQ--------------RN-------I----------D------------RGL-----------------L----S-----Q--------D------LLTDIMRR-TAAASDARMDGAMKPAM-----SNSGSGNQGIAATMPVVVV--AEH-L-K--V-DRETMIRALMLSHLMAIYIK---SHQNKLSALCGA-TTASMGA---V--------------------------AGMTWLL----G----G-Q----------FTHISS-------AICNM-------------------------------------------IGDITGIICDGAKTS--CA---------MKVSSSASAAIKAAMMA-L-D-GI-RVT-GAEGIVDTD------------------------------------------------------------------------------VDATIRNMSALANG-----------------------------------------AMTQ-T-------DVQIL-------------------------------EIMVQ---------------------------------------------------------------------------------------------------------------------------------------------------------------------K------------------------------------------------------------------------------------------------------------
>38294_Pdamselae@OLQ79012.1| hypothetical protein BEI67_18790
----------------------------------------------------------------------------------------------------------------------------------------------------------------------------------------------------------------------------------------------------------------------------------------------------------------------------------------------------------M----------------------------------------------------------------------------------------------------------------------------------------------------------------------------------------------------------------------------------------------------------------------------------------K------K-------------------------------------------------------------------------------------------------------------------------------------------------------------------HL--W-N---GFISVVKRDVVPALGCTEPV----------------------------SVA------------------------------------------------------------------------------LAAAIAMEK----------L------------------K------------------------QL-------------GVT-H---------I---D--------AIRAQVSPNLMKNGMGVGVPGT-G-MVGLPI-----AAAVGA-IAG-------DSQ----AQLEVLKNIT-EQDVKLGKALID-N----GN--------------------------------------------------VAVTVA-D-VT-------NIL-YAKATL-----Y-S------------------G-----E------H---------F---------VS----VTIADSHTQVIAIE--E-----D-G-I-----------T-T----F-----TA-----Q--------K---D-----T----------------------------------------S------A----------------------------------------------------------------------------Q--KAG---------------------A--D-------E---N-P-------F--I-EAI-AEDIYDFAMN---APL------------------E-D------IR-FIEQ---AYELNDALS---IEGLTG-KY----------GLQ-IGATFQ--------------RN-------V----------D------------RGL-----------------L----S-----G--------G------LLTEVLCR-TSAASDARMDGAMKPAM-----SNSGSGNQGIAATMPVVAV--ADF-I-K--A-NKEQQIRALMLSHLMAIYIK---SHQNKLSALCGA-TTASMGA---V--------------------------AGMTWLL----G----G-N----------FPQISS-------AICSM-------------------------------------------IGDIAGIICDGAKTS--CA---------MKVSSSASAAVKAALMA-L-D-GI-RVT-GNEGIVADD------------------------------------------------------------------------------VDTSIRNLSALANG-----------------------------------------AMTQ-T-------DVQIL-------------------------------DIMVN---------------------------------------------------------------------------------------------------------------------------------------------------------------------KS-----------------------------------------------------------------------------------------------------------
>458817_Shalifaxensis@ABZ75439.1| protein of unknown function DUF1063
----------------------------------------------------------------------------------------------------------------------------------------------------------------------------------------------------------------------------------------------------------------------------------------------------------------------------------------------------------M----------------------------------------------------------------------------------------------------------------------------------------------------------------------------------------------------------------------------------------------------------------------------------------K------Q-------------------------------------------------------------------------------------------------------------------------------------------------------------------HL--W-P---LFLEAVKRDVVPALGCTEPI----------------------------SVA------------------------------------------------------------------------------LAAAIAIDE----------L------------------G------------------------I------------------K---------N---QASNVKLDVKIDVAVSANLMKNGMGVGIPGT-G-MVGLPI-----AAAIGA-IAG-------DRH----AGLEVLKSIK-DSDVQAAKLMLA-N----EL--------------------------------------------------VTVGVA-D-VA-------NIL-YAKVTV-----Y-Y------------------Q-----Q------Q---------T---------AS----VTIADSHTKVIAIE--K-----N-G-E-----------Q-C----L-----LE-----S--------Q---A-----K----------------------------------------T------T----------------------------------------------------------------------------N--DNS---------------------C--K-------A---N-P-------F--T-EAK-LQDIYDFAMQ---APL------------------D-D------IR-FIMQ---AKTLNDALS---IEGLSG-NY----------GLK-IGATLV--------------KN-------Q----------A------------KGL-----------------L----S-----G--------G------LLTEVLAR-TAGASDARMDGAMMPAM-----SNSGSGNQGIAATMPVVAC--AEF-L-K--S-SETQTIRALMLSHLTAIYIK---SYQNKLSALCGA-TTASMGA---A--------------------------AGITYLL----D----G-E----------LEQISA-------AICSM-------------------------------------------IGDVSGIICDGAKAS--CA---------MKVSSSAGSAVKSALMA-I-D-GI-RVT-GTEGIVADD------------------------------------------------------------------------------VDQTICNLATLANG-----------------------------------------AMTQ-T-------DVQIL-------------------------------EIMLH---------------------------------------------------------------------------------------------------------------------------------------------------------------------K------------------------------------------------------------------------------------------------------------
>2479546_Vsp@CP033077.1_607|  629697 630998
----------------------------------------------------------------------------------------------------------------------------------------------------------------------------------------------------------------------------------------------------------------------------------------------------------------------------------------------------------M----------------------------------------------------------------------------------------------------------------------------------------------------------------------------------------------------------------------------------------------------------------------------------------N------T-------------------------------------------------------------------------------------------------------------------------------------------------------------------QF--W-S---PFIQVLHQEVVPALGCTEPV----------------------------SVA------------------------------------------------------------------------------LAAAMATQR----------L------------------G------------------------K------------------K---------P---Q--------YIVVAVSPNLMKNGMGVGIPGT-G-MVGLPI-----AAALGA-IAG-------DPS----AELEVLANVT-PDDVKQAKQWLA-N----EA--------------------------------------------------VSVKVA-P-VS-------HIL-YAQVTV-----S-D------------------G-----H------H---------S---------VT----VTIADTHTHVVSIV--E-----N-G-L-----------T-T----Y-----QA-----A--------A---P-----S----------------------------------------S------D----------------------------------------------------------------------------ESSHGS---------------------E--R-------T---G-V-------M--L-EAK-AQDIYDFAMH---VPL------------------E-Q------IE-FIEK---AQQLNDALS---QEGLSG-EY----------GLQ-IGATLQ--------------RN-------V----------E------------RGL-----------------L----S-----K--------D------LMTDVLIR-TAAASDARMDGAMKPAM-----SNSGSGNQGIAATMPVVVT--GQF-L-N--A-DREQQLRALTLSQLLAIYIK---AQQHKLSALCGA-TTAGMGA---T--------------------------AGITHLL----G----G-D----------YAQISH-------AVGSM-------------------------------------------IGDVAGVICDGAKTA--CA---------MKVSSSASSALKAAMMA-I-D-HH-FVS-GQEGIVAND------------------------------------------------------------------------------VDDSIANLSALANG-----------------------------------------SMMQ-T-------DVQIL-------------------------------DIMVS---------------------------------------------------------------------------------------------------------------------------------------------------------------------KS-N*--------------------------------------------------------------------------------------------------------
>1515746_Smangrovi@KFZ39194.1| membrane protein
----------------------------------------------------------------------------------------------------------------------------------------------------------------------------------------------------------------------------------------------------------------------------------------------------------------------------------------------------------M----------------------------------------------------------------------------------------------------------------------------------------------------------------------------------------------------------------------------------------------------------------------------------------H------T-------------------------------------------------------------------------------------------------------------------------------------------------------------------AL--W-N---TFIATVKAEVIPALGCTEPV----------------------------SVG------------------------------------------------------------------------------LAAATARQK----------L------------------G------------------------S------------------V---------P---H--------SVQVQVSPNLMKNGMGVKVPGT-G-MNGLAI-----AAAAGA-FGG-------DAD----AGLEVFHSLN-ERQLLQAKALIE-Q----GK--------------------------------------------------VKVSVA-D-TQ-------RVL-LAQVTL-----F-A------------------E-----G------H---------S---------VR----VTIADDHTKIVSIE--E-----N-G-I-----------T-T----F-----LA-----E--------A---A-----T----------------------------------------N------V----------------------------------------------------------------------------T--PIA---------------------A--S-------S---K-L-------P--A-SVS-VEDIYQFATQ---VPL------------------A-D------IA-FIEQ---SKILNEALS---KEGLSA-DY----------GLQ-VGATLK--------------RH-------V----------D------------RGL-----------------L----T-----G--------G------LLTDVISR-SAAASDARMGGAMLPAM-----SNSGSGNQGIAATMPVVVA--AEY-L-K--A-SHEQLIRALMLSHLLAIYIK---HHQHKLSALCAV-TTAAMGS---A--------------------------AGITYLL----G----G-S----------YQQISF-------AVSSM-------------------------------------------IGDVAGVICDGAKNA--CA---------MKVSSAAGAAMKSSLMA-I-D-NI-CVT-GEEGIVADD------------------------------------------------------------------------------VDGSIRNLSALANG-----------------------------------------AMTH-I-------DQQIL-------------------------------DIMVK---------------------------------------------------------------------------------------------------------------------------------------------------------------------KA-Q---------------------------------------------------------------------------------------------------------
>679897_Hmustelae@CBG39729.1| conserved hypothetical protein
----------------------------------------------------------------------------------------------------------------------------------------------------------------------------------------------------------------------------------------------------------------------------------------------------------------------------------------------------------M-------------------------------------------------------------------------------------------------------------------------------------------------------------------------------------------------------------------------------------------------------------------------------------------------------------------------------------------------------------------------------------------------------------------------------------------------------------------DI--K-D---QIIQILKQEVKPALGCTEPA----------------------------SIA------------------------------------------------------------------------------LACSVASEN----------L------------------E------------------------E------------------E---------L---C--------SLELFVSGNIMKNAIAVSVPNT-G-MKGIKI-----AAAMGY-VCQ-------NSA----LGLEVLKNAT-KEQLEEAKKLLG-I--------------------------------------------------------IKISIE-K-NV-------PTV-YIKAIA-----T-S------------------K-----N------H---------Q---------VC----VLITQSHCHVSLVQ--K-----D-G-K-----------T-L----V-----EN-----P--------H---T-----E----------------------------------------D------C----------------------------------------------------------------------------T----S---------------------A--S-------L---E-I-------F--S-SLS-LRDIYDLACM---IEE------------------E-K------IA-FLGE---CAEMNQALS---LEGLRK-DY----------GLK-IGRTFQ--------------KY-------S----------KD-------------------------------L----P-----K--------D------LGSQILIF-TTAASDARMGGAPLPAM-----TNSGSGNQGITATMPVVIA--AKH-L-G----KEKDLNRALFLSHLTAIYIH---SKLPKLSALCAV-TTAGIGS---Y--------------------------AGIAWLF----T----Q-N----------FDVVSR-------GICNM-------------------------------------------IGDISGILCDGASNG--CS---------MKVSTTVQSVFKSLLIA-L-E-QS-SLN-AQDGIVSDD------------------------------------------------------------------------------ADKSIKNLCAIASN-----------------------------------------SMLD-V-------DQQIL-------------------------------EIMLA---------------------------------------------------------------------------------------------------------------------------------------------------------------------KN----------------------------------------------------------------------------------------------------------P
>2020247_Hsp@FZQY01000004.1_21|  21467 22738
----------------------------------------------------------------------------------------------------------------------------------------------------------------------------------------------------------------------------------------------------------------------------------------------------------------------------------------------------------M-------------------------------------------------------------------------------------------------------------------------------------------------------------------------------------------------------------------------------------------------------------------------------------------------------------------------------------------------------------------------------------------------------------------------------------------------------------------NT--E-E---QILRIMHQEIQPSLGCTEPV----------------------------SVA------------------------------------------------------------------------------YACAILKEN----------L------------------E------------------------S------------------E---------I---Q--------EITLFVSANLAKNAMAVTIPKT-N-VCGLKF-----AAALGY-LCG-------QSS----LQLEVLKHIT-QDDIENAKEMLN-A--------------------------------------------------------IHIHIK-E-NV-------PNL-YIEAIG-----R-D------------------K-----T------N---------T---------VR----IIIQQDHTYVLLLE--K-----N-Q-E-----------I-L----I-----QN-----P--------P---I-----N----------------------------------------E----------------------------------------------------------------------------------------E---------------------D--S-------M---K-V-------F--D-SLS-LKDIYDFACC---IEE------------------D-K------IA-FIAE---SAVLNTRLS---EEGLKK-SY----------GLG-LTKTFQ--------------KY-------I----------D------------NKL-----------------L----N-----N--------D------LSTQILMQ-TTAASDARMGGAPFPAM-----TNSGSGNQGITATIPVVVV--AKH-L-D--K-ENE-LNRALFLSHLIAVYIH---SKLPRLSALCAV-TTAGIGS---Y--------------------------AGIAWLF----S----K-D----------FEVVSM-------GICNM-------------------------------------------IGDISGILCDGAGKS--CT---------MKVSSTVQSAFKSLLLA-L-E-KK-RVS-GMDGIVDDE------------------------------------------------------------------------------VDKSIQNLCSIASK-----------------------------------------SMSA-V-------DKQIL-------------------------------EIMLA---------------------------------------------------------------------------------------------------------------------------------------------------------------------KN-SQ*-------------------------------------------------------------------------------------------------------
>375926_Hanseris@RDU72843.1| hypothetical protein CQA57_06230
----------------------------------------------------------------------------------------------------------------------------------------------------------------------------------------------------------------------------------------------------------------------------------------------------------------------------------------------------------M--------------------------------------------------------------------------------------------------------------------------------------------------------------------------------------------------------------------------------------------------------------------------------------------------------------------------------------------------------------------------------------------------------------------------------------------------------------------D--K-E---KILQIIKNEVKPAIGCTEPI----------------------------STA------------------------------------------------------------------------------YACAILRET----------L------------------G------------------------Q------------------I---------P---Q--------KITLFVSANLAKNAMAVNVPNT-Q-MSGLRI-----AAAMGC-ICG-------KSD----FKLEVLKNAK-QEDVLKAKELVS-I--------------------------------------------------------IDLHIK-Q-KV-------PNL-YIEAIG-----S-Y------------------E-----K------D---------S---------VR----VIIEQDHTHISLLE--K-----N-Q-K-----------I-L----I-----QK-----N--------P---K-----P----------------------------------------Q----------------------------------------------------------------------------------------N---------------------I--S-------L---E-I-------F--D-TLS-LREIYDFACE---IEE------------------E-K------IA-FIAQ---SAQLNSKLS---QEGLKK-DY----------GLA-IGRTYQ--------------KY-------I----------N------------QNI-----------------L----Q-----S--------D------LATQILIQ-TTAASDARMGGAPLPAM-----TNSGSGNQGITATMPVVVV--AKH-L-N--K-EDE-LNRALFLSHLVAIYIH---SKLPKLSALCAV-TTAGIGS---Y--------------------------AGIAWLF----S----K-D----------FEVISR-------GICNM-------------------------------------------IGDISGILCDGASNS--CS---------MKVSTTVQSAFKSLLLA-L-E-KS-RVS-GKEGIVDEE------------------------------------------------------------------------------VDKSIQNLCNIASK-----------------------------------------SMLA-T-------DEQIL-------------------------------EIMLA---------------------------------------------------------------------------------------------------------------------------------------------------------------------KN-SL--------------------------------------------------------------------------------------------------------
>349095_Mpaucivorans@SDM81592.1| L-cysteine desulfidase
----------------------------------------------------------------------------------------------------------------------------------------------------------------------------------------------------------------------------------------------------------------------------------------------------------------------------------------------------------MT---------------------------------------------------------------------------------------------------------------------------------------------------------------------------------------------------------------------------------------------------------------------------------------Q------T-------------------------------------------------------------------------------------------------------------------------------------------------------------------MK--W-E---TMIEIMKKNVMPATGCTEPI----------------------------SLA------------------------------------------------------------------------------YAAAVAAKH----------L------------------G------------------------Y------------------P---------A---E--------RVEAYVSANLMKNGMGVTVPGT-G-RPGLQM-----AAAIGA-LDG-------DAE----GGLQVLGNLH-EDKVTEAKNMVD-S----GL--------------------------------------------------ATVAVK-D-VP-------QVL-YSEANV-----Y-G------------------Q-----G------H---------C---------VQ----VCIADSHTHIIFIK--K-----D-E-E-----------I-V----F-----SL-----P--------Q---N-----E----------------------------------------T------A----------------------------------------------------------------------------E---ID---------------------P--D-------V---K-F-------L--R-SLT-FYDIYEFAVK---APL------------------P-M------LS-FIKE---AATLNDALS---EIGLSG-EY----------GLG-MGHAMA--------------DK-------I----------D------------KNL-----------------I----G-----T--------D------LFNQVVMR-TTAAADARMGGAPYAAM-----SNSGSGNQGICATVPVTVV--ARH-L-G--A-EEEKLIRALAFSHMTAIYIH---GFLPKLSALCCG-LTSSMGG---A--------------------------AGMALLM----T----G-D----------YDTAAR-------ALSSM-------------------------------------------TGDVTGMVCDGAANS--CA---------MKVGSASGSAFRSVMLA-L-D-GK-RVS-GNEGLVSDT------------------------------------------------------------------------------VDESLRNIGVLATK-----------------------------------------GMQE-T-------DKQIL-------------------------------DIMLH---------------------------------------------------------------------------------------------------------------------------------------------------------------------KN-Q---------------------------------------------------------------------------------------------------------
>1111454_Msp@ERT62484.1| serine dehydratase alpha chain
----------------------------------------------------------------------------------------------------------------------------------------------------------------------------------------------------------------------------------------------------------------------------------------------------------------------------------------------------------MM---------------------------------------------------------------------------------------------------------------------------------------------------------------------------------------------------------------------------------------------------------------------------------------T------N-------------------------------------------------------------------------------------------------------------------------------------------------------------------ER--W-Q---KMIAVIKSDVVPATGCTEPI----------------------------SLA------------------------------------------------------------------------------FAAATAARY----------L------------------G------------------------E------------------D---------V---I--------SVKARVSANLMKNGMGVMVPGT-G-RPGLVI-----AAAVGA-LGG-------DAD----AGLQVLRQLS-ASVVEQGMMMVD-N----GA--------------------------------------------------VTVGVNKE-TD-------HVL-YAEACV-----Y-G------------------E-----K------H---------Y---------VK----AVIVDDHTNILSIE--K-----D-G-E-----------V-I----F-----SA-----A--------A---Q-----D----------------------------------------N------G----------------------------------------------------------------------------E---GD---------------------D--K-------K---A-F-------L--H-TLS-VKEILAFAEQ---APL------------------E-E------IR-FIKE---AEDLNDALS---KEGLTG-KY----------GLK-IGRTLQ--------------DA-------Q----------E------------SGM-----------------T----G-----K--------D------LQNEILIR-TVAASDARMGGAAYPAM-----TNSGSGNQGIAVTEPVTVV--ADY-L-H--A-DEETRLRALILASMTAIYIH---GYLPKLSAFCAT-VTAAMGA---A--------------------------AGMAWLL----D----R-E-HG-------LERIGQ-------VICSM-------------------------------------------TGDVAGMICDGAANS--CS---------MKVSTAVSAAYKATVLA-L-N-GT-RVS-GDDGLVAND------------------------------------------------------------------------------VEESIRNIGLLASK-----------------------------------------GMQQ-T-------DDEVL-------------------------------DIMLH---------------------------------------------------------------------------------------------------------------------------------------------------------------------KN-QGDRR----------------------------------------------------------------------------------------------------Q
>2027407_Msp@PAV39773.1| hypothetical protein CJ260_02560
----------------------------------------------------------------------------------------------------------------------------------------------------------------------------------------------------------------------------------------------------------------------------------------------------------------------------------------------------------M----------------------------------------------------------------------------------------------------------------------------------------------------------------------------------------------------------------------------------------------------------------------------------------T------N-------------------------------------------------------------------------------------------------------------------------------------------------------------------AK--W-E---RMIEIMKTDVVPATGCTEPV----------------------------SLA------------------------------------------------------------------------------FAAATAARE----------L------------------G------------------------E------------------P---------V---Q--------SIEARVSANLMKNGMGVMVPGT-G-RPGLYI-----AAAVGA-LGG-------DPE----KGLQVLNGIA-EDIVEAGKQMVD-T----GL--------------------------------------------------VTVGIARE-VP-------NVL-YSEALV-----K-G------------------K-----E------H---------T---------VK----ACIADSHTNVIRIE--K-----D-G-E-----------V-I----F-----NA-----E--------Q---E-----E----------------------------------------D------N----------------------------------------------------------------------------S---LE---------------------E--K-------N---A-F-------L--N-GLS-VKEIIEFAEN---VPL------------------E-Q------VD-FMKQ---AEALNDALS---KEGLTG-KY----------GLA-IGCALQ--------------RK-------Q----------E------------KGL-----------------V----G-----K--------D------LMNEVVIR-TVAASDARMGGAPLPAM-----TNSGSGNQGISATEPVVVV--ADY-V-K--A-NDEDRLRAMVLSHMMAIYTH---SFLPKLSALCAT-LTASMGS---A--------------------------SGMAWLL----D----R-E-HA-------EQTISN-------AICSM-------------------------------------------TGDAIGMVCDGAANS--CS---------MKVVTAVSSAYRSVMLA-L-D-NI-RVG-GDDGLVAHD------------------------------------------------------------------------------VDECVRNVGCLACQ-----------------------------------------GMKV-T-------DDEIL-------------------------------NIMLH---------------------------------------------------------------------------------------------------------------------------------------------------------------------KN-KGC-------------------------------------------------------------------------------------------------------
>1946852_Msp@DHJY01000087.1_13|  12732 14045
----------------------------------------------------------------------------------------------------------------------------------------------------------------------------------------------------------------------------------------------------------------------------------------------------------------------------------------------------------MM---------------------------------------------------------------------------------------------------------------------------------------------------------------------------------------------------------------------------------------------------------------------------------------A------N-------------------------------------------------------------------------------------------------------------------------------------------------------------------AA--W-N---QMIEILKQDVIPATGCTEPV----------------------------SMA------------------------------------------------------------------------------FAAATAAHR----------L------------------G------------------------E------------------P---------V---Q--------SIAARVSANLMKNGMGVMVPGT-G-RPGLYI-----AAAVGA-LGG-------NPD----KGLQVLSGIS-QEVVDKGAAMVD-A----GK--------------------------------------------------VEIQIAED-VP-------YVL-YSEATV-----K-G------------------A-----S------H---------T---------VR----VCVANAHTHVVSIE--K-----D-G-V-----------S-I----F-----KA-----E--------E---T-----S----------------------------------------S------D----------------------------------------------------------------------------N---GQ---------------------Q--K-------T---A-F-------L--Q-SLC-LADIVDFAEQ---VPL------------------E-E------IA-FMNK---AEELNDRLS---KEGLTG-KY----------GLH-IAASLA--------------KQ-------Q----------K------------RGL-----------------I----G-----N--------D------LQTQVLIR-TVSAADARMGGAPFPAM-----TNSGSGNQGISATQPVVAV--ADY-M-H--V-SAENRLRAIVLAHMTAIYAH---SFLPKLSAFCAT-ITASMGA---A--------------------------AGMAWLM----D----T-N-HD-------RETISQ-------AICSM-------------------------------------------TGEAVGMVCDGAANS--CA---------MKVATACTSAFRAVVLA-L-E-GT-RVS-GNDGLVAYD------------------------------------------------------------------------------VNECLRNVGCLACH-----------------------------------------GMQQ-T-------DEEVL-------------------------------RIMLH---------------------------------------------------------------------------------------------------------------------------------------------------------------------KN-QRNR*-----------------------------------------------------------------------------------------------------
>1384082_Vbacterium@KXB93758.1| hypothetical protein HMPREF3033_00285
----------------------------------------------------------------------------------------------------------------------------------------------------------------------------------------------------------------------------------------------------------------------------------------------------------------------------------------------------------M-----------------------------------------------------------------------------------------------------------------------------------------------------------------------------------------------------------------------------------------------------------------------------------------------K-------------------------------------------------------------------------------------------------------------------------------------------------------------------ET--W-E---KMIGILKTDVVPATGCTEPV----------------------------SLA------------------------------------------------------------------------------FAAAVAARE----------L------------------G------------------------E------------------P---------A---E--------TIQARVSANLMKNGMGVMVPGT-G-RPGLYI-----AAAVGA-LGG-------DAN----AGLQVLEGLT-PEVVAAGAAMAD-A----GR--------------------------------------------------VTVEIARE-VP-------YVL-YAEALL-----I-G------------------K-----C------H---------R---------VK----VCIADNHTQVIRIE--K-----D-G-T-----------V-V----F-----QK-----K--------R---D-----D----------------------------------------G------S----------------------------------------------------------------------------G---KE---------------------D--K-------V---K-F-------L--Q-SLS-IQEIIDFAEQ---VPV------------------Q-A------IA-FMKT---AATMNETLS---REGLHG-EY----------GLR-IGATLT--------------KH-------Q----------E------------KGL-----------------M----G-----K--------D------LQSMVVIR-TVGASDARMGGAKLPAM-----TNSGSGNQGISATMPVVAV--ADY-V-H--A-EPEERLRAVTLSHMTAIYAH---AFLPKLSALCAA-LTACVGA---A--------------------------AGMAWLL----A----A-Q-HD-------RQVVID-------AICSM-------------------------------------------TGDLPGMICDGAANS--CS---------MKVASASAAAYKAVLLA-L-E-GI-RVG-GNDGLVAFD------------------------------------------------------------------------------VDECIRNIGMLACQ-----------------------------------------GMKE-T-------DPEIL-------------------------------RIMLH---------------------------------------------------------------------------------------------------------------------------------------------------------------------KN-----------------------------------------------------------------------------------------------------------
>1588748_Vbacterium@KXB90476.1| hypothetical protein HMPREF3182_01230
----------------------------------------------------------------------------------------------------------------------------------------------------------------------------------------------------------------------------------------------------------------------------------------------------------------------------------------------------------MR---------------------------------------------------------------------------------------------------------------------------------------------------------------------------------------------------------------------------------------------------------------------------------------M------K-------------------------------------------------------------------------------------------------------------------------------------------------------------------KD--W-E---KIIDILHDEVVPATGCTEPV----------------------------SLA------------------------------------------------------------------------------FAAAVAASK----------L------------------Q------------------------E------------------P---------V---V--------RIQARVSPNLMKNGMGVMVPGT-G-RPGLYI-----AAAVGA-LGG-------NPN----ADLQVLEGIT-QDHVNKAIDMVE-Q----QL--------------------------------------------------VSVDIAYD-VP-------YVL-YAEAVL-----I-G------------------K-----A------H---------C---------VK----VCISDRHTNVIYIE--K-----D-G-N-----------V-L----F-----QK-----S--------A---D-----D----------------------------------------T------N----------------------------------------------------------------------------D---KE---------------------N--K-------E---A-F-------L--Q-SLT-INKIIDFAEQ---VPI------------------E-A------IQ-FIAE---AGDMNETLS---QVGLAG-KY----------GLQ-IGATLM--------------KQ-------Q----------Q------------SGL-----------------M----G-----T--------D------LQSNVIIR-TVGASDARMGGAKLPAM-----TNSGSGNQGISATMPVVVV--ADY-V-H--A-TTEERLRAMVLSHATAIYAH---AFLPKLSALCAA-MTACIGA---A--------------------------VGMAWLL----S----K-K-HE-------RSVICN-------AICNM-------------------------------------------TGDLSGMICDGAANS--CS---------MKVASASAAAFKAVLLA-M-E-GI-RVS-GHDGVVAFD------------------------------------------------------------------------------VDECIRNIGILATS-----------------------------------------GMKQ-T-------DEEIL-------------------------------HIMLN---------------------------------------------------------------------------------------------------------------------------------------------------------------------KN-KMKV------------------------------------------------------------------------------------------------------
>907_Melsdenii@KGI89919.1| membrane protein
----------------------------------------------------------------------------------------------------------------------------------------------------------------------------------------------------------------------------------------------------------------------------------------------------------------------------------------------------------ME---------------------------------------------------------------------------------------------------------------------------------------------------------------------------------------------------------------------------------------------------------------------------------------T------C-------------------------------------------------------------------------------------------------------------------------------------------------------------------TM--W-N---KMIEIMKQDIKPATGCTEPI----------------------------SLA------------------------------------------------------------------------------FAAATAAKE----------L------------------G------------------------E------------------P---------V---Q--------AVKAFVSANLMKNGMGVMVPGT-G-MPGLAI-----AAAVGA-LGG-------DAN----AGLQVLKSLT-PDVVAQGKQMVA-D----GK--------------------------------------------------VTVGVNET-TK-------HIL-YSEANV-----Y-G------------------E-----S------H---------H---------VR----AVIVDNHTNVVLIE--K-----D-G-Q-----------V-I----F-----EK-----K--------A---S-----C----------------------------------------N------D----------------------------------------------------------------------------S---EA---------------------D--K-------I---T-F-------L--Q-SLS-IKDILEFAEN---IPL------------------A-N------IQ-FIKN---AENLNDALS---KEGLTG-KY----------GLR-IGCTME--------------KS-------I----------K------------EGL-----------------L----A-----G--------D------LAREIQVR-TVAASDARMGGAACPAM-----TNSGSGNQGITVSEPVTVV--ADH-I-K--A-SGEERVRALALASMVAIYAH---SYLPKLSAFCAT-VTAAMGA---A--------------------------AGMAWLL----D----R-K-TP-------YQTICK-------AISSM-------------------------------------------NGGIVGMVCDGAADS--CA---------MKVASAAEIAYRSVLMA-L-A-GI-RVE-GTDGLVADT------------------------------------------------------------------------------ADECIRNVGLLASN-----------------------------------------GMQQ-T-------DCEVL-------------------------------HIMLN---------------------------------------------------------------------------------------------------------------------------------------------------------------------KN-KEVAG----------------------------------------------------------------------------------------------------A
>907_Melsdenii@KGI88671.1| membrane protein
----------------------------------------------------------------------------------------------------------------------------------------------------------------------------------------------------------------------------------------------------------------------------------------------------------------------------------------------------------MD---------------------------------------------------------------------------------------------------------------------------------------------------------------------------------------------------------------------------------------------------------------------------------------K------R-------------------------------------------------------------------------------------------------------------------------------------------------------------------AM--W-N---EMIRVIKQDVTPATGCTEPI----------------------------ALA------------------------------------------------------------------------------YAAATAARE----------L------------------G------------------------E------------------P---------V---R--------FVDGWVSANLMKNGMGVTVPGT-G-MPGLYI-----AAAVGA-LGG-------DAD----AGLQVLKALT-PDVVALAKQYVA-D----GK--------------------------------------------------ITVSVRED-TP-------HVL-YAEAVV-----Y-G------------------E-----N------H---------R---------VR----VVITDDHTNIVFIE--K-----D-G-K-----------V-L----R-----DQ-----R--------V---E-----G----------------------------------------G------S----------------------------------------------------------------------------G---ED---------------------P--K-------I---A-F-------L--H-TLT-LADIVDFAEQ---VPI------------------E-D------LA-FLKE---AERLNDHLS---QEGLTG-KY----------GLK-IGYTLQ--------------QL-------V----------E------------KGV-----------------L----A-----D--------D------LSHRIQIR-TVAASDARMGGAAFPAM-----TNSGSGNQGIATTEPVTVV--ADF-L-G--V-TPEKRLRALALSSMVAIYAH---GYLPKLSAFCAT-VTASMGA---A--------------------------AGMAWLL----A----D-N-EP-------LAVIER-------ALATM-------------------------------------------SGSIVGMVCDGAANS--CS---------MKVSASVHAAYEAVLLA-L-N-DV-RVQ-GTDGLVAHS------------------------------------------------------------------------------AEECLKNVGLLASR-----------------------------------------GMQQ-T-------DEEVL-------------------------------RIMLH---------------------------------------------------------------------------------------------------------------------------------------------------------------------KN-KA--------------------------------------------------------------------------------------------------------
>861450_Ageminatus@EHM39252.1| hypothetical protein HMPREF0080_01603
----------------------------------------------------------------------------------------------------------------------------------------------------------------------------------------------------------------------------------------------------------------------------------------------------------------------------------------------------------MT---------------------------------------------------------------------------------------------------------------------------------------------------------------------------------------------------------------------------------------------------------------------------------------D------T-------------------------------------------------------------------------------------------------------------------------------------------------------------------QI--Y-E---RIVEILHKEVVYATGCTEPI----------------------------ALA------------------------------------------------------------------------------YAAAVARKH----------L------------------G------------------------C------------------T---------P---D--------KIEAFVSPNLMKNGMAVKVPGT-G-LPGMDV-----AAAVGV-TGG-------DPN----GGLDVLHHLS-AEAVEKAKNLLA-K----KR--------------------------------------------------VLVDIA-D-TE-------LPL-YAEAKL-----S-R------------------G-----N------H---------W---------SR----VVIQGSHTNIIRIE--T-----D-E-K-----------I-F----L-----SK-----E--------D---S-----G----------------------------------------S------V----------------------------------------------------------------------------T---KD---------------------P--N-------E---D-F-------L--H-SLN-LKILYNFATA---VPL------------------N-R------IE-FMEE---AGLVNDALS---RAGLQK-EY----------GLC-LGKSMQ--------------DD-------L----------Q------------NGL-----------------S----I-----D--------N------LHDRIVME-TTAASDARMGGAPLPAM-----TNAGSGDQGITATVPVNVT--ARY-V-N--A-SREKHIRALTLSHITAIYIH---SFYPKLSALCAT-ATAAMGA---A--------------------------VGMTLLF----D----G-G----------YTELEA-------TIANM-------------------------------------------TAEHIGMICDGAGDG--CS---------LKIATAVDAAYRAVFLS-R-R-GI-RVN-GTEGLVSNT------------------------------------------------------------------------------ADESIRNIGTLATK-----------------------------------------GLKV-A-------DKEVL-------------------------------QIMIS---------------------------------------------------------------------------------------------------------------------------------------------------------------------KN-K---------------------------------------------------------------------------------------------------------
>1852379_Cmassiliensis@FMIY01000002.1_1393|  1465531 1466826
----------------------------------------------------------------------------------------------------------------------------------------------------------------------------------------------------------------------------------------------------------------------------------------------------------------------------------------------------------MT---------------------------------------------------------------------------------------------------------------------------------------------------------------------------------------------------------------------------------------------------------------------------------------K------K-------------------------------------------------------------------------------------------------------------------------------------------------------------------EI--A-D---SIIAVLKKEVVPATGCTEPI----------------------------ALA------------------------------------------------------------------------------YAAAVARKY----------L------------------A------------------------A------------------E---------P---E--------KIEAAVSPNLMKNGMAVTVPGT-G-LPGMDI-----AVAVGV-TGG-------DPE----GGLDVLHTLS-SASVDRAKELIV-Q----RR--------------------------------------------------VSVAVA-D-TE-------LPL-YAEATL-----T-H------------------G-----I------H---------K---------TR----VVIKGSHTNIVRIE--S-----D-G-K-----------V-C----F-----AK-----A--------D---T-----P----------------------------------------T------S----------------------------------------------------------------------------T---KD---------------------P--Y-------E---D-F-------L--H-SLS-LRDLYDFVQE---VPF------------------S-E------IE-FMEK---AGLVNDTLS---QEGLSK-KY----------GLS-LGKSML--------------DD-------L----------Q------------AGL-----------------S----A-----D--------N------FHDRLIME-TTAASDARMGGAPLPAM-----TNAGSGDQGITTTLPVNVT--ARF-L-H--A-SREQHIRALALAHITSMYIH---SFYPKLSGLCAT-ATAAMGA---A--------------------------TGMTYLF----G----G-G----------PAEIEA-------TISNM-------------------------------------------TGEHIGMVCDGAGDG--CS---------LKIATAVDAAYRAVFLS-R-K-GI-RVN-GTEGLVSNS------------------------------------------------------------------------------ADESIHNIGRLATT-----------------------------------------GMKA-A-------DKEIL-------------------------------QIMLS---------------------------------------------------------------------------------------------------------------------------------------------------------------------KN-K*--------------------------------------------------------------------------------------------------------
>706434_Mmicronucifor@EFQ04407.1| hypothetical protein HMPREF9429_00708
----------------------------------------------------------------------------------------------------------------------------------------------------------------------------------------------------------------------------------------------------------------------------------------------------------------------------------------------------------MS---------------------------------------------------------------------------------------------------------------------------------------------------------------------------------------------------------------------------------------------------------------------------------------E------N-------------------------------------------------------------------------------------------------------------------------------------------------------------------TL--Y-V---RIIEVLKKEVVYATGCTEPI----------------------------ALA------------------------------------------------------------------------------YAAATARKY----------L------------------E------------------------S------------------E---------P---T--------EIAAFVSPNLMKNGMAVKVPGT-G-LPGMDI-----AVAVGV-TGG-------DPE----GGLDVLRKLT-DTDVEKAKELIA-Q----KI--------------------------------------------------VSVQVA-D-TG-------LPL-YVEVCL-----T-A------------------D-----A------H---------W---------VR----VIIQGRHTNIVRIE--T-----D-E-K-----------V-I----F-----HK-----D--------D---E-----S----------------------------------------A------S----------------------------------------------------------------------------P---TN---------------------P--D-------L---P-F-------M--E-TLN-LKLLYEFAKT---VPL------------------A-D------IE-FMAE---AGRVNDALS---AEGLRH-HY----------GLS-LGKSML--------------DD-------L----------Q------------NGM-----------------I----P-----E--------N------FHDRLIME-TTAASDARMGGAPFPAM-----TNAGSGDQGITATVPVNVT--ARY-L-K--S-SREDHIRALALSHITAIYIH---AFYPKLSGLCAT-ATAAMGS---A--------------------------AGMTLLF----D----G-S----------YEMLEA-------VISNM-------------------------------------------TGEHIGMVCDGAGDG--CS---------LKIATAVDAAYRAVFLA-R-K-GI-RVG-GAEGLVSNT------------------------------------------------------------------------------ADESIRNIGAFATK-----------------------------------------GMQV-A-------DKEVL-------------------------------HIMMT---------------------------------------------------------------------------------------------------------------------------------------------------------------------KN-RS--------------------------------------------------------------------------------------------------------
>39029_Mcerevisiae@OKY54603.1| hypothetical protein BSR42_01965
----------------------------------------------------------------------------------------------------------------------------------------------------------------------------------------------------------------------------------------------------------------------------------------------------------------------------------------------------------MK---------------------------------------------------------------------------------------------------------------------------------------------------------------------------------------------------------------------------------------------------------------------------------------E------A-------------------------------------------------------------------------------------------------------------------------------------------------------------------RD--W-N---RMIDILKKEVVPATGCTEPI----------------------------SLA------------------------------------------------------------------------------FASAVAAEK----------L------------------G------------------------I------------------P---------V---R--------KIEARVSANMMKNGMGVYVPGT-G-MPGLYI-----AAAVGA-AGG-------DPT----AGLQVLKNLS-PAAVDKAKKLVA-D----GQ--------------------------------------------------VTVDIA-D-VP-------NIL-YSESKV-----Y-G------------------D-----G------H---------T---------VR----VCIADNHTHVIRIE--R-----D-D-N-----------V-I----F-----RI-----P--------E---S-----N----------------------------------------N------A----------------------------------------------------------------------------G---SD---------------------P--E-------T---T-F-------L--N-NLT-LEDIYVFATQ---SPL------------------A-D------IA-FIKE---AATLNTALA---EAGLTQ-DY----------GHR-VGATMN--------------KE-------I----------K------------TGF-----------------L----S-----E--------A------LQNLVIMY-TASASDARMGGAPLPAM-----TNSGSGNQGITATMPVVVT--AKK-M-G--A-SDEQLIRALTLSHLIAIYIH---SFLPRLSALCAA-GTAAIGA---A--------------------------AGMVWLL----G----G-T----------LEQIKS-------VVSNM-------------------------------------------AGDHIGMVCDGAANS--CT---------MKVATSCDAACRAVMLA-L-H-NI-CVT-GNEGLVSHD------------------------------------------------------------------------------ADETIRNIGSLAEK-----------------------------------------GMQE-T-------DREIL-------------------------------RIMLN---------------------------------------------------------------------------------------------------------------------------------------------------------------------KN-KSGSR-----------------------------------------------------------------------------------------------------
>1675036_Mhexanoica@AXB83045.1| hypothetical protein ACT01_12855
----------------------------------------------------------------------------------------------------------------------------------------------------------------------------------------------------------------------------------------------------------------------------------------------------------------------------------------------------------ME---------------------------------------------------------------------------------------------------------------------------------------------------------------------------------------------------------------------------------------------------------------------------------------L------E-------------------------------------------------------------------------------------------------------------------------------------------------------------------EM--W-E---KMVDCLHKEVKPATGCTEPI----------------------------SLA------------------------------------------------------------------------------YASAVAAEK----------L------------------G------------------------Q------------------P---------V---E--------KIEARVSANMMKNGMAVIVPGT-E-TPGLYI-----AAAVGA-LGG-------DPK----GGLQVLKRLS-PDVVRKGKKMVA-D----KL--------------------------------------------------VSVDIA-D-VP-------NVL-YSEAKV-----Y-G------------------G-----G------H---------T---------AR----VCIADDHTNVVRIE--K-----D-D-A-----------V-L----F-----EA-----P--------P---R-----K----------------------------------------S------D----------------------------------------------------------------------------E---VS---------------------P--E-------E---Q-F-------L--N-NLT-LKDVYQFATE---CPI------------------D-D------IR-FMEE---AAKLNEELS---KVGLSE-KY----------GHC-IGYTMK--------------SE-------I----------H------------TGF-----------------L----S-----N--------A------LQDMIIMK-TAGASDARMGGAPLPAM-----TNSGSGNQGITATIPVVVT--AQK-V-K--A-SKEQLIRALTMSHMTAIYIH---SFLPKLSALCAC-GTAAMGA---A--------------------------TGMVWLL----G----G-K----------FQDVQD-------TISNM-------------------------------------------TGDHIGMVCDGAGNS--CT---------LKVATACDAACRAVMLS-L-H-NI-RVT-GSEGLVSNN------------------------------------------------------------------------------PDESIRNIGELAKK-----------------------------------------GMEQ-T-------DKEIL-------------------------------QIMLH---------------------------------------------------------------------------------------------------------------------------------------------------------------------KN-KLDA------------------------------------------------------------------------------------------------------
>1891184_Toccultus@BDGP01000048.1_28|  30981 32261
----------------------------------------------------------------------------------------------------------------------------------------------------------------------------------------------------------------------------------------------------------------------------------------------------------------------------------------------------------M-----------------------------------------------------------------------------------------------------------------------------------------------------------------------------------------------------------------------------------------------------------------------------------------------N-------------------------------------------------------------------------------------------------------------------------------------------------------------------PN--W-N---AYIARLKKDVVPALGCTEPM----------------------------SVA------------------------------------------------------------------------------LAAANCRQL----------L------------------G------------------------Q------------------L---------P---E--------KMQVWVSGNLFKNGMGVGVPGT-G-MTGLSM-----AAAIGA-VGG-------DPE----GGLEVLANIN-AEQVDTAKTLLG-D--------------------------------------------------------IQVDVK-A-VA-------DVL-YAEVEA-----I-A------------------G-----D------Q---------S---------AK----VVICSDHTRIVLME--K-----N-G-E-----------V-L----L-----DQ-----G--------M---G-----N----------------------------------------E------E----------------------------------------------------------------------------S----Q---------------------A--V-------M---A-E-------Q--P-AMT-LSMVIDFALN---VPL------------------E-E------IA-FMAQ---AAELNKALA---EEGLNG--Y----------GLR-IGKMMT--------------EQ-------V----------E------------RKL-----------------L----S-----D--------D------LMTLAMRL-ASAASDARMDGAMLPAM-----SNSGSGNQGIAATMPVVAA--AQF-L-G--K-DQETLTRALAMSHLIAIYIK---TYQNKLSALCAA-STAAMGS---S--------------------------AAITWML----G----G-T----------LEQMAA-------CISNM-------------------------------------------IGDVSGIICDGAGSA--CS---------MKVSTSASAAVKAALMA-V-N-NY-GVG-ENEGIVTAN------------------------------------------------------------------------------IDATIANLGHLSKY-----------------------------------------GMLD-T-------DVEII-------------------------------NIMRN---------------------------------------------------------------------------------------------------------------------------------------------------------------------KY-QY*-------------------------------------------------------------------------------------------------------
>380703_Ahydrophila@ABK37924.1| conserved protein
-------------------------------MN------------------------------------------------------------------------------------------------------------------------------------------------------------------------------------------------------------------MRHIA--------------------------------------------------------------------------------------------------M-----------------------------------------------------------------------------------------------------------------------------------------------------------------------------------------------------------------------------------------------------------------------------------------------K-------------------------------------------------------------------------------------------------------------------------------------------------------------------AQ--W-T---DFITLLKREVVPALGCTEPM----------------------------SVA------------------------------------------------------------------------------LAAANCRKL----------L------------------G------------------------Q------------------V---------P---T--------RVSVWVSGNLFKNGMGVGVPGT-G-MIGLPV-----AAAVGI-TGG-------NPD----AGLEVLKALT-PAQVEEAKVLLP-A--------------------------------------------------------IKVDVK-D-VP-------DVL-YAEVLA-----Q-V------------------E-----G------H---------S---------AR----VVICTDHTRIILME--R-----D-G-E-----------V-L----M-----AQ-----D--------S---A-----P----------------------------------------G------V----------------------------------------------------------------------------Q---IQ---------------------A--A-------P---S-S-------K--P-AMT-LREIVEFALQ---VPL------------------A-E------ID-FIRE---AATMNQALA---DEGLQG--Y----------GLR-IGKILT--------------EQ-------V----------E------------RKL-----------------L----S-----D--------D------LMTLAMRL-SSAASDARMDGAMLPAM-----SNSGSGNQGIAATMPVVAA--ARF-L-Q--A-SDEQLTRALVMSHLVAIYIK---TYQNKLSALCAA-STAAMGA---G--------------------------AAITWLL----G----G-Q----------FEQISH-------CINNM-------------------------------------------IGDVSGIICDGAGSA--CS---------MKVSTSTSAAVKSSLMA-I-N-NL-HVP-QSEGIVSDD------------------------------------------------------------------------------VDQTIANLGRLSKQ-----------------------------------------GMLD-T-------DIEII-------------------------------NIMRA---------------------------------------------------------------------------------------------------------------------------------------------------------------------KQ-QGKAE-----------------------------------------------------------------------------------------------------
>1907416_Asp@SIR61001.1| L-cysteine desulfidase
----------------------------------------------------------------------------------------------------------------------------------------------------------------------------------------------------------------------------------------------------------------------------------------------------------------------------------------------------------M-----------------------------------------------------------------------------------------------------------------------------------------------------------------------------------------------------------------------------------------------------------------------------------------------T-------------------------------------------------------------------------------------------------------------------------------------------------------------------QQ--W-S---DFIVLLKREVVPALGCTEPM----------------------------SVA------------------------------------------------------------------------------LAAANCRKL----------L------------------G------------------------C------------------E---------P---E--------RMMVWVSGNLFKNGMGVGVPGT-G-MIGLPV-----AAAVGA-VGG-------NPE----GGLQVLKTLT-AEQVEHAKTLLP-T--------------------------------------------------------IAVDVK-D-VP-------DVL-YAEVVA-----E-A------------------V-----G------H---------T---------AR----VVICTDHTRIILME--K-----D-G-E-----------V-V----M-----QQ-----G--------S---A-----P----------------------------------------G------V----------------------------------------------------------------------------Q---IQ---------------------A--A-------K---S-D-------K--P-AMS-LREIVDFALS---VPL------------------T-E------ID-FILE---AARLNQALA---DEGLQG--Y----------GLR-IGQILT--------------QQ-------V----------E------------RKL-----------------L----S-----D--------D------LMTLAMRL-SSAASDARMDGAMLPAM-----SNSGSGNQGIAATMPVVAA--ARF-L-H--A-DDEQLTRALVMSHLIAIYIK---TYQNKLSALCAA-STAAMGS---G--------------------------AAITWLL----G----G-Q----------YEQISH-------CINNM-------------------------------------------IGDVSGIICDGAGSA--CS---------MKVSTSTSAAVKSSLLA-I-N-NL-RVT-QSEGIVSDN------------------------------------------------------------------------------VDQTIANLGRLSKE-----------------------------------------GMLD-T-------DIEII-------------------------------NIMRT---------------------------------------------------------------------------------------------------------------------------------------------------------------------KQ-QKSAG-----------------------------------------------------------------------------------------------------
>1960125_Phaliclonae@SMA50310.1| Serine dehydratase alpha chain
----------------------------------------------------------------------------------------------------------------------------------------------------------------------------------------------------------------------------------------------------------------------------------------------------------------------------------------------------------M----------------------------------------------------------------------------------------------------------------------------------------------------------------------------------------------------------------------------------------------------------------------------------------W------R-------------------------------------------------------------------------------------------------------------------------------------------------------------------AE--W-D---AYIALINKKVKPALGCTEPV----------------------------STA------------------------------------------------------------------------------LAAAYATQL----------L------------------G------------------------H------------------T---------P---D--------RLEILVSGNLMKNGMGVGIPGT-G-KTGLPI-----AAALGA-ICG-------VPE----KGLEVLAEVT-PEYVAQAQEMID-R----KC--------------------------------------------------VSIAIA-D-TS-------SIL-YAEVIA-----S-H------------------G-----D------D---------Q---------AR----VVIRDDHTRITFQS--L-----N-G-K-----------I-V----Q-----PE-----A--------D---A-----D----------------------------------------Q----------------------------------------------------------------------------------------Q---------------------H--S-------E---D-D-------A--P-QLS-LSSIYEFATQ---ADL------------------D-K------LS-FILD---AAKLNTSLS---VAGLEE-DF----------GLK-IGKSFA--------------NN-------I----------A------------KGF-----------------L----S-----E--------D------LVTSAMMR-SSAASDARMAGAMLPAM-----SNSGSGNQGISATMPVVAI--AEK-M-N--A-SEEQLTRALIISHLTAIHIK---SHLNTLSALCAA-TTAAAGA---S--------------------------AAIVWLL----G----G-D----------EEQMSY-------ALFNM-------------------------------------------FGDVTGILCDGAGTG--CS---------LKVSTSAQAAVKAALMA-L-D-GT-RIT-GHEGIIEDD------------------------------------------------------------------------------IEKTIANIGLIGNQ-----------------------------------------GLAE-A-------DTMIL-------------------------------KIMTS---------------------------------------------------------------------------------------------------------------------------------------------------------------------K------------------------------------------------------------------------------------------------------------
>2171752_Fbacterium@PVZ70706.1| hypothetical protein DC094_08700
----------------------------------------------------------------------------------------------------------------------------------------------------------------------------------------------------------------------------------------------------------------------------------------------------------------------------------------------------------M----------------------------------------------------------------------------------------------------------------------------------------------------------------------------------------------------------------------------------------------------------------------------------------W------H-------------------------------------------------------------------------------------------------------------------------------------------------------------------ET--W-N---GYIALLKQKVLPALGCTEPV----------------------------STA------------------------------------------------------------------------------LAAAYAAEL----------L------------------G------------------------K------------------T---------P---E--------ILEIYVSGNLLKNGMGVGIPGT-G-EVGLPI-----AAALGA-LGG-------DSQ----QGLQVLSSVN-EVLLASAKQMVL-D----GK--------------------------------------------------VTISVK-E-TD-------SVL-YSEVIA-----Y-S------------------G-----D------D---------K---------AR----VIIKDDHTQVTLKQ--L-----N-D-K-----------I-V----F-----SE-----Q--------N---G-----A----------------------------------------S------G----------------------------------------------------------------------------F----G---------------------S--T-------T---S-N-------N--P-VLS-IADIYQFATT---ADL------------------D-K------LQ-FINQ---SAELNKALS---DDGLNK-EY----------GLQ-VGRTMQ--------------KN-------I----------T------------KGW-----------------L----S-----D--------D------LAISAMMR-SSAASDARMDGAMLPAM-----SNSGSGNQGIAATMPVVAV--AEK-I-N--A-TEEQLTRALILSHLSSIHIK---SHLNSLSALCAA-TTAGTGS---S--------------------------AAIAWLL----G----G-K----------LPEVEN-------AIFNM-------------------------------------------FGDVSGIFCDGAKTG--CS---------LKVSTSASSAVKAALMA-I-D-GI-RVT-CNEGIIEQC------------------------------------------------------------------------------IEKSIDNIGLIASN-----------------------------------------AMQE-T-------DKMII-------------------------------EIMNS---------------------------------------------------------------------------------------------------------------------------------------------------------------------K------------------------------------------------------------------------------------------------------------
>305900_Eelysicola@KEI70515.1| membrane protein
----------------------------------------------------------------------------------------------------------------------------------------------------------------------------------------------------------------------------------------------------------------------------------------------------------------------------------------------------------MRP--------------------------------------------------------------------------------------------------------------------------------------------------------------------------------------------------------------------------------------------------------------------------------------S------E----------------------------------------------------------------------------------------------------------------------------------------------------------------GWYPE--W-E---KYIQILQDNVIPSLGCTEPI----------------------------STA------------------------------------------------------------------------------YATALAVEL----------L------------------R------------------------E------------------Q---------P---D--------QIQVYVSGNLMKNGMGVGVPGT-G-MVGLPI-----AAAVGA-IGG-------NPE----AGLEVLKDIT-IEHVCQAKAMID-S----GQ--------------------------------------------------VSVQIK-D-VP-------EVL-YSEVLV-----S-K------------------G-----E------S---------I---------AR----VIIKDHHTQVVLKE--L-----N-G-K-----------A-V----F-----SA-----Q--------S---K-----N----------------------------------------D------D---------------------------------------------------------------------------------S---------------------Q--K-------E---S-A-------T--S-KLS-VASIYKFATQ---APY------------------D-R------IR-FILD---AACLNQTIS---AEGLNG-SY----------GLK-VGKTLK--------------QN-------I----------S------------QGL-----------------L----S-----E--------D------LITLAMMR-SSAASDARMDGAMLPAM-----SNSGSGNQGIAATMPVVAV--ADH-L-G--S-GEEKLARALILSHLIAIYIK---THLDTLSAMCGA-TTAGTGA---S--------------------------CGITWLL----G----G-E----------REQVEC-------AIFNM-------------------------------------------VGDIAGIFCDGAKAC--CS---------MKVSTSAGAAVKASLMA-I-N-NI-RVS-GQEGIIAGC------------------------------------------------------------------------------VEETIDNLGLLGNQ-----------------------------------------GMRE-T-------DRMIL-------------------------------KIMTS---------------------------------------------------------------------------------------------------------------------------------------------------------------------KS-------------------------------------------------------------I---------------------------------------------
>2093856_Bsp@AZS29758.1| serine dehydratase subunit alpha family protein
----------------------------------------------------------------------------------------------------------------------------------------------------------------------------------------------------------------------------------------------------------------------------------------------------------------------------------------------------------M----------------------------------------------------------------------------------------------------------------------------------------------------------------------------------------------------------------------------------------------------------------------------------------N------Q-------------------------------------------------------------------------------------------------------------------------------------------------------------------VT--D-Q---QIIEILRKEAVPALGCTEPV----------------------------ACA------------------------------------------------------------------------------LACAKCKEV----------L------------------G------------------------D------------------V---------P---E--------HLDVLVSGNIYKNGMGVGIPGT-G-MVGLPI-----AAALGA-VCG-------KSE----YGLEVLKEVNVGDNLQRAKDMLG-Q--------------------------------------------------------VKVSLKED-AP-------DKL-YAEALA-----T-K------------------G-----N------D---------T---------VK----VIIVHTHTNIVLVE--K-----N-G-K-----------E-I----F-----KR-----E--------F---R-----L----------------------------------------D------T---------------------------------------------------------------------------------S---------------------K--P-------E---D-K-------G--P-ELS-VKRIWDFVHQ---VDV------------------K-D------IE-FVLQ---GAEMNKAIS---AEGLKS-EY----------GLQ-IGKTLK--------------EN-------I----------D------------KGL-----------------L----E-----D--------D------LLNRTLIR-ATAASDARMDGCPKPVM-----TNSGSGNQGITVYLPVVVA--AEQ-F-G--A-SREQLARALALSNLIAVHIH---YYMGHLSALCGI-LIAGTGA---A--------------------------SAITYLM----G----G-T----------YENMVN-------TIKTM-------------------------------------------CSNLTGMMCDGAKQG--CA---------LKVYSGVSAAVQAALLS-M-R-GI-K-T-NNDGIVEED------------------------------------------------------------------------------IERTIRNVGLIGTK-----------------------------------------GMEE-T-------DKTIL-------------------------------NIMCN---------------------------------------------------------------------------------------------------------------------------------------------------------------------KK-----------------------------------------------------------------------------------------------------------
>709991_Osplanchnicus@ADY31229.1| UPF0597 protein yhaM
----------------------------------------------------------------------------------------------------------------------------------------------------------------------------------------------------------------------------------------------------------------------------------------------------------------------------------------------------------M----------------------------------------------------------------------------------------------------------------------------------------------------------------------------------------------------------------------------------------------------------------------------------------C------Q-------------------------------------------------------------------------------------------------------------------------------------------------------------------AT--D-K---QIIEVLKMETIPALGCTEPV----------------------------ACA------------------------------------------------------------------------------LACARCKEE----------L------------------G------------------------G------------------V---------P---E--------HIEVFVSGNIYKNGMGVGIPGT-G-MTGLPI-----AAALGA-VCG-------KTE----YGLEVLKEVSACNNLAVAKSLLD-K----QA--------------------------------------------------VVIHLKED-AP-------DKL-YAEAIC-----K-K------------------G-----N------D---------T---------VK----TVIVHGHTNIILVE--K-----N-G-K-----------A-V----Y-----RK-----D--------F---T-----P----------------------------------------V------A-------------------------------------------------------------------------------------------------------A--E-------K---S-D-------R--A-ELS-IARIWEFIHR---IDV------------------A-E------IE-FVLE---GAEMNKAIS---AEGLKS-EY----------GLQ-IGKTLK--------------EN-------I----------D------------KGL-----------------L----E-----N--------D------FLNNALIC-ATAASDARMDGCEKPVM-----TNSGSGNQGITVYLPVVVA--AEQ-F-G--C-SREQLIRALALSNLVAAHIH---YYMGHLSALCGI-LIAGTGA---A--------------------------SAITYLM----G----G-T----------YEQVVN-------TIKTM-------------------------------------------CSNLTGMMCDGAKQG--CA---------LKVYSGVSAAVQAALLS-M-K-GI-K-T-HNDGIIEED------------------------------------------------------------------------------IEKTIRNVGIIGTT-----------------------------------------GMEQ-T-------DKTIL-------------------------------NIMCR---------------------------------------------------------------------------------------------------------------------------------------------------------------------KQ-----------------------------------------------------------------------------------------------------------
>1947012_Osp@DBDA01000047.1_20|  19714 20997
----------------------------------------------------------------------------------------------------------------------------------------------------------------------------------------------------------------------------------------------------------------------------------------------------------------------------------------------------------M----------------------------------------------------------------------------------------------------------------------------------------------------------------------------------------------------------------------------------------------------------------------------------------C------Q-------------------------------------------------------------------------------------------------------------------------------------------------------------------AT--N-E---QLIAILQEEAVPALGCTEPV----------------------------ACG------------------------------------------------------------------------------LVCARCREE----------L------------------G------------------------G------------------I---------P---A--------RIDVWVSGNIYKNGMGVGIPGT-G-MSGLPI-----AAAVGA-VCG-------RTE----YGLEVLKDVSVGNNLLKAQELVE-K----GA--------------------------------------------------VRVYLKED-AP-------DKL-YAEAVC-----S-R------------------G-----T------D---------T---------VK----AVIAYAHTNFIRVE--K-----N-G-N-----------I-I----F-----QK-----E--------S---G-----S----------------------------------------P------A-------------------------------------------------------------------------------------------------------K--D-------V---G-K-------R--P-ELS-VERIWRFIHE---IEP------------------E-K------IA-FVWK---GAEMNKAIS---DKGLRN-EY----------GLQ-VGKTLF--------------EN-------I----------E------------KGL-----------------L----K-----D--------D------LLNSALIC-ATAASDARMDGCEKPVM-----TNSGSGNQGITVYLPVVVA--AER-F-G--A-SREQQIRALALSNLLAAHIH---YYMGHLSALCGI-LIAATGS---A--------------------------SAITYLM----G----G-T----------YEQVVN-------TIKTM-------------------------------------------CSNLTGMMCDGAKQG--CA---------LKVYSGVSAAVQAALLS-M-R-GI-K-T-RNDGIIEEN------------------------------------------------------------------------------IEQTIRNIGIIGTA-----------------------------------------GMEQ-T-------DKTIL-------------------------------HIMRN---------------------------------------------------------------------------------------------------------------------------------------------------------------------KK-----------------------------------*-----------------------------------------------------------------------
>1951475_Abacterium@DKRG01000036.1_10|  9951 11240
----------------------------------------------------------------------------------------------------------------------------------------------------------------------------------------------------------------------------------------------------------------------------------------------------------------------------------------------------------M-------------------------------------------------------------------------------------------------------------------------------------------------------------------------------------------------------------------------------------------------------------------------------------------------------------------------------------------------------------------------------------------------------------------------------------------------------------------------P---DFIGILKDEAMPAQGCTEPI----------------------------AVA------------------------------------------------------------------------------YTVSVASEQ----------L------------------A------------------------AAP---------------GD---------I---T--------DIRLLLSANIIKNALGVGIPGT-G-SVGIEI-----AAALGA-VVR-------QSE----RKLEVLAGFT-PDQLALARQMVD-A----GR--------------------------------------------------VRVEQK-Q-TD-------EML-YVEAIL-----T-A-----------------EG-----G------E---------T---------SR----AVVYHDHTNLVNVE--H-----N-G-E-----------V-L----L-----DR-----P--------V---S-----L----------------------------------------A------S----------------------------------------------------------------------------------------------------------A-------G---S-S-------S--T-GLT-VDNIYEFATT---APA------------------E-D------LA-FLLD---CVPLNTRIS---EEGLKG-AY----------GLQ-VGNKIA--------------AG-------A----------TG-----------RSM-----------------L----L-----N--------N------LTLRIMSA-TAAGSDARMAGCPLSVM-----SVGGSGNQGIACTVPVIEL--ARM-L-G--S-SDEELSRALAISELVTLHMK---EYMGRLSPLCGSGIAGGTGS---C--------------------------CGMTYLQ----G----G-T----------LQEIKY-------AINNM-------------------------------------------IAMLQGMICDGAKAT--CA---------LKIAAGTNAAIQCSTLA-L-S-DI-APS-SLDGIVFDD------------------------------------------------------------------------------AEDTIRSIGTFVRE-----------------------------------------GMRH-T-------DETIL-------------------------------GIMLE---------------------------------------------------------------------------------------------------------------------------------------------------------------------KQ-LKK*------------------------------------------------------------------------------------------------------
>1951454_Abacterium@DEDO01000013.1_2|  617 1906
----------------------------------------------------------------------------------------------------------------------------------------------------------------------------------------------------------------------------------------------------------------------------------------------------------------------------------------------------------M-------------------------------------------------------------------------------------------------------------------------------------------------------------------------------------------------------------------------------------------------------------------------------------------------------------------------------------------------------------------------------------------------------------------------------------------------------------------------P---DFIGILKREAMPAQGCTEPI----------------------------AVA------------------------------------------------------------------------------YTVSVASEQ----------L------------------A------------------------AAP---------------DD---------I---A--------DIRLLLSANIIKNALGVGIPGT-G-SVGIEI-----AAALGA-VVR-------QSD----RKLEVLAGFT-PNQLALAQQMVE-A----GR--------------------------------------------------VRVEQK-Q-TD-------EML-YVEAIL-----A-T-----------------AD-----G------E---------T---------SR----AIVYHDHTNLVNVE--H-----N-G-E-----------V-R----L-----DH-----P--------V---S-----L----------------------------------------A------S----------------------------------------------------------------------------------------------------------A-------G---S-E-------S--T-GLT-VDNIYDFATT---APA------------------E-D------LA-FLLD---CVPLNTRIS---QEGLKG-AY----------GLQ-VGNKIA--------------AG-------S----------TG-----------RSM-----------------L----L-----N--------N------LTLRIMSA-TAAGSDARMAGCPLSVM-----SVGGSGNQGIACTVPVIEL--AHM-L-G--S-SDEELSRALAISELVTLHMK---EYMGRLSPLCGSGIAGGTGS---C--------------------------CGMTYLQ----G----G-T----------LQEIKY-------AINNM-------------------------------------------IAMLQGMICDGAKAT--CA---------LKIAAGTNAAIQCSTLA-L-S-DI-APS-SLDGIVFDD------------------------------------------------------------------------------AEDTIRSIGTFVRE-----------------------------------------GMQH-T-------DETIL-------------------------------SIMLE---------------------------------------------------------------------------------------------------------------------------------------------------------------------KQ-LKK*------------------------------------------------------------------------------------------------------
>1951476_Abacterium@DLEY01000125.1_20|  19909 21198
----------------------------------------------------------------------------------------------------------------------------------------------------------------------------------------------------------------------------------------------------------------------------------------------------------------------------------------------------------M-------------------------------------------------------------------------------------------------------------------------------------------------------------------------------------------------------------------------------------------------------------------------------------------------------------------------------------------------------------------------------------------------------------------------------------------------------------------------P---DFIGILKREAMPAQGCTEPI----------------------------AVA------------------------------------------------------------------------------YTVSVASEQ----------L------------------A------------------------AAP---------------ED---------I---A--------DIRLLLSANIIKNALGVGIPGT-G-SVGIEI-----AAALGA-VVR-------QSD----RKLEVLAGFT-PNQLALAQQMVE-A----GR--------------------------------------------------VRVEQK-Q-TD-------EML-YVEAIL-----A-T-----------------AD-----G------E---------T---------SR----AIVYHDHTNLVNVE--H-----N-G-E-----------V-R----L-----DR-----P--------V---S-----L----------------------------------------A------S----------------------------------------------------------------------------------------------------------A-------G---S-E-------S--T-GLT-VDNIYEFATT---APA------------------E-D------LA-FLLD---CVPLNTRIS---EEGLKG-AY----------GLQ-VGNKIA--------------AG-------S----------TG-----------RSM-----------------L----L-----N--------N------LTLRIMSA-TAAGSDARMAGCPLSVM-----SVGGSGNQGIACTVPVIEL--AHM-L-G--S-SDEELSRALAISELVTLHMK---EYMGRLSPLCGSGIAGGTGS---C--------------------------CGMTYLQ----G----G-T----------LQEIKY-------AINNM-------------------------------------------IAMLQGMICDGAKAT--CA---------LKIAAGTNAAIQCSTLA-L-S-DI-APS-SLDGIVFDD------------------------------------------------------------------------------AEDTIRSIGTFVRE-----------------------------------------GMRH-T-------DETIL-------------------------------GIMLE---------------------------------------------------------------------------------------------------------------------------------------------------------------------KQ-LKK*------------------------------------------------------------------------------------------------------
>1321773_Asp@ERI05656.1| hypothetical protein HMPREF9069_00719
-------------------------------------------------------------------------------------------------------------------------------------------------------------------------------------------------------------------------------------------------------M--------------------------------------------------------------------------------------------------M----------------------------------------------------------------------------------------------------------------------------------------------------------------------------------------------------------------------------------------------------------------------------------------T------T-------------------------------------------------------------------------------------------------------------------------------------------------------------------QA--L-P---DFLGMLKNEVMPAQGCTEPI----------------------------AVA------------------------------------------------------------------------------FAVSVASEQ----------L------------------S------------------------CNP---------------AD---------I---K--------EIHLLLSANIIKNALGVGIPGT-G-AVGIEI-----AAALGA-VVR-------RSD----ARLEVLANFA-SEQLELARQMVA-E----ER--------------------------------------------------IQVEQK-A-TD-------EQL-FIEAQL-----K-S-----------------VT-----G------E---------T---------SR----AVVVRDHTNVVRIE--H-----N-G-E-----------V-I----C-----DK-----P--------L---S-----V----------------------------------------S------S----------------------------------------------------------------------------------------------------------A-------S---D-A-------G--T-GLT-IKNIYDFATS---VDA------------------A-D------IA-FLLE---CVPLNTAVS---KEGLSG-GY----------GLR-VGEKIA--------------SG-------T----------SGS----------SSM-----------------L----L-----N--------N------IALRIMAA-TAAGSDARMAGCQLSVM-----TVAGSGNQGIACTVPVIEL--ARE-L-G--S-SDEELSRALAISELVVCHLK---EYMGRLSPLCGSGIAGGTGA---C--------------------------CGMTYLQ----G----G-T----------EAQLEA-------AVNNM-------------------------------------------IAMLQGMICDGAKAT--CA---------LKIAAGTNAAVHCSALA-L-A-DI-SPS-SLDGIVFDD------------------------------------------------------------------------------VEDTIRNIGTFVRE-----------------------------------------GMQH-T-------DETIL-------------------------------SIMLN---------------------------------------------------------------------------------------------------------------------------------------------------------------------KQ-LGN-------------------------------------------------------------------------------------------------------
>1852386_Oprovencensis@LT671417.1_457|  548034 549317
----------------------------------------------------------------------------------------------------------------------------------------------------------------------------------------------------------------------------------------------------------------------------------------------------------------------------------------------------------M-------------------------------------------------------------------------------------------------------------------------------------------------------------------------------------------------------------------------------------------------------------------------------------------------------------------------------------------------------------------------------------------------------------------------------------------------------------------------V---DFIGLLKKEVVPAEGCTEPI----------------------------AVA------------------------------------------------------------------------------YAVSIASEQ----------L------------------G------------------------G------------------E---------A---A--------EVRLRLSANIIKNALGVGIPGT-G-MVGIEI-----AAALGA-VVR-------RSD----KKLEVLSGFS-PEQLAAARALVD-A----HA--------------------------------------------------VHVEQQ-P-TS-------EAL-YIEARL-----T-D------------------G-----R------D---------A---------SR----VVIVRDHTNVVRVE--R-----N-G-E-----------V-L----V-----DE-----P--------V---S-----V----------------------------------------G------G-------------------------------------------------------------------------------------------------------G--S-------D---D-E-------G--T-GLT-IDSIYEFATT---VAF------------------D-D------IS-FILD---CVPLNTRVS---EEGLQG-EY----------GLE-VGRRIG--------------AG-------A----------DR-----------RGA-----------------L----L-----N--------N------ATLRLMSV-TAAASDARMGGCPLSVM-----TCGGSGNQGIASSLPIIEL--ARM-L-G--S-SDEDLARALVLSDLVVLHIK---EYMGRLSPLCGSGIAGGTGS---C--------------------------CGITYLQ----G----G-G----------LREIKY-------AINNM-------------------------------------------LATLQGMICDGAKAT--CA---------LKIAAGTNCAIQCSTLA-L-A-DI-SPT-SKDGIIFDD------------------------------------------------------------------------------AEETIKNTGRLMRE-----------------------------------------GFAQ-T-------DEAIL-------------------------------SIMLA---------------------------------------------------------------------------------------------------------------------------------------------------------------------KQ-LESK*-----------------------------------------------------------------------------------------------------
>147207_Cintestinalis@RHD55706.1| serine dehydratase subunit alpha family protein
----------------------------------------------------------------------------------------------------------------------------------------------------------------------------------------------------------------------------------------------------------------------------------------------------------------------------------------------------------M-------------------------------------------------------------------------------------------------------------------------------------------------------------------------------------------------------------------------------------------------------------------------------------------------------------------------------------------------------------------------------------------------------------------------------------------------------------------------V---DFIGLLKKEVVPAEGCTEPI----------------------------AVA------------------------------------------------------------------------------YAVAIAAEQ----------L------------------G------------------------G------------------E---------A---S--------HIDLKLSANIIKNALGVGIPGT-G-MVGIDI-----AAALGA-VVK-------QSE----KKLEVLSGFT-PEQLETARGLVD-A----GA--------------------------------------------------IHVEQK-A-TS-------EVL-YIEAVV-----T-D------------------G-----T------D---------S---------AR----VIICRDHTNVVRVE--R-----N-H-E-----------I-L----L-----DQ-----K--------I---P-----V----------------------------------------G------E-------------------------------------------------------------------------------------------------------G--D-------A---D-E-------G--T-GLT-LENIFEFATT---APF------------------E-D------IA-FILD---CVPMNTRVS---EEGLKG-GY----------GLE-VGRRVG--------------AG-------S----------SC-----------RGA-----------------L----L-----N--------N------ATLRIMSA-TSAASDARMGGCPLSIM-----TCAGSGNQGIASSMPIIEL--GKL-L-G--A-SEEEIARAIVISDLTVIHIK---EYMGRLSPLCGAGIAGGTGA---C--------------------------CGMTYLQ----G----G-G----------LQQIKF-------AVNNM-------------------------------------------LATLSGMICDGAKAT--CA---------LKICAGTSAAIQSSTLA-L-A-DI-SPT-SKDGIIFDD------------------------------------------------------------------------------AEETIKNIGRLMRE-----------------------------------------GFAQ-T-------DEAIL-------------------------------SIMLA---------------------------------------------------------------------------------------------------------------------------------------------------------------------KQ-LKA-------------------------------------------------------------------------------------------------------
>2109685_Osp@AP018530.1_1818|  2073449 2074729
----------------------------------------------------------------------------------------------------------------------------------------------------------------------------------------------------------------------------------------------------------------------------------------------------------------------------------------------------------M-------------------------------------------------------------------------------------------------------------------------------------------------------------------------------------------------------------------------------------------------------------------------------------------------------------------------------------------------------------------------------------------------------------------------------------------------------------------------V---DYIGLLKKEVVPAEGCTEPV----------------------------AVA------------------------------------------------------------------------------FAVSLAAEQ----------L------------------G------------------------A------------------D---------A---T--------DVRLKLSANIIKNALGVGIPGT-G-MVGIEI-----AAALGA-VVK-------QSA----KRLEVLQGFS-PEQLAAAKELVE-A----HV--------------------------------------------------VHVEQK-A-TP-------EAL-YIEALL-----T-D------------------G-----T------D---------T---------SR----VIVCRDHTNVVRVE--K-----N-G-E-----------V-L----V-----DK-----P--------I---S-----V----------------------------------------G------A-------------------------------------------------------------------------------------------------------G--D-------A---D-G-------G--T-GLT-VDGIYEFATT---VPF------------------E-D------IK-FVLD---CVPMNTCVS---EEGLRN-SY----------GLE-VGRRMS--------------AG-------S----------NA-----------RGV-----------------L----L-----N--------N------LSLRLISA-TAAASDARMGGCPLSVM-----TCAGSGNQGLASSLPIIEL--GRA-L-G--S-SDEDLARALVMSFLVVMHIK---EYMGRLSPLCGSGIAGGTGS---C--------------------------CGMTYLQ----G----G-N----------LPEIKC-------AINNM-------------------------------------------LATLQGMICDGAKAT--CA---------LKIAAGTNAAITSSTLA-L-A-DI-QPS-SLEGIVFED------------------------------------------------------------------------------AEDTISHTGKLVRE-----------------------------------------GFAT-T-------DEAIL-------------------------------SIMLA---------------------------------------------------------------------------------------------------------------------------------------------------------------------KQ-LEK*------------------------------------------------------------------------------------------------------
>1415775_Cbaratii@AIY84817.1| serine dehydratase alpha chain family protein
----------------------------------------------------------------------------------------------------------------------------------------------------------------------------------------------------------------------------------------------------------------------------------------------------------------------------------------------------------M-----------------------------------------------------------------------------------------------------------------------------------------------------------------------------------------------------------------------------------------------------------------------------------------------------------------------------------------------------------------------------------------------------------------------------------------------------------------------G-R---EFIDILNREMVPAEGCTEPI----------------------------AVA------------------------------------------------------------------------------YAVSLAVDT----------L------------------G------------------------E------------------T---------P---K--------NIDILLSANVIKNALGVGIPGT-G-KVGIDI-----AAALGA-IIK-------KPE----KKLEILKGFS-EEDLKKANELIS-S----KK--------------------------------------------------IKVSQK-D-TK-------EKL-YIEVIA-----K-G------------------E-----N------N---------N---------SK----VIILKDHTNVVLIE--K-----N-G-E-----------I-I----L-----DK-----E--------I---N-----D----------------------------------------A------S---------------------------------------------------------------------------------N---------------------E--N-------V---S-N-------N--S-DLT-IKSIYEFAVN---TPF------------------E-E------IE-FILK---AADINSKVS---EEGLKG-GY----------GLE-VGNKII--------------EN-------K----------D------------FNL-----------------F----T-----N--------N------VANKIIAA-TAAASDARMDGCTMTIM-----TTAGSGNQGIACSMPIVET--AKV-L-G--K-SKEDLARALVISNLITIHLK---EYMGRLSPLCGAGIAGATGA---C--------------------------CGITYLL----G----G-N----------LTNIKH-------AVNNM-------------------------------------------ISDIAGMICDGAKST--CA---------LKIATATNAALQCATLA-M-N-NI-SPS-SKDGIVFED------------------------------------------------------------------------------AEDTIRNIEVLVKE-----------------------------------------GLSN-T-------DNTIL-------------------------------NIMLT---------------------------------------------------------------------------------------------------------------------------------------------------------------------K------------------------------------------------------------------------------------------------------------
>29363_Cparaputrific@CUN68123.1| inner membrane protein
----------------------------------------------------------------------------------------------------------------------------------------------------------------------------------------------------------------------------------------------------------------------------------------------------------------------------------------------------------M-------------------------------------------------------------------------------------------------------------------------------------------------------------------------------------------------------------------------------------------------------------------------------------------------------------------------------------------------------------------------------------------------------------------------------------------------------------------------C---KYIDILKREVVPAEGCTEPI----------------------------AVA------------------------------------------------------------------------------YAVSLASEQ----------I------------------K------------------------G------------------E---------I---K--------QIQLYLSANIIKNALGVGIPGT-G-KIGIEI-----AAALGG-IIK-------KSE----KKLEILSNFT-KDELEKANEIVN-N----KI--------------------------------------------------VKISQK-Y-TE-------EKL-YIEAIV-----R-S------------------D-----N------G---------Y---------AK----VVISREHTNIILIE--K-----N-D-N-----------V-L----Y-----KS-----K--------V---E-----T----------------------------------------E------E-------------------------------------------------------------------------------------------------------N--I-------I---E-D-------S--D-ELS-VEKIYKFATT---ADF------------------N-E------IK-FILN---AVPMNKKVS---NEGLKG-GY----------GLQ-VGNKIS--------------ST-------S----------K------------FNL-----------------L----T-----S--------N------AANQIIAA-TAAASDARMDGCTMPIM-----TTGGSGNQGIACTMPVIEL--GSI-L-K--K-SDEDLARALIISNLITIHLK---EYMGRLSPLCGAGIAGATGA---C--------------------------CGMTYLQ----G----G-S----------LENIKR-------AINNM-------------------------------------------LADLSGLICDGAKTT--CA---------LKIATATNAAIQCSTLA-M-N-NI-SPS-SKDGIVFDD------------------------------------------------------------------------------VEETIKNIAKLVKE-----------------------------------------GLAN-T-------DNTIL-------------------------------SIMLA---------------------------------------------------------------------------------------------------------------------------------------------------------------------K------------------------------------------------------------------------------------------------------------
>195102_Cperfringens@BAB80512.1| conserved hypothetical protein
----------------------------------------------------------------------------------------------------------------------------------------------------------------------------------------------------------------------------------------------------------------------------------------------------------------------------------------------------------M-----------------------------------------------------------------------------------------------------------------------------------------------------------------------------------------------------------------------------------------------------------------------------------------------------------------------------------------------------------------------------------------------------------------------------------------------------------------------R-E---LYLKTLKKEVVPSEGCTEPI----------------------------AIA------------------------------------------------------------------------------YAASIAAEH----------L------------------K------------------------G------------------E---------I---K--------EVNIYLSKNVIKNALGVGIPGT-G-GVGIEI-----AAALGI-SIQ-------KSY----KKLTILSNFT-EDELKKAKEIVD-E----NI--------------------------------------------------INIKQK-N-TN-------KAL-YIEVEL-----L-S------------------E-----T------S---------K---------SK----VIIEDTHTNVTLIE--C-----D-D-E-----------I-I----M-----DN-----N--------S---E-----V----------------------------------------S------E-------------------------------------------------------------------------------------------------------D--L-------E---E-D-------Y--K-LFK-IADIYNFAKE---ADF------------------D-D------IK-FILE---SAKMNEKVS---EEGLKG-DY----------GLQ-VGSKII--------------QK-------G----------N------------FNL-----------------F----S-----N--------D------ASNKIIAA-SAAASDARMDGCAMPIM-----TTAGSGNQGIACSIPVAQT--ARL-L-D--K-SEEELARALVLSNLVTIRIK---KHMGRLSPLCGAGIAGATGA---S--------------------------CGITYLL----G----G-N----------LENINY-------CINNM-------------------------------------------ISDLSGMICDGAKET--CA---------LKIATGTNAAIQCANLA-I-N-GI-SAT-ANDGIVAKD------------------------------------------------------------------------------VEETIESIETLIQN-----------------------------------------GFKN-V-------DDTIL-------------------------------NIMLE---------------------------------------------------------------------------------------------------------------------------------------------------------------------KK-KNNK------------------------------------------------------------------------------------------------------
>1391647_Csp@AVSV01000009.1_36|  40540 41820
----------------------------------------------------------------------------------------------------------------------------------------------------------------------------------------------------------------------------------------------------------------------------------------------------------------------------------------------------------M-----------------------------------------------------------------------------------------------------------------------------------------------------------------------------------------------------------------------------------------------------------------------------------------------------------------------------------------------------------------------------------------------------------------------------------------------------------------------R-D---IYIKTLKREVIPSEGCTEPI----------------------------AIA------------------------------------------------------------------------------YATSIAAEN----------L------------------D------------------------E------------------E---------I---K--------QINIKLSANVIKNALGVGIPGT-G-QVGIEI-----AAALGA-VIK-------KSY----KKLTILSNFK-KEELEEANKIVK-E----NI--------------------------------------------------INITQK-D-TD-------KSL-YIEVEV-----I-G------------------A-----K------S---------K---------CT----VIIEDLHTNVTLIK--K-----D-E-E-----------V-L----L-----DN-----K--------V---N-----N----------------------------------------L------S---------------------------------------------------------------------------------N---------------------E--E-------D---D-D-------Y--N-LFK-IQSIYNFAKN---CEF------------------E-D------IK-FILE---SAKMNGKVS---EEGLKG-GY----------GLE-VGNKII--------------AK-------G----------N------------FNL-----------------F----S-----N--------D------ASNKIIAA-SAAASDARMDGCTMPIM-----TTAGSGNQGIACSMPVAET--AYM-L-E--K-SDEDLARALVLSNLVTIRIK---KHMGRLSPLCGAGIAGATGA---S--------------------------CGITYLL----G----G-D----------LKNIEY-------CINNM-------------------------------------------LSDVSGMICDGAKQT--CA---------LKIATGTNAAIQCANLA-M-N-GI-TAT-SNDGIVSQD------------------------------------------------------------------------------VEKTIESIEKLIKN-----------------------------------------GLKN-V-------DNTIL-------------------------------DIMLN---------------------------------------------------------------------------------------------------------------------------------------------------------------------KK-NS*-------------------------------------------------------------------------------------------------------
>1325933_Cpolynesiense@CCXI01000116.1_22|  25983 27326
----------------------------------------------------------------------------------------------------------------------------------------------------------------------------------------------------------------------------------------------------------------------------------------------------------------------------------------------------------M-------------------------------------------------------------------------------------------------------------------------------------------------------------------------------------------------------------------------------------------------------------------------------------------------------------------------------------------------------------------------------------------------------------------------------------------------------------------DK--A-C---KYMELLKKEVVPALGCTEPI----------------------------AVA------------------------------------------------------------------------------YAVAKAADL----------L------------------D------------------------K------------------I---------P---E--------VIELNLSVNVIKNALGVGIPGT-G-MTGVNI-----AAALGA-VCN-------NSK----EGLQLLVNIT-EDQLNLAKKIVD-E----GK--------------------------------------------------IKLKVS-E-SD-------EKL-YIEALC-----R-E------------------G-----K------N---------Q---------SR----VVIKEEHTNIVLIE--H-----N-G-V-----------K-I----L-----DN-----C--------A---K-----G----------------------------------------D------TI---P-----------------------------------------------------------------------EN-KIE----GELLNPIKDIK-EAVHNI--N-------T---S-K-------D--K-MFS-IEEIYDFAVN---VDF------------------E-D------IK-FLLE---GAEMNKKVS---DEGLNQ-PY----------GLE-VGNKIN--------------KS-------S----------Q------------FNV-----------------L----G-----N--------S------LVNKIVAA-TAAASDARMSGCKLPIM-----TTAGSGNQGITCTIPSVIL--AEE-T-G--K-SPEELARALAISSLVTIYIK---SYMGRLSPICGAGIAASTGA---S--------------------------AAMTYLL----G----G-T----------VKNIKC-------AVKNM-------------------------------------------LADVSGMICDGAKAT--CA---------LKIATAVNAAIQCAILA-M-S-NI-EPC-SKDGIINDD------------------------------------------------------------------------------VEKTIENIGSLVSK-----------------------------------------GFDN-T-------DKAIL-------------------------------EIMLN---------------------------------------------------------------------------------------------------------------------------------------------------------------------K*-----------------------------------------------------------------------------------------------------------
>1121298_Camylolyticum@SHJ11682.1| L-cysteine desulfidase
----------------------------------------------------------------------------------------------------------------------------------------------------------------------------------------------------------------------------------------------------------------------------------------------------------------------------------------------------------M-------------------------------------------------------------------------------------------------------------------------------------------------------------------------------------------------------------------------------------------------------------------------------------------------------------------------------------------------------------------------------------------------------------------------------------------------------------------NK--T-A---EYLNMLKREVVPALGCTEPI----------------------------AVA------------------------------------------------------------------------------YAVCKGAEV----------L------------------G------------------------K------------------L---------P---E--------IIELNLSVNIIKNALGVGIPGT-G-MSGINI-----AAALGA-VCN-------NSS----LGLQLLSDLT-EEQLLMAKNIVK-E----ER--------------------------------------------------IKITVS-D-TE-------EKL-FIEAIC-----K-Y------------------K-----S------N---------I---------SR----VIIKHEHTNIVFIE--H-----N-G-V-----------K-I----F-----EY-----E--------D---S-----E----------------------------------------DNKEKLNKI---E-----------------------------------------------------------------------EL-PIK----AIIDNSEEESKGTELSKE--C-------A---S-G-------D--K-LFS-IEDIYNFAVN---VGF------------------E-D------IK-FLLN---GAEMNKKVS---DEGLNQ-PY----------GLE-VGNKIS--------------KS-------T----------Q------------FNA-----------------L----G-----N--------N------LINKIVAA-TAAASDARMSGCKLPIM-----TTAGSGNQGITCIIPSVVL--AEE-L-G--K-SEEELARALAISSLITIYIK---GYMGRLSPICGAGIAASTGA---S--------------------------AAMTYLL----G----G-D----------IKNIKC-------AIKNM-------------------------------------------LADVSGIICDGAKST--CA---------LKIATAVNAAIQCSILA-M-S-NI-EPC-SNDGIINDD------------------------------------------------------------------------------VEKTIENIGSLVAN-----------------------------------------GFDK-T-------DKAIL-------------------------------EIMLN---------------------------------------------------------------------------------------------------------------------------------------------------------------------K------------------------------------------------------------------------------------------------------------
>1121295_Calgidicarnis@PPK49436.1| L-cysteine desulfidase
----------------------------------------------------------------------------------------------------------------------------------------------------------------------------------------------------------------------------------------------------------------------------------------------------------------------------------------------------------M------------------------------------------------------------------------------------------------------------------------------------------------------------------------------------------------------------------------------------------------------------------------------------------------------------------------------------------------------------------------------------------------------------------------------------------------------------------------------YIELLKKEVVPALGCTEPI----------------------------AIA------------------------------------------------------------------------------YATSKCKEL----------L------------------K------------------------D------------------E---------V---E--------SINLFLSANIIKNALGVGIPGT-G-MIGIDI-----AAALGF-IGG-------DSK----LELQVLNNVT-KEHIDKAKSMVS-Q----GK--------------------------------------------------VKIELK-E-NC-------DKL-YIETHC-----K-T------------------K-----D------H---------I---------AK----VIISGNHNNIVKIE--L-----D-E-N-----------I-I----L-----DN-----V--------N---N-----E----------------------------------------F------K---------------------------------------------------------------------------------N---------------------E--E-------C---N-I-------G--R-KIT-IENIYDFATT---VEF------------------K-N------IE-FLLE---GAKMNKLVS---DEGLQG-DY----------GLN-VGKKMF--------------NS-------T----------N------------IVL-----------------G----G-----D--------S------LQNRMVAS-TAAASDARMSGCTMPIM-----TTSGSGNQGITSTMPSVIL--SAE-L-R--K-SDEELARALAISNLVTIHVK---SYIGRLSALCGAGIAASIGS---S--------------------------AAITYLL----D----G-K----------LKNINY-------AIKNM-------------------------------------------IGNISGMICDGAKTT--CA---------LKIATGVNAAIQCATLA-L-N-DI-EPM-GNEGIVGID------------------------------------------------------------------------------VEKSIENLGTLGVK-----------------------------------------GMEN-T-------DKTIL-------------------------------NMMLN---------------------------------------------------------------------------------------------------------------------------------------------------------------------R------------------------------------------------------------------------------------------------------------
>1121319_Chydrogenifor@KK366004.1_450|  490958 492232
----------------------------------------------------------------------------------------------------------------------------------------------------------------------------------------------------------------------------------------------------------------------------------------------------------------------------------------------------------M--------------------------------------------------------------------------------------------------------------------------------------------------------------------------------------------------------------------------------------------------------------------------------------------------------------------------------------------------------------------------------------------------------------------------------------------------------------------D--K-N---GYIKLLREEVVPALGCTEPI----------------------------AIA------------------------------------------------------------------------------YATSKCKDL----------L------------------D------------------------D------------------T---------I---E--------SIELFLSANIIKNALGVGIPGT-G-MIGIDI-----AAALGY-IGG-------DSK----LELQVLNKIT-KEDLEKAKAMVN-E----GI--------------------------------------------------VKTTIK-E-NC-------DKL-YIEVHC-----K-S------------------K-----K------H---------L---------AK----VIISGNHSNIVKIE--L-----D-N-N-----------I-I----L-----DN-----E--------T---K-----N----------------------------------------G------K---------------------------------------------------------------------------------N---------------------E--E-------K---N-I-------E--R-KIT-IDKIYDFITT---VDF------------------H-S------IK-FLLE---GAAMNKIVS---EEGLKG-DY----------GLN-VGKKLL--------------NP-------K----------T------------LVL-----------------G----G-----E--------T------LQNKIVAS-TAAASDARMSGCTMSIM-----TTAGSGNQGITATVPSVIL--SEE-L-G--K-SDEDLARALALSNLVTIHVK---SFIGRLSPLCGAGIAASIGS---C--------------------------TAITYLL----G----G-E----------LKNINY-------AIKNM-------------------------------------------IGDISGIICDGAKTT--CA---------LKIATGINAAIQCATLA-L-N-DI-EPR-ESDGIVHKD------------------------------------------------------------------------------VEETIKNLGTLGIR-----------------------------------------GMES-T-------DKVIL-------------------------------NMMLE---------------------------------------------------------------------------------------------------------------------------------------------------------------------K*-----------------------------------------------------------------------------------------------------------
>84698_Cfrigidicarni@SFA76181.1| L-cysteine desulfidase
----------------------------------------------------------------------------------------------------------------------------------------------------------------------------------------------------------------------------------------------------------------------------------------------------------------------------------------------------------M--------------------------------------------------------------------------------------------------------------------------------------------------------------------------------------------------------------------------------------------------------------------------------------------------------------------------------------------------------------------------------------------------------------------------------------------------------------------N--K-E---VYINLLKNEVVLALGCTEPI----------------------------AIA------------------------------------------------------------------------------YATAKAKEV----------L------------------K------------------------E------------------K---------V---E--------SIELNLSANIIKNALGVGIPGT-D-NIGIDI-----AAALGA-IGG-------DAD----AGLEVLKNIR-KDHVKDAKLMVE-S----NK--------------------------------------------------IKTKIK-D-IS-------DKL-YIEVIC-----K-S------------------K-----N------H---------M---------AM----VIIKSCHDNIVRIE--L-----D-E-K-----------I-L----F-----DK-----I--------N---E-----E----------------------------------------N------S---------------------------------------------------------------------------------C---------------------N--E-------N---D-M-------S--K-EIT-IEGIYNFAKT---IDY------------------E-D------IK-FLLQ---GAIVNKKVS---QEGLSG-NY----------GLS-IGKTIN--------------ED-------N----------E------------LSL----------------------S-----N--------S------IETKMISG-TAAASDARMAGCSLPIM-----ATAGSGNQGITATMPSVVL--VEE-L-G--K-SDEELARALAISNLVTIHLK---SFIGRLSPLCGAGIAAATGS---S--------------------------AAIAYLL----G----G-S----------LENIKC-------SIQNM-------------------------------------------IGNVSGMICDGANGT--CA---------LKIATGIGGAIQCAKLG-M-N-KI-TPK-VTDGIVNED------------------------------------------------------------------------------VEITIKNLGVLGNK-----------------------------------------AMNN-T-------DNVIL-------------------------------DIMLA---------------------------------------------------------------------------------------------------------------------------------------------------------------------Q------------------------------------------------------------------------------------------------------------
>1946245_Csp@DCTY01000024.1_38|  42424 43686
----------------------------------------------------------------------------------------------------------------------------------------------------------------------------------------------------------------------------------------------------------------------------------------------------------------------------------------------------------M-------------------------------------------------------------------------------------------------------------------------------------------------------------------------------------------------------------------------------------------------------------------------------------------------------------------------------------------------------------------------------------------------------------------------------------------------------------------------Q---RLLEILHKEVTSAQGCTEPI----------------------------AVA------------------------------------------------------------------------------YAVAAAAQQ----------T------------------Q------------------------G------------------E---------I---Q--------RIELCLSGNILKNAMGVGIPGT-G-QTGVDI-----AALLGA-VVR-------APE----KKLEILSGLT-ADQLALAQQLKQ-R----GV--------------------------------------------------LKIALS-D-QE-------EKL-YIDATV-----Q-T------------------D-----Q------G---------S---------GR----CVVAREHTNIVCLQ--R-----D-G-R-----------P-I----L-----QK-----E--------D---P-----A----------------------------------------Q-----------------------------------------------------------------------------------------------------------------D-------G---C-E-------N--A-ALT-VEEIYDFATH---APV------------------S-S------LA-FLLE---GARMNKAVS---QEGLRG-DY----------GLR-IGKTLR--------------GQ-------M----------E------------KGL-----------------L----E-----T--------S------LANELISS-AAAASDARMDGCAQPVM-----TTAGSGNQGIACMLPAVEL--ASR-L-G--S-SQEALARALALSNLMTIHVK---SYMGRLSPLCGAAIAGGTGA---C--------------------------CAMVYLM----G----G-G----------LEQIRL-------AINSM-------------------------------------------LADHMGMICDGAKTT--CA---------LKIATGVNAAVLCATLA-M-N-GI-APA-PKDGIVCAD------------------------------------------------------------------------------AEDTIRSVGKLILD-----------------------------------------GLPG-L-------DSAIL-------------------------------DVMLS---------------------------------------------------------------------------------------------------------------------------------------------------------------------KC----------------------------------------------------------------------------------------------------------*
>2291991_Rbacterium@RHO55833.1| serine dehydratase subunit alpha family protein
----------------------------------------------------------------------------------------------------------------------------------------------------------------------------------------------------------------------------------------------------------------------------------------------------------------------------------------------------------M-----------------------------------------------------------------------------------------------------------------------------------------------------------------------------------------------------------------------------------------------------------------------------------------------------------------------------------------------------------------------------------------------------------------------------------------------------------------------M-H---KYIEVLQKEVAPAQGCTEPI----------------------------AVA------------------------------------------------------------------------------YGVSIAAEQ----------L------------------E------------------------G------------------P---------A---E--------SIQLYLSGNIVKNALGVGIPGT-G-RTGIDI-----AALLGA-VIR-------RSD----KKLEILNGMT-EEQLQQAEALLE-K----KI--------------------------------------------------LKVSLKED-TT-------ERL-YIEAVV-----Q-G------------------G-----G------H---------T---------GR----CIIVKSHTNVVLIE--K-----D-G-V-----------A-S----L-----KK-----E--------V---A-----A----------------------------------------S--------------------------------------------------------------------------------------------------------------E--E-------A---D-D-------H--V-EMS-VKEIYEFATT---IPF------------------E-E------IS-FLLE---GAKMNRAVS---QEGLRG-DY----------GLR-VGKAFS--------------GA-------L-----------------------GGL-----------------M----Q-----P--------T------LGGDIVAA-AAAASDARMDGCPMPVM-----TTGGSGNQGISCTVAATAL--AEK-L-G--K-SDEELARALALSDLITVHIK---SYIGRLSPLCGSGIAGGTGS---C--------------------------CAMIYLM----G----G-K----------LPQIER-------GIQSM-------------------------------------------LANHMGMICDGAKTT--CA---------LKIATGIQSAVLCATLA-M-Q-DI-SPT-EKEGIVCKD------------------------------------------------------------------------------VEETIRGVGLLSNE-----------------------------------------GVPQ-L-------DPTIL-------------------------------QVMLN---------------------------------------------------------------------------------------------------------------------------------------------------------------------K------------------------------------------------------------------------------------------------------------
>1780379_Cbacterium@CVH79284.1| Serine dehydratase alpha chain
----------------------------------------------------------------------------------------------------------------------------------------------------------------------------------------------------------------------------------------------------------------------------------------------------------------------------------------------------------M--------------------------------------------------------------------------------------------------------------------------------------------------------------------------------------------------------------------------------------------------------------------------------------------------------------------------------------------------------------------------------------------------------------------------------------------------------------------N--E-Q---AILSRLKREVCVAQGCTEPI----------------------------AVS------------------------------------------------------------------------------YAVSLACED----------L------------------K------------------------E------------------E---------V---Q--------SLDVYLSTNMLKNAMGVGIPGT-G-ETGLEI-----AVALGA-VIQ-------QSS----KGLEILCDLD-ADTLQAAHEMMA-Q----GK--------------------------------------------------IHIHHA-E-TN-------ETL-YIEVQA-----R-S------------------L-----N------H---------H---------ST----VRIAREHTHLIYHA--C-----D-G-Q-----------V-F----Y-----EE-----M--------L---D-----K----------------------------------------Q------K---------------------------------------------------------------------------------K---------------------V--E-------S---I-D-------Q--D-VMT-VQDILDFSRH---VAI------------------E-K------IS-FLEE---GALMNKAVS---EEGLKG-SY----------GLQ-VGRKIK--------------AS-------E----------S------------QNL-----------------L----A-----Q--------N------LASHLVAV-TAAASDARMDGCPMPIM-----TTAGSGNQGITCSLPVYEL--AKL-L-D--K-SREEMLRALAISQLMTIHIK---HYMGRLSPLCGAGIAGTTGA---C--------------------------CGITYLL----G----G-T----------DKQIGY-------AINNM-------------------------------------------LSDVSGMLCDGAKST--CA---------LKIATNVHAAVQCANLA-L-S-DI-SPN-ETQGIVFDD------------------------------------------------------------------------------AEKTISHLGVLVKV-----------------------------------------GLAN-A-------DDCIL-------------------------------DIMLQ---------------------------------------------------------------------------------------------------------------------------------------------------------------------KC-----------------------------------------------------------------------------------------------------------
>1117708_Mflexuosum@RKE04363.1| L-cysteine desulfidase
----------------------------------------------------------------------------------------------------------------------------------------------------------------------------------------------------------------------------------------------------------------------------------------------------------------------------------------------------------M-----------------------------------------------------------------------------------------------------------------------------------------------------------------------------------------------------------------------------------------------------------------------------------------------------------------------------------------------------------------------------------------------------------------------------------------------------------------------K-E---VFLQKLKEEFVPALGCTEPV----------------------------AVA------------------------------------------------------------------------------YAAAKAREV----------L------------------T------------------------L------------------Q---------P---E--------RIEFFVSGNILKNGMGVGIPGS-G-MVGLTI-----AGALGA-LGG-------DPT----AGLEVLDGIS-NDVMDMAKSFVD-E----GK--------------------------------------------------VSVDVK-Y-DV-------PKL-YIECIC-----H-S------------------G-----D------N---------T---------GR----VIIQDRHTNIVTIE--R-----N-G-E-----------V-V----Y-----SN-----A--------C---D-----S----------------------------------------D------D-------------------------------------------------------------------------------------------------------K--G-------G---A-D-------F--S-QWS-FENIYNFINT---VDI------------------S-E------IR-FIEK---GIKLNKSIA---EEGLKG-NY----------GLQ-VGKSML--------------LN-------I----------K------------KGL-----------------L----S-----S--------D------IMNRSIML-TAAASDARMAGSTMPVM-----SNCGSGNQGISVTLPVVVA--AEE-L-E--V-EHEKLLRGLALALLTTIYMK---SFVGQLSALCGV-LLSTAGA---G--------------------------CGITYIM----G----G-D----------FQQIGM-------TLKNM-------------------------------------------TGSVTGMICDGAKYG--CS---------HKISASVSAAIQSSLLA-M-N-HN-VLN-GMNGIIDDD------------------------------------------------------------------------------VEATIRNIGRLANE-----------------------------------------GMEV-T-------DEVIL-------------------------------KTMLE---------------------------------------------------------------------------------------------------------------------------------------------------------------------KM-KKVS------------------------------------------------------------------------------------------------------
>2283627_Asp@RRG20086.1| serine dehydratase subunit alpha family protein
----------------------------------------------------------------------------------------------------------------------------------------------------------------------------------------------------------------------------------------------------------------------------------------------------------------------------------------------------------M-----------------------------------------------------------------------------------------------------------------------------------------------------------------------------------------------------------------------------------------------------------------------------------------------------------------------------------------------------------------------------------------------------------------------------------------------------------------------K-D---VYLNKLKKEFVPAAGCTEPA----------------------------SIA------------------------------------------------------------------------------LAAAKASEI----------L------------------N------------------------A------------------K---------P---E--------RIEIKVSGNVFKNVMGVGIPGS-N-MVGLPI-----SAALGA-LGG-------ESK----KGLEIFTNIN-EDLIDQAKSFVS-D----GH--------------------------------------------------VEVYML-H-DV-------PKL-HVECLS-----Y-N------------------G-----D------D---------V---------SR----VVIQDRHENIVLVE--R-----N-G-E-----------V-I----F-----TK-----E--------V---N-----K----------------------------------------L------L-------------------------------------------------------------------------------------------------------E--V-------S---E-E-------Q--E-DWS-IESIYNFIKD---VEI------------------S-E------LQ-FLHQ---GIELNRKIA---EEGLKG-SY----------GLQ-VGKSML--------------MN-------I----------E------------KGI-----------------L----S-----E--------D------IINKSVMM-AAAGSDARMAGCSLPVM-----SNCGSGNQGMSLTLPIMVA--AEK-L-N--I-EEDTMLRALGLGLLVSIHMK---SFVGQLSALCGV-LLSTSGA---A--------------------------CGITYMM----G----G-E----------LNHLNS-------TLKNM-------------------------------------------TGSVTGMICDGANSS--CA---------QKISASVCAGIQSSLLA-I-N-SQ-CLK-NMDGIVDED------------------------------------------------------------------------------VEATIRNIGLLATE-----------------------------------------GMQI-T-------DDVIL-------------------------------KTMLG---------------------------------------------------------------------------------------------------------------------------------------------------------------------KM-NRAC------------------------------------------------------------------------------------------------------
>1511_Asticklandii@CBH22488.1| conserved protein of unknown function
----------------------------------------------------------------------------------------------------------------------------------------------------------------------------------------------------------------------------------------------------------------------------------------------------------------------------------------------------------M----------------------------------------------------------------------------------------------------------------------------------------------------------------------------------------------------------------------------------------------------------------------------------------E------S-------------------------------------------------------------------------------------------------------------------------------------------------------------------YC--K-Q---DYIDILKKELVPAMGCTEPI----------------------------ALA------------------------------------------------------------------------------YAAAKAREV----------L------------------G------------------------E------------------A---------P---K--------NVEAFVSPNILKNGMGVGIPGT-G-MIGLEI-----AGAIGI-VGG-------DAS----KELNVLADIT-YEDVKQSQQMVA-E----QK--------------------------------------------------IKIGVK-S-DI-------NPI-YIEVNA-----A-S------------------G-----E------S---------N---------SK----VIIEEKHNNIVYIE--K-----N-G-E-----------V-I----L-----NN-----R--------L---Q-----K----------------------------------------D------T----------------------------------------------------------------------------K----EESKEVSVENKAESSS-KASINQ--D-------T---G-K-------S--L-KFS-VESIYDFSVN---MPL------------------E-E------LS-FVYD---LTITNSLIS---NEGMEK-NY----------GHR-IGRIVQ--------------KN-------I----------D------------NGL-----------------L----A-----D--------D------LMSYVIKK-SAAGADARMGGCMLPAM-----SNSGSGNQGITLSVPVIAC--AEK-L-G--S-DKEKLTRALVLASLISIYIK---SNMKRLSALCGA-MTAGASA---S--------------------------CGMTYLL----G----G-N----------LEQVKF-------SVQNM-------------------------------------------IGNLTGIVCDGAKPN--CA---------MKVATGVSAAVISSLAA-M-D-NV-SCT-SLEGIVDDN------------------------------------------------------------------------------VDKSIANLGKIAAY-----------------------------------------GMAD-L-------DKMML-------------------------------EIMVD---------------------------------------------------------------------------------------------------------------------------------------------------------------------KK-SN--------------------------------------------------------------------------------------------------------
>1852363_Cbacterium@LT963430.1_2904|  3246108 3247373
----------------------------------------------------------------------------------------------------------------------------------------------------------------------------------------------------------------------------------------------------------------------------------------------------------------------------------------------------------M--------------------------------------------------------------------------------------------------------------------------------------------------------------------------------------------------------------------------------------------------------------------------------------------------------------------------------------------------------------------------------------------------------------------------------------------------------------------E--A-N---AYLDILREEIKPALGCTEPI----------------------------AAA------------------------------------------------------------------------------LAVARAREA----------L------------------G------------------------A------------------M---------P---D--------SVRLRVSRNILKNAMGVGIPGT-G-MVGLEI-----AAALSC-VAG-------RSD----YGLEVLSGAD-EKDRARARRLAA-Q----GL--------------------------------------------------VQVKPK-E-TD-------KKL-YIEAEL-----V-K------------------D-----A------H---------T---------AR----CVIEDAHTHIALVT--L-----D-G-A-----------V-L----E-----QG-----R--------T---G-----A----------------------------------------Q------H-------------------------------------------------------------------------------------------------------A--G-------A---A-S-------D--H-PMD-VAGIYRFVTS---VDV------------------S-A------LA-FLRE---AIEMNEAIA---EEGLRS-DY----------GMR-VGKVLR--------------GD-------G----------P--------------------------------I----G-----D-------VP------LKDYVVAY-TAAAADARMAGCTLPVM-----STAGSGNQGLTATLPVVAV--ARR-L-N--A-SEESLLRAQALSQLVTIHIK---THIGRLSPLCGCAIAASIGS---C--------------------------CAITYLL----G----G-T----------QSALCR-------AIKNM-------------------------------------------IADISGLICDGAKSG--CA---------LKIATSVASAMQCAQLA-L-A-GA-GAG-CLDGIIAED------------------------------------------------------------------------------VEQTIQNLGSLGSL-----------------------------------------GMQA-T-------DRVIL-------------------------------DMMIA---------------------------------------------------------------------------------------------------------------------------------------------------------------------K*-----------------------------------------------------------------------------------------------------------
>1796616_Bsp@ANU76429.1| hypothetical protein A4V09_12015
----------------------------------------------------------------------------------------------------------------------------------------------------------------------------------------------------------------------------------------------------------------------------------------------------------------------------------------------------------M--------------------------------------------------------------------------------------------------------------------------------------------------------------------------------------------------------------------------------------------------------------------------------------------------------------------------------------------------------------------------------------------------------------------------------------------------------------------M--K-K---HLIEILKQELTPATGCTEPV----------------------------AVA------------------------------------------------------------------------------YAAAKVRQV----------L------------------G------------------------K------------------L---------P---D--------KTEILVSSNMMKNARGVGIPGT-G-MAGLDI-----AAALGM-AGG-------DAE----AGLNVLHTVS-EEAVMKARAMLE------NQ--------------------------------------------------IEVRLK-D-TD-------KKL-YIEVNA-----L-A------------------G-----E------E---------S---------AS----VFIEDSHTNITRIV--R-----N-Q-K-----------I-I----Y-----SG-----V--------R---C-----P----------------------------------------E------V----------------------------------------------------------------------------T----G---------------------T--A-------G---L-P-------A--D-MLT-VDGIWDAVMS---ADE------------------E-S------LS-FLEE---GIMTNLFIA---NEGMQR-DY----------GLS-VGKSMS--------------AR------------------H------------TGD-----------------S----P-----E--------E------AWKHAAAT-ACAAADARMGGSTLPVM-----TLCGSGNQGITAMLPAAEF--CRQ-R-K--L-DKITTLRAVALSCLITIHVK---QYIGKLSPLCGCGTGSAIGS---A--------------------------SALTWLS----G----G-H----------LWQVKF-------AISNM-------------------------------------------IADVSGIICDGAKSG--CA---------LKIATVLTSAYHCAVIA-L-Q-GR-GAG-ELDGIVTQD------------------------------------------------------------------------------VELSISNLGKLGNR-----------------------------------------GMKN-T-------DKVIL-------------------------------DMMVS----------------------------------------------------------------------------------------------------------------------------------------------------------------------A-----------------------------------------------------------------------------------------------------------
>168384_Mformatexigen@SDG73520.1| L-cysteine desulfidase
----------------------------------------------------------------------------------------------------------------------------------------------------------------------------------------------------------------------------------------------------------------------------------------------------------------------------------------------------------M--------------------------------------------------------------------------------------------------------------------------------------------------------------------------------------------------------------------------------------------------------------------------------------------------------------------------------------------------------------------------------------------------------------------------------------------------------------------K--E-E---QFLSILKSEIAPAVGCTEPV----------------------------AIA------------------------------------------------------------------------------YAAAKARTL----------L------------------E------------------------D------------------R---------P---D--------RTSVIVSRNILKNAMGVGIPGT-D-EVGLEM-----AAAMGV-IGG-------NSD----KVLEVLEGIT-PDEVEEAKAYAR------SC--------------------------------------------------VSVSLK-D-TP-------QKL-YIEVRL-----E-K------------------A-----D------D---------S---------AV----VVIEGGHTNITKIQ--H-----G-S-H-----------I-L----Y-----EQ-----K--------G---C-----R----------------------------------------E-----------------------------------------------------------------------------------I----Q---------------------R--S-------A---P-D-------K--D-GLT-IENIYEFISN---VDI------------------Q-K------LD-FLDE---CVRMNWTIA---QEGLFG-EY----------GLG-VGKSIY--------------PP-------E----------K------------TEL-----------------T----A-----A--------D------LAGYTAAL-AAAAADARMSGSTLPVM-----TVCGSGNQGITATLPVIGA--ALV-L-G--T-DHERMYRALALSCLVTIHVK---QFIGKLSPLCGCGMGSSIGA---C--------------------------CAFVYLQ----G----G-A----------LEQIRY-------AVNNM-------------------------------------------TASVSGIICDGAKSG--CA---------LKVASVISSACQCAALA-L-K-DH-SAG-SMDGIVSSD------------------------------------------------------------------------------VESTIRNLGVLGSR-----------------------------------------GMAD-T-------DQVIL-------------------------------DMMIC---------------------------------------------------------------------------------------------------------------------------------------------------------------------K------------------------------------------------------------------------------------------------------------
>1852363_Cbacterium@LT963430.1_2280|  2561468 2562742
[truncated: 3,163,579 more chars]
