# Supplementary material for: Evolution, structure and function of L-cysteine desulfidase, an enzyme involved in sulfur metabolism in the methanogenic archeon Methanococcus maripaludis
Source: Commun Biol. 2025 Nov 25;8:1667. doi: 10.1038/s42003-025-09053-0 (PMC12647591; doi:10.1038/s42003-025-09053-0)
Supplement: Supplementary file 7 — Supplementary Data 4 [file 42003_2025_9053_MOESM7_ESM.txt]

 191 236
83333_Ecoli@AIZ52906_1__hypothetical_protein_ER3413_3201                                              VLSTLAEILKFVNEVPIRFILDSAKLNCALSQEGLSGKWGLHGATLEKQERGLLDLSSSIVIRTSAASDARMGGATAMSNSGSGNQGITATMPVVVAEHFGADDERLARALMLSHLSAIYIHNQLPRLSALCAA-TTAAMGAAAGMAWLVDGRYETISMAISSMIGDVSGMICDGASNSCAMKVSTSASAAWKAVLMALDDTAEGIVAHDVEQSIANLCALASHSMQQTDRQIIEI
243365_Cviolaceum@AAQ59498_1__conserved_hypothetical_protein                                          DLGTARDVYDFAMRAPIAFIHDAAVLNSALADEGMSGKYGLHGATLQRQEAGLLGLLSNILTRTTAASDARMGGATAMSNSGSGNQGIAATMPVVAAEHVKADRETLIRALALSHLIAVYIHTRLPKLSALCAV-TTASMGAAAGMAQLLNGGYPAVSMAISSMIGDLAGMICDGASNSCAMKVSTSAGSGYKAVLMALDGTREGIVAHDVDVSIANLGKLATQGMAQTDTQILQI
1192197_Pfermentans@AJQ29108_1__UPF0597_protein_yhaM                                                  SLIRASDVYNFAVEAPISFIREAATLNESLSKVGMDGQYGLHGATMNRQYQGLLSLFTQILMRTAAASDARMGGATAMTNSGSGNQGIAATMPIIVAQHIKADEETLIRALMLSHMMAIYIHDKLPKLSALCAV-TTASMGAAAGMSWLLKGDFETVSMAISNMIGDVAGIICDGASNSCAMKVSTSATAAYKAVLMALEGIREGIVANDVDQSIANLGELACQGMSQTDEQILQI
1192197_Pfermentans@AJQ26025_1__UPF0597_protein_yhaM                                                  TIAKARDVFDFAMGVPIRFIHEAADLNTSLSREGMNGHYGLQGATMDRQQQGFLGLLTQVLMRTTAASDARMGGAVAMTNSGSGNQGIAATMPVVVAEYVKANEESLIRALMLSHMMAIYIHDKLPKLSALCAV-TTASMGAAAGMAWLLKEDFRVVSMAISNMIGDLAGLICDGASNSCAMKVSTSVMSGYKAVLLALEGIRDGIVAEDVDRSIANLGVLACQGMAQMDEQILQI
907_Melsdenii@KGI88671_1__membrane_protein                                                            FLHTLADIVDFAEQVPLAFLKEAERLNDHLSQEGLTGKYGLKGYTLQQLEKGVLDLSHRIQIRTVAASDARMGGAAAMTNSGSGNQGIATTEPVTVADFLGVTPEKRLRALALSSMVAIYAHGYLPKLSAFCAT-VTASMGAAAGMAWLLADPLAVIERALATMSGSIVGMVCDGAANSCSMKVSASVHAAYEAVLLALNDVRDGLVAHSAEECLKNVGLLASRGMQQTDEEVLRI
907_Melsdenii@KGI89919_1__membrane_protein                                                            FLQSIKDILEFAENIPIQFIKNAENLNDALSKEGLTGKYGLRGCTMEKSKEGLLDLAREIQVRTVAASDARMGGAAAMTNSGSGNQGITVSEPVTVADHIKASGEERVRALALASMVAIYAHSYLPKLSAFCAT-VTAAMGAAAGMAWLLDRPYQTICKAISSMNGGIVGMVCDGAADSCAMKVASAAEIAYRSVLMALAGIRDGLVADTADECIRNVGLLASNGMQQTDCEVLHI
267747_Cacnes@AAT81978_1__conserved_membrane_associated_protein                                       LLQSLAKIYDFATTVDIEFITEAERLNSALVDAGRDGSYGIGGAAILGSDRGMADLCTRMTAYTAAASDARMGGAPAMTNSGSGNQGIVATVPVTVADYAGVDHERRVRALALSHAVALYAHAGLPVLSAFCAA-TTAAMGAAAGICLVLDGSYSAVERAVASMTGDVVGMVCDGAGCSCALKVSASANAAGRAALLSLAGRRNGLVHDDVDAAIRGIGRLGTEGMKQTDPEILSL
226186_Bthetaiotaomi@AAO77187_1__conserved_hypothetical_protein__putative_inner_membrane_protein      ASLNLRKVYDFALTSPIRFILDTARLNKAAAEQAFKGNYGHSGKMLRGTEHKVMSVFSHILSYTSAACDARMAGAMVMSNSGSGNQGISATLPVVVAEENGKTEEELIRALMLSHLTVIYIKQSLGRLSALCGC-VVAATGSSCGITWLMGGNYNQVAFAVQNMIANLTGMICDGAKPSCALKVTTGVSTAVLSAMMAMEDRCEGIIDEDVDQSIRNLTRIGSQAMNETDKMVLDI
435591_Pdistasonis@ABR42893_1__putative_inner_membrane_protein                                        KDLSFSMVYEFAMEMPIRFILETAELNKKAAQASMKGNYGHTSKTVSGAGRKFMSAYTHMLIMTSAACDARMDGAMVMSNSGSGNQGIAATLPVLSAEDIQCSEEQLIRALMLSHLMVIYIKQSLGRLSALCGC-VVAATGASCAITYLMGGNKARISYAIKNMIGNITGMICDGAKPSCAMKVSSGVSTAMLSALMAMEDKVEGIIDEDVDKSIANLTAIGSKGMEATDRLVLDI
242619_Pgingivalis@AAQ66048_1__conserved_hypothetical_protein                                         EEISFEMVYDFAMNTPIEFILEAARLNRHASEVSMKGNYGHAGRMIQGSGRRYLSSLTRMLTYTSSACDARMDGAPVMSNSGSGNQGITATLPVLSAEDEQADHERTVRALVLSNLMVIYIKQKLGRLSALCGC-VVAATGSSCGLCYLMGGTKEQIGFAIKNMIGNITGMLCDGAKPSCSMKVSSGVSSAMFSALLAMEKKVEGIVDDDVDQSIDNLTSIGRDGMNATDTLVLNI
1947862_Cbacterium@DIQS01000064_1_6___5712_7007                                                       GADRLKDYFEFANGVALLKLDLGEKINRRISEFGLSEDSGMGGKTILQNKDGILDIHNYATALTAAATDARMSGCNVISNSGSGNQGLSITLPIIASEKLGSSHEKLIRALALGHLVSIHIKNKTGLLSSICGC-LSASAGAACGIVLLLGGDFQKMEYAIKNMIGNTTGMLCDGAKEGCSLKVATTTSAAVQAALLANMGRSDGIVTDDLDETIDNLAKIVKTGMQNTDSTILNI
459349_CCacidaminovor@CAO80963_1__conserved_hypothetical_protein                                      SPSSLKDYYDFCRDTDLELIDLGLILNRRIADFGLTNKSGINGKMIMEQNSGLLDIHHYAMALTAAATDARMSGCNVISNSGSGNQGLAITLPIIAAEKLGSNQEELIRALAMGHLVSVHIKQKIGILSCICGC-LSASAGAASGIVMLLKGTYPQIEYAIKNMIADTAGMVCDGAKEGCSLKVATTTSAAVQAALLAKTGICDGIITDSIEGTIDNLAYFVNKGMQDADSTILNI
2013733_CCbacterium@PKN80774_1__hypothetical_protein_CVU48_00700                                      TCKKVGDYYTFCQSVDLSTINLGNELNRKIAELGLEQSSGIAGRTIMEQRSGILDLHHYAMALTAAATDARMSGCSVISNSGSGNQGLSITLPIIAAEKRHCDDDKLFRALALGHLVSVHIKNKIGVLSCLCGC-LSAAAGAACGIVYLLDGDLRQIEYAIKNMIGNTAGMVCDGAKEGCSLKVATNTSAAVQSALLALGNLCDGIVTDDVDETIDNLAELVGTGMQNADKTILNI
177439_Dpsychrophila@CAG35320_1__conserved_hypothetical_protein                                       WLRTLEDILDLTNELDLDFLEEGVQHNLRLAEYGLKHGSGLGGKDIDRLKQKLLDMTTSARMLTSAAADARMDGVNAMSSGGSGNHGLTAILPIWAKDFIETDRESVLRAIGLSHIITAYIKAHTGRLSAVCGCSVAAGAGATAGITYLVGGDLQQVEGAIKNILEDLAGVICDGAKAGCAIKLNTAAGAAVQAALFSLQGVSDGIIGDSTRQTVQNIGDLSNYGMVATDKTILKI
639282_Ddesulfurican@BAI80263_1__conserved_hypothetical_protein                                       WLSSLDNLIDMLDDLDFVFIKEGVDTNMALAEYGLKHGPGLGGLAIDRMRQKLIDMETDARIYTSAAADARMSGVSAMSSAGSGNHGLTAILPIWIKNYVQVSDKEVYKAIALSHIVTAYIKSFTGRLSAVCGCSIAAGAGAAAGIAYLLGGNQKHIGGAIKNVVQDLAGVICDGAKAGCALKLATAGGSAVRSALLSLQGIIDGIIGSTTEDTIKSMGKISKEGMIDTDRTILNI
1383026_Abacterium@AWNT01000027_1_16___16222_17514                                                    LIQALNDFFQFITKIPLAFLEDGVIMNLEIAQEGFKIKSGVAA--LTDLHKGLMNMITRAQILCAAASEARMSGSRVMSTAGSGNHGITVFLTNYAAEKRQISSEKLYRSLALSHLITFFIKSYTGTLSAMCGCGIAAGIGASAGVVYLLGGNQDQIMGALRNMVGSISGIICDGAKDGCAYKLALTSGWAIQSALLSLKGTIDGIVDDNFKKLFENLGYICDPGMISTDKAILKV
2053509_CAbacterium@HAJ31938_1__TPA_asm__hypothetical_protein_DCK79_00970                             ----------------------------------------------------------------------------------------------------------------------------------MCGCGVAAGIGASAGVVYLLGGNQDKIMGALYNMVGSISGVICDGAKEGCSYKLALASGWAVQSTLLALHGSIDGIVHPDFRQLFKNLGHLCDPGMIATDQAILDV
273068_Csubterraneus@AAM23565_1__conserved_hypothetical_protein                                       KIKTIEDFLDYCDSVDIEFIGEGIEMNKKIAYAGLNEEVGVGGKMLKR------DEESLAKALTAAASEARMSGYPVMSSAGSGNHGLVAILPIAIGEERGYDREKIIRAITLSHLLTAYVKAYIGVLSPICGCGVAAGVGMSAGLTYLLGGSRKQIKGAVSNMLAGLSGMICDGAKIGCAYKLSISVTAALEASKFAMENIFNGILGNTAEESIKNLGRISVEGMKNADDVILDI
1794699_Tacidiphilum@AWB10583_1__L_cysteine_desulfidase                                               RIKSIAELIDFSKNVEIEFINYGIEMNKKIAYAGLQGNVGVGGKFLRSK-----DIESLAVALTVSASEARMSGYPVMSSAGSGNHGLVAIIPIAIGEKSGFNKEEVIRAVTLSHLLTLYVKSYTGLLSPLCGCGIAAGVGCSSGLTFLREKDNKKIENSIKNVIAGLSGMICDGAKIGCAYKLYLSSISAIEASNMALNKIVNGILSESAQECIKNLGKISVEGMKYTDDTILDI
2053586_CRbacterium@HAE37616_1__TPA_asm__hypothetical_protein_DCG57_03120                             TLASFTNIWNNIRDLSRQHMLSGIEMNLKVAEAGMGKDGFLNGNIYRDLKEGWLDVINEAKAVTSAAVDARMSGCDVMTSAGSGNQGLTITLPLHVANHVKADKDRLSEALAISHGITSILKHHSGTLSAMCGCVVCSGTGLTAGATYLLGGDLEIATAAVNNMVGSITGIICDGAKVGCAIKLICAVDSAFQAAMMAMHGLKNGVLGENLESSLANIGLIAAPGMIETDDQILSI
2268124_COsibiricus@RCK81017_1__Inner_membrane_protein                                                ALARVAALLEALPALPRTFLLEGIDMNRKVAEAGLHNGGSLKGGAYRTLQKGWLDVITRAKMLTSAAVDARMSGCEVMTSGGSGNQGLTITLPLSVATVRSLPEARLTEALALAHAITSILKHHTGTLSAMCGCVVCAGTGLTAGVTYLLGGGLEAITAAVNTMTGGITGIICDGAKVGCAIKLITAVDAAFQAAFLALHGICNGVVGATVEESLRNIGLVAAPGMVGTDAQILAI
351160_Marvoryzae@CAJ36579_1__conserved_hypothetical_protein                                          SLKTLEELFTSIDTMTLTFLRDAAEVNRKAAEAGLES-GPCPGKALYSGAGAGVMAAARAQALTAAACEARMSGMQIIAIAGSGNHGIASFLGILAAETLASPEEKLLKALAISSTVTVAIKEHSTKLSAFCGCAVAASTGVAAGTVYLLGGSYEEITHAMQSVIGTLAGMVCDGAKESCAFKLSSSVALAIQFGHLSLEDAYMGIVSQSIEKTFENLGRLNNPGMVTADKLMLQM
2290915_CChinesii@RIE08222_1__serine_dehydratase_subunit_alpha_family_protein                         LTDTLNDLFDFVDQVPLGLIELSIKLNRAISIEGLQKGYGLQGKIIYSINPGKAQITNYAVALAASGSDARMAGVMVMSNSGSGNQGICCTVPVVAAEKLDLPYERLVRAVLLSNLVTIFIKRSFGRLSAMCGV-IAASTGASCGVAYLMDGKPRQIRAAIQNMLGTVTGMLCDGAKSGCAMKVATGVFAAMQSAILAIEGMSEGIVEDEAENTIMNLGRLAKEGMPNMNDVLLDI
1974449_CWarchaeon@PIZ50605_1__hypothetical_protein_COY27_06705__partial                              TAFTIEEMVAIVKGMNRAAVYRGIEMNLAMAKTGLSTEYGLRGRTLQKLDEGTLDLVTKVRIAAAGAGDARMGGADVMSTAGSGNQGITALIPIAIGEHIGANKDRIAEAALLSHLVTKYASLSSGYLSAICGCTIKAGIGAAAGVAYLLGGDNEQIGAAINLMSANLTGVVCDGAKEGCSLKLSTAAGTATESALMAISGVRNGIVFANGEDTIKGIGRIAH-SMVTTDLTIVEL
891968_Amobile@AFM22131_1__hypothetical_protein_Anamo_1530                                            QLNTFNDVTNLLDNIDIDYIFEGIKMNMDISLAGLDPNLGLGGRTILKLNDN--SLPYKIKAHAAAAADARMSGSPVMSSAGSGNHGITAILPVYLAEHYGKTKEETATAVALSHLTTSFLKSRIGRLSPICGCTVAAGAGAAAGITYLLSKDMTKVEEAIKIHLSNLVGMICDGAKGTCALKVGTGAYEAFMAAMMAIEGTKQGILGNTLEETVENIAVLNNKGFDKVDAMIVKL
572547_Acolombiense@ADE56266_1__protein_of_unknown_function_DUF1063                                   QIKTYSETVRLIEDLDVDYVMEGVRMNMEIARLGLDTKLGLGGKTMMKFGDGTDTLGDKVKAISAAAADARMSGASVMSSAGSGNHGITAILPVSIAEHYQKSREETARAIALSHLTTSFIKSRMGRLSPVCGCSVAAGAGAAAGMTFLLSGDLHKAEKAVEILVSNLVGMLCDGAKDTCALKVGTGAYEAYCAAMIVLEGNEQGVVGETIEKTIENASAINIEGMIDVDRIIIEF
1197717_Cporcorum@ANZ43797_1__hypothetical_protein_BED41_00970                                        DGFTLQEALAMADEIDVKFIWDGINMNYKVAEGGFRSLQGSKGLTLLEIQDCCNPAAMEIRSTCAAAAEARMSGILVMSSAGSGNHGITAILPVAVGRRTGKSVEEIAKAVAVSHIATSFVKHNLGRLSPVCGCSVAAGAGAAAGMTYLMGGSYDQICTAMSLLLANIAGMLCDGAKESCALKVGAAATEAYYAMEWALMGQRQGVFGETIEETVENVGRISREGMRTVDRVMIEI
525903_Tacidaminovor@ACZ18738_1__protein_of_unknown_function_DUF1063                                  EELSYDEAFGMVDHLDEDFLLRGVEMNMAVARVGLSGGRSLGGRSLMEVAGG--DVGLKIRAYCTAAADSRMWGVQVMSSAGSGNHGITAILPVAIGEELMASRSQVARALALSHLSTSFIKRRLGRLSPVCGCSVAAGAGAAAGMCLLMGGGLEEVKEAMGMVLANLAGMLCDGAKESCALKVGTGSYEAYLAARWAVQGIKQGVLSDLFEESVENVARVNSEGMRDVDKVMIHI
580340_Tlienii@AER66145_1__hypothetical_protein_Tlie_0410                                             ELMGMKELWKLADQITEEFLVSGAEMNLKVAEAGLKEPWGIGGYTINM--QDFSDILMGIKAVCGAAADVRMAGGSVMSSAGSGNHGITAILPPTIAKRLKKDKRSLAEALALSHMVTSAIKAHTGRLTPICGCAVAAGSGAAAAIVRLCGGTYQQAQQAVGFLAASLLGMICDGAKEACALKVSTAAGEAYTSALLALKDRSQGLISEDFVETARSIGLLSREGMVTTDLVMLKR
882_Dvulgaris@AAS94923_1__conserved_hypothetical_protein                                              ELRDFAQLWDMAAGIDEQELLRGAAMNMAVARMGLESGWGLGGHTLAAHE----DLHARIRFMAGAAADVRMAGAPVMSSAGSGNHGITATVPVAVAEGLGVSPRVQAEALALSHLVTGYLKAHTGRLTPICGCSVAAGAGAAAGIVKVLGGNAVQAERAVASLMASLMGMLCDGAKGSCGLKVATAAGEAYAAALLGMDDRGEGVVNPDIATTARALARLSREGFAAADAVMVEL
2053489_CLarchaeon@RLI64188_1__hypothetical_protein_DRO88_07975                                       EQFTIEELWHIATEADLKQIKTGIDMNYDIAKKGLSEKYGAGGWALREIIKTDCSLPIKVKYHAAAAADARMGGCPVMTTSGSGNQGITATLPVFFAKAYNKSEELLYRAVLFSHLVNHFCAINLGLLSPLCGTITKAAMGAASGIIYLMGGTLENVHTAINLLAGGMVGMLCDGAKDGCALKVSYSSQAAVESAFMALSNYRNGIVCSNALDTIKTIGQLAIQ-MKDTDDEILKI
243231_Gsulfurreduce@AAR34901_1__hypothetical_protein_GSU1527                                         VLRTFSEMIGLLDDLDLVYLKRGVEMNLRIAEEGKQL---TKGHYVEELRKGFLDVVSSSKILTASASDARMAGLPVMSSGGSGNQGIVAILVPYNGMFFHVPEETILRSIALSHLVNAYIKCHTGDLAPICGCAIAAGVGAAVAIVYQQAGDMHKIDLAVNTIISDIGGMLCDGAKGGCALKVVSSTDAAIRAAYMALNGHGEGFVGKSAEETIHNLSRIADKGMALVDDTMLCI
445932_Eminutum@ACC98366_1__Uncharacterized_conserved_protein_DUF1063                                 LLGTLKDLIALADNADLKYIKKGVEMNLNACKEGKKL---KKGFFLESTEKSILNLVTETKIMAARVADARMDGIAVMSSGESGNQGVVAILVPYNGKKSKVKEEKILKSIAFSHLLNGYVKVYTGSLSPLCGCAIAAGVGAAGAIVYQQNGDLKKITLAINNIISDIGGMLCDGAKSGCALKVVSSVDSAIRAAYMGLNNYGEGFIGKTAEETIQNLGNISITGMCDVDAVIVDI
591001_Afermentans@ADB47006_1__protein_of_unknown_function_DUF1063                                    -KNNIRDILDFANTCDVKMLDPQIQCNSAISEEGLLGNYGANGSVLLR----TYNIKNRAVAKAAAGSDARMNGCEVVINSGSGNQGITVSVPVIEAKELNVDKEKLYRALVLSNLIAIHEKTGIGRLSAYCGA-VSAGCAAGCGIAYLHGEGYEAISHTLVNSLAIVSGIICDGAKASCAAKIASSVEAGLLGYAMYKSGNEDGIVNNGVEATIRNVSQLGREGMKETDKEIIRI
2044594_CDbacterium@PIE79243_1__hypothetical_protein_CSA15_03830                                      -RSSVESILDFVESVDVALLQRQVDYNTAIAEEGLKGNWGANGSVLLG----TSDIKIRAKAYAAAGSDARMSGCKVMIVSGSGNQGMTASLPVVMAKELKSSKEDLYRALLVSNLVTIHQKTGIGRLSAYCGA-ISAGVGAGSGIAWLHGGRYDEISHTIVNALAIASGVICDGAKPSCAAKIALSVEGGILGYFMYKEGQKDGIVTGDVENTIANIGRVASRGMKETDKEIINI
451640_Cmitsuokai@EEF92496_1__hypothetical_protein_CATMIT_02951                                       -YLTMHDIYTFAKEVEVKLLDQMIACNTAIAQEGMHGDYGANGKVIAI------DLPSLLKAYAAAGSDARMNGCEVVINSGSGNQGLTVSVPLIIAEREHLDKEKLYRALVISNLTAIHLKTEIGRLSAFCGA-VSAGAACGAGLAYLKDASEEVMNHTIVNALAITSGIICDGAKASCAAKIAVSVEAGILGYDMYMNGQQDGIISKGIENTIHNIGVLGSQGMASTDLEIIKI
1522_Cinnocuum@KGJ55061_1__membrane_protein                                                           -AMSMQGIYEFAEIADVKILDRQIQCNTAIAEEGLAHSYGANGSVLLS----TYSVQIRARALAAAGSDARMSGCEVIINSGSGNQGMTCSLPVIAARELQSSEEQLYRALLISNLSTLYQKKYIGRLSAYCGA-VSAGAGAGAGIAYLLGGDYDHICHAIVNALAITSGMICDGAKPSCAAKIATAVDAGIMGCMMYQKGKQEGIVCRDIEETIMGVGQLARDGMKETDDEIIKL
565034_Bhyodysenteri@ACN85105_1__hypothetical_protein_BHWA1_02654                                     LRENIKDILNFANEVNIKIIKRQIELNCNIAEEGLKNDYGSSGKTLIK----YYDIRNKARAYASAGSDARMGGCSVVTNSGSGNQGITVSIPVIKAENMKVSEEKLYRALVLSNLIAILQKKHIGKLSAFCGV-VCAATGSASGIAYLHDCDYQVICDTITNALCTIGGMVCDGAKSSCASKIAEAVDCGILAFNLARDGKVDGLVKDDIEATIDSIGRMAKEGMKSTDVEILNI
1192197_Pfermentans@AJQ25623_1__UPF0597_protein_yhaM                                                  -RSNIRDILQFANEVNVRIIGRQIKYNSAISEEGLTNKWGAQGLTFLK----LGDVRIRARAAAAAGSDARMNGCAVVINSGSGNQGITCTMPVVVAEDMGADVDTLYRALVLTNLLSLHQKRYIGNLSAYCGA-VSAGASAACGIAYLNGADYDVIGKTIINALGNVGGIVCDGAKASCAAKISSAVDAGIMGYEMAKSNLVEGLVEKDYEHTIQNIGRMGRCGMKSTDVEILNI
1712675_Tsp@AMC08830_1__hypothetical_protein_AT726_07880                                              -RSNIADILEFAQTVDLKMLEQQINYNLTIAEEGLKNQYGVNGQMILD----CYDVKSKMKAYAAAGSDARMCGCSVMTTSGSGNQGMTASLPTIVAKDKGLTEDEMYRALILASLVTIHQKTFIGRLSAYCGA-VSAACGSGAALTYMKGGTLEQIENTITNTLANIAGIVCDGAKASCAAKIASSLDAAIMGHYLAMRGVACGMVQSTIEQTIEAYGRLGREGMKQTDIEVLNI
334413_Fmagna@BAG07627_1__conserved_hypothetical_protein                                              -YDSVKDIFEYANNVDVRLLEDQITLNSKISDEGLTGKWGVAGKILMD-----ESIRSKAKARAAAGSDARMSGCSVVINAGSGNQGITCTMPLVVANEKNYDRETLYRGLLITNLVALHIKRFIGRLSAFCGV-TSAGVAAGAGICYMETKNLDLIEKTIGNALMIASGMICDGAKPSCAAKIATAVDAGISGYYLAKNNRNDGLLKDDIEETIRSIGYVAKEGMKETDIVVLHT
190304_Fnucleatum@AAL95343_1__Hypothetical_protein_FN1147                                             -RKSVKYIYDLAKTIDIKIFQKVIRYNSAIADEGLKGKYGVNGKMILDNEKGIYDVRNKAASYASAGSDARMSGCAVMTTSGSGNQGMTASLPVIKAAEKNLSEEELIRGLFVSHLITIHVKTNVGRLSAYCGA-ICAASGVAAALTFLHGGSFEMVCDAITNILGNLSGVICDGAKASCAMKISSGIYSAFDATMLALNKDVDGIVGVDIEETIRNVGELAQCGMKGTDETILGI
572544_Ipolytropus@ADO83332_1__protein_of_unknown_function_DUF1063                                    -RESVQLIYDLAKTLDIEIFSKVVELNSAIANEGLNEVYGANGTMIQENNKGIYDSRNRAASFAAAGSDARMSGCPVMTTSGSGNQGMTASLPIVSCRDRNISKEKMIRALFLSHALTIHIKTNVGRLSAYCGA-VCAAAGVSGALAFLENGDLKAVEDALTNTLANISGLICDGAKASCAFKIATGIYAAFDSALLALDRRVDGIVSKNIEETIKNIGRLSQEGMAETDKVILDI
2013854_CWbacterium@PKK89123_1__hypothetical_protein_CVV64_15970                                      -RKSVELIYNLARSIDIRLFMKVVKLNSQIAEEGLREVWGVNGSRILKNESGIYDARNQCASFAAAGSDARMSGCPVMTTCGSGNVGMAASLPVIRCQLKNFTEDEMIRALFFSHLAAIHIKTNVGRLSAHCGA-VCAAAALGGALAFVNNGDLTAVANAIVNTLGNISGMICDGAKASCALKIATGIYAAFDAATLGFYNRADGIIGRDVEDTIRNIGELSRAGMQHTDEVILEL
1912856_Psp@CDZ75414_1__UPF0597_protein                                                               AKVSFDKIYDYALNTDIKILDLEIKYNYEIALEGLENDWGANGSIIMN----SANEREQLAAYASAGSDARMSGCEVIINSGSGNQGITVAVPIIVAKNRGIEGDRLYRALIFANLLGLYMKEGIGKLSAYCGV-VSAASASVCGIAMLKGESKEVIEETLSNALAVNSGIICDGAKPSCAMKIASSIRNGFLAYDQAKTKNSDGIVKKNIDETIRTVGNIAKYGMKKTDEVILNE
525919_Aprevotii@ACV29255_1__protein_of_unknown_function_DUF1063                                      EDISFDKVYDFARTCDIKILDRQISFNEKIAEEGIKNDWGANGKLILN----NDNYYEKLAAFAAAGSDARMNGCEVIINSGSGNQGITTSVPVILARDNDFSEDELYRALIFSNLIALYIKNKIGKLSAYCGV-VSASAAAIASIAFINKEDKKIVEDTITNALAVNSGIICDGAKSSCAMKIASSLRNASLAYMQAKTDNSDGIVKENIDKTIDTVARIAKYGMKKTDEVVLSE
479436_Vparvula@ACZ24099_1__protein_of_unknown_function_DUF1063                                       -EYTFDSIYEFALTGDILQIKQQVEYNTAISKEGLSNDYGSNGQLLLL----EESLETKCKARAAAGSDARMSGCPVVICSGSGNQGLTVSVPIITAEELGKSEDELYRALVFANLLTLYVKSGIGKLSAYCGV-VSAGVVSVAGIAFLKGDSKDIIENTLVNGLASLSGIVCDGAKPSCAGKIAISLDGAFMGYKQARLDKNDGLVAYSVDETIRSIGAVAQ-GMKETDVVILNE
572547_Acolombiense@ADE57046_1__protein_of_unknown_function_DUF1063                                   CIATVEDIFKFIKEIDIAFLNQGIQTNLKAAQIGEKKRVGLGGKLYQEMEKRYLDVSSRVKQKVGAAADARMSGMNIYGCFGSGNHGITLFITMGMAEHLKISKEETSRALSIALLIIGVIKTRTGILTPHCGCSVAAGAGAASGIAYMLGGKEKEVENTVHLMLANLTGMLCDGAKYGCALKMATSAGAAIECAYMAMLNAKNGIVGWNMKQTMDNLKIITEYGMKNIDKSVLAI
391009_Tmelanesiensi@ABR30868_1__protein_of_unknown_function_DUF1063                                  KIKSLDKIIKYVEHPDLKYVEKAIDMNLKIAEYGINT-------------KGNFAAINEYVKYVSAGVDARMSGVLVMTVAGSGNQGLACILPIAI--KGKVEREKLLKATLLSILVTIYIKAYTGLLTPICGAGSISSAGAAAGLTYLKGGNNTQIKNAINDTLGTLFGLTCDGAKRGCALKAITGTFTALQVSSLALNNIDNGIVAKDVEETIRRVEKLTN-SVKNFDKDVLDY
381764_Fnodosum@ABS61125_1__protein_of_unknown_function_DUF1063                                       LVKSLNDIFEYIENPDVNVVKEGIKYNVNAAREGIKK-------------EGNFALEEGIPAYVAAGVDERMNGELIMTVAGSGNQGIASIVPPTLGRENEMPEEKIEKAVLLSILVTTYIKAFTGVLTPVCGAGSIASAGSSAAITYLAGGNAEQIKNAINNVLATLFGMTCDGAKRGCALKASIGTQMALNASKLALKDTNNGFAAKDVEETIRRIELLTK-SLRQFDQDVIDF
451640_Cmitsuokai@EEF94173_1__hypothetical_protein_CATMIT_01184                                       ELKRISDIRSLVDSMTLEFLLDGIEMNNRLSQYKGTT-------HLSESNHSLFDLLTRIIRKVTAAAENRLDGCPAMSSSGAGTKGLVVSIPVNEAEELHVSLEKKLKALALTHLVNRYINAHIGKLSPMCTCVMASSTSASVGIAYLLDATDDQIGYCIRNMTGTVTGMICDGGKVGCALKVSTGSTAALMCATTAVNNAVDGICASTPEQCIQNMARIGKNGMNKVDEEIISI
1192197_Pfermentans@AJQ26206_1__UPF0597_protein_yhaM                                                  -GDRIAEMISIVEKMPMEFLLDGVEMNCFAAEIGIAQKMGLGGAFFHSLAEGVLDIVNYAKMLTAAAADARMSGENIMSCAGSGNHGITAILPVYAGKKMGVSKERLARAIAISLGITIYIKVRIEHLPALCGCAMAAAAGASAAITWLMNGDSTMIAKSMKNVIGNLAGMLGDDGKAEWGINLSIAAAVAVESSLMAQHHIVGGIADDTIEQTIKNFGK----------------
2419984_CSbacterium@RMF97046_1__serine_dehydratase_subunit_alpha_family_protein                       PLSKVSEICKMARNISREFMLETLNLNLEASKLGMVKNVGLGGKSIIGKKGKRSERIKRIRSLVASASDARMAGENLASSSGSGNMGALVTLSIFAAEAQGTNKKLLAESLALGHLITAYLTEFIGILSPLCGSSAKGGIGAAAGITRILGGNDTQVEKAMKNMISTLSGVICDGAKMSCALKVAEAAGIAYECACLALENIEDGIAGKTIEETISNLRSLSL-AMGKAEDAIIKV
264732_Mthermoacetic@ABC19727_1__Protein_of_unknown_function_DUF1063                                  ALLDYQSLLKQVLSLSLYFLYQGAEDILTFAREIHQGRNPLSMASFFRRESG--SLEVLIRNLTGIAVAERMAGATVLTCAGSGNQGILAAVSLLLGQELRAGPESVTRALAIAHFTNMYLKAYTGKLSPLCGA-VTGGAGVAAAICWLLEGSCQQIINAMQIVLGNLCCVICDGAKESCALKISTAAVEAVRAGYMACQGINTGIVGKKLEDTMELVRKVYQGGLGEIDYYLGKV
243232_Mjannaschii@AAB99029_1__conserved_hypothetical_protein                                         AYKTLKDFIDYIEDIPIKIIKETIETNKNLSTPEVPE---------------DLEILNHMLKKTVSAVYNRMIGINAMAIAGSGNMGLTATLPIIADEIKGHDEEKLTKSITLSALTTIYSAYHSSYISAMCGCVNRGGIGAVSGLSYYIFG-FDRIEESIKSFTANLPGIVCDGGKIGCALKIASGVFAIYLSLFSK-----NGIVGKDFKECIENIGKIGK-AMKPVDDEIIEI
880724_Migneus@AEF96313_1__UPF0597_protein_yhaM                                                       AFKGLSDFLEYIEDIPEDIILETIETNKELAKSEY-----------------KLDELSYIVEKTTSACYERMKGTNAMAIAGSGNMGIMATMPIIAHEIKGKDIERLIKSLTLSALVTIYATYHSSYISSMCGCVNRGGLGALCGLCYYIHGDTNKITEAVKSFTANLVGIICDGGKIGCALKLASGCFAVYSSLFAE-----NGIVGKTFEECVKNISRIGH-AMKPVDDEIINI
267377_Mmaripaludis@CAF31024_1__conserved_hypothetical_protein                                        EYKELLDFLEYIDEIPIQLVEKTIYTNNNLIKGDF-----------------NFDCLSNMVNKTTSACNTRMIGENAMSVAKSGNMGIMATLPIIADYSNEQNQEKLIKSILLSVLVTIYATYKSSYLSSMCGCVSKGGMGAVIGLCYYKNGNIKKLDSAARTFTANLPGIICDGGKVGCALKLASGCFAAYSSLFVD-----NGIVGKNFKECVENISEISK-IMGDLDSDIVKI
221109_Oiheyensis@BAC13475_1__L_serine_dehydratase_alpha_subunit                                      MFRTVKELVDTANEKQVMEMEKNLQVMGNAIEDALKGVTGLTGGDAVKYKEKPLNLMMDAVSKAMGTNEVNAAMGIICATPTAGSAGCVPGTLFAVKEQLNPSREQMIRYLFTSGAFGFVVANNAFISGAAGGCQASAGAMASAAIVEMAGGTPEQSSHAFAMTLKNMLGLVCDPVEVPCVKRNAGGSSLAIVSADLALAGVESRIPCDEVIGAMYRIGKQMPSSLRETGEGGLAD
224308_Bsubtilis@CAB13459_1__L_serine_dehydratase__alpha_chain_                                       MFRNVKELIEITKEKQIFQMDHNLSVMEAAVQKGLEGQTGLTGGDAVKYRSGSLPLILDAVSKAVATNEVNAAMGTICATPTAGSAGVVPGTLFAVKEKLNPTREQMIRFLFTAGAFGFVVANNASISGAAGGCQASASGMAAAAIVEMAGGTPEQSAEAMAITLKNMLGLVCDPVEVPCVKRNAMGASNAMIAADMALAGITSRIPCDEVIDAMYKIGQTMPTALRETGQGGLAA
169963_Lmonocytogene@CAC99890_1__lmo1812                                                              MFRTVAELVDIAERENITAMERNLDIMEEAIREGEAGTTGLTGGDAVLYKKGFLEVLLDSVAKAIATNEVNASMGVICATPTAGSAGVVPGVLFSLKDRLEMTREDMVNFLFTAGAFGYVVANNAFISGAAGGCQASASAMASAAIVAAAGGTPEQSAHAMAMTMKNMLGLVCDPVEVPCVKRNALGSSQAIISADMALAGIKSRIPCDEVIEAMHRVGLQMPSSLRETAEGGLAA
272623_Llactis@AAK04929_1__alpha_subuni_L_serine_dehydratase                                          MFKNIEELIEDSKNYSIWMMEHNLETMLDSVKKGLAGLTGLTGGDAKLYKSGALELILGAARDAVAVNEVNAQMGLICATPTAGSAGCLPGVLTSTIKTLDLSHEQQVEFLFVAGAFGLAIANNATISGAEGGCQASASAMASAALVLAAGGSAEQAGYAIAIVLQNMLGLICDPVEIPCVHRNAMGASQAMISADMALAGVKTVIPVDEVVNTMYNVGRSLPAAFRETAEGGLAQ
1648_Erhusiopathia@AMS10639_1__serine_dehydratase                                                     MFKSIQELVDTATKRGIVRMGSQLDVMKRTIEQGKRGTTGLTGGDATKYNRGSIPTVMTAVQNAVGTNEVNAAMGIICATPTAGSAGVVPGVLSAISERYNLTKEQEINFLFVAGGFGLVVANNASISGAMGGCQASASAMASAAVVDVLGGSPKMCAHAFAMTIKNMLGLICDPVEVPCVKRNALGASQALVSADMALAGVESALTPDSVVEAMYKVGKELPSKFRETGEGGLAN
158878_Saureus@BAB58692_1__putative_L_serine_dehydratase                                              MFDSIRETIDYAVENNVRQMKQNLDVMRDAVIKGTTGVTGYTGHDAAKYETHALYEMIDAVKGAIATNEVNAAMGIICATPTAGSSGTIPGALFKLEKTHDLTEEQMIDFLFTSALFGRVVANNASVAGATGGCQASASAMAAAAAVAIFGGSPEASGHAMALAISNLLGLVCDPVEIPCVMRNAIGSGNALISADLALAGIESRIPVDEVIEAMDKVGRNLPASLRETGLGGLAG
272562_Cacetobutylic@AAK78651_1__L_serine_dehydratase__alpha_chain                                    FVDSGEKLIEECTKRKVFRMKKNLEVMKSAAEYGTENMSGLIGGDGFKYKKETISIMVKAMARAIACSEVNASMGKIVAAPTAGSCGILPAVILTVGEKFSKSDDELTKALFTASGIGMLIAKNATLSGAEGGCQASAAAMGAGAVVEMLGGTPEMALDAASIVIKNVLGLVCDPVEVPCSKRNVSGAVNAITTADMVMAGVGSIIPFDDSVSAMYRVGKQLPCELRETALGGLAV
1128398_Gacidurici@AFS78776_1__L_serine_dehydratase__subunit_alpha                                    NFRYGHELIELTKKHNVIRMKANLEVMRSSATKGLNEVGGIIGGDAKRYKSGTLDTVNKAAAMALSSSEVNASMGKICASATAGSCGIVPAAVLTAAEVYGSTEEEIINALFTASGVGIIIATNATVSGAEGGCQAAAAAMAAAAMVEMAGGTPEQGLHAGAAAIKNILGLVCDPVEAPCAKRNSSGVVNAMISTDLAMAGVKSVIPFDEVVEAMYEVGKSLPMELRETALGGVAA
273068_Csubterraneus@AAM24264_1__L_serine_deaminase                                                   QFNYGYELLELTKKFNIFKMKKNLQVMREAINKGLNEVSGLSGGDAKKRVIGTLETMAKAAASALAVTEVNASMGRIVAAPTAGSSGVIPGALITVARKFGKSEDDMTKALFTASGIGIIIAKNATLAGAEGGCQASASAMAAGALVELMGGTPEQCLTAASFAIMNLLGLVCDPVEIPCEKRNALGALNAMICADFAIAGMDSVIPFDEVVETMYRVGKAIPSALRETAEGGLAK
403833_Pmobilis@ABX32449_1__L_serine_dehydratase__iron_sulfur_dependent__alpha_subunit                MYNSAKQLLELCEKQKILQMKEILSVMEHSSQSTLNKLSGMMGGDAQRYKDGTLVIPNKAMAMALSTAEVNASMGKIVAAPTAGSSGILPAVLMTLEESLNLNEEDLIHALLVAAGIGRVIGQNATFSGAEGGCQVSAAAMAAGAAVFASEGNNEQIFHAASIALINIMGLVCDPVEFPCILRNASGAINALSAADLALAGVKSLIPFDEVVKAMYKVGKALPESLRETGLGGIAG
1912856_Psp@CDZ75595_1__L_serine_dehydratase__alpha_chain                                             MLNKAEEIIKYCEENNIRYIDDIIFTMESSATRYLEDRYKMIDGFSKLYQTEPIKFGAKAMAMAFSTSEVNGSMGKIAAAPTAGSSGIMPAMLVSAKERYNLDQRTLQNGFLTSVGIGQIIGKYATFAGAEGGCQASAAAMAASALTEMLGGTPEQALNAASITLINVMGLVCDPVQYPCTFRNASGVINSFISTDLALAGVKSIVPFEEVVQAMKEVGDKMDSTLRETGLGGIAG
334413_Fmagna@BAG08921_1__L_serine_dehydratase_alpha_subunit                                          MFDTSLEIINTVKKDNIRELSHMLDVMEKSATDFLETNQHMIDGFAHKYNENPIHFNAEAMAMAFSTLEISAAMGKIVASPTAGSAGILPAALMSFKQRYNCTHEQLIDAMLVAIGVGQLLGKYATFSGADGGCQASAAAMAAGAMIFLRGGSIEQVFHGASFAILHVLGLVCDPVEYPCTFRNAMGVTNAMISADMALAGITSIVPFEEVCQAMRKVGKTLPPSLRETGMGGVAG
33033_Pmicra@AIZ37015_1__serine_dehydratase                                                           MISSGAQLLRLCKEKNLLMLRETYEVMKASASDVITNPFKITGGNAKKYQSGSIESMVTAIARGFSTSELNAGMGKIVAAPTAGGAGILPGSLSWIQDKYNFTDDEMLMALLVSGTIGRIIATNATISGAEGGCQAAATAMSAAAIVELHGGTPEQSLIAASFAMLMVLGLVCDPVEFPCALRNGSGTINALVASDIALAGVECIVPFDEVVQAMYEVGNALPETLRETALGGCAA
1192197_Pfermentans@AJQ27182_1__L_serine_dehydratase__iron_sulfur_dependent__alpha_subunit            -MESLQEWIDLAETENLLRMEEMLHVMEQSVVIGLTGMGGLVGGNGKKYAESSVSVMSKAIMIALAVGEANASMGRIVAAPTAGASGTLPAVLFSLSEARGSSMDELGKALIVAGAIGMVIASRASLSGAAGGCQASAAAMAAGAAVELYGGSPEQVGQAVAITLKNMLGLVCDPVEVPCVKRNAGAAAQAMVAAEMALAGICSVIPVDEVIDAMAAVGNAMSCTLKETAQGGLAV
246194_Chydrogenofor@ABB14676_1__L_serine_dehydratase__iron_sulfur_dependent__alpha_subunit           YLESVEQLVNEAKKLGLIIMQKRLLVMKEAISEGLTGVGGLVGGQAVKRDEGNLGVFGKAITYALAVSEANASMGLIVAAPTAGSAGVLPGVLLSLMEEYSIPEEKVVEGLYAAGAVGVVIAHKASLSGAQGGCQASAAAMAAVAAAELMGGTPEQAVHAGAIALKGMLGLVCDPVEVPCVKRNVAAAVQALAAADMALAGIVSAIPFDEVIDAMGEIGRALPVSLKETALGGLAA
246194_Chydrogenofor@ABB15792_1__L_serine_dehydratase__iron_sulfur_dependent__alpha_subunit           YLESIEQLIKIAKENGLLIMRERLQVMQSAVTEGLQGVGGLVGGQALKWNSGSLGVFGKAITYALAVSEANASMGLIVAAPTAGSAGVIPGVLLSIMEEYEIPEEKVIEGLYAAGAVGLVIAYKASLSGAQGGCQASAAAMAAVAATELLGGSPEQAAHAGAIALKGMLGLVCDPVEVPCVKRNVSAAVQALAAVDLALAGITSAIPLDEVIGAMGEIGRELPLSLKETARGGLAA
1794699_Tacidiphilum@AWB10586_1__L_serine_dehydratase                                                 SFSTISELVSMAEENRIIVMNQRLIVMKKSIEKGKKNVSKMVGMNSAKF-RRSIKIVEKAICYALSVSEVNACMGLVVACPTAGSCGILPGAVLSVSEEMNVPDEKVVLSLFTAAGIGMVIGKNATLSGAVGGCQASASAMAAAAVLELMEASPKQIGHAVALALKNYLGLVCDPVEVPCVKRNAFAAVHALVAAELALAGIESVIPPDEVILASYEIGRLMPKSLKETSEAGLAK
373903_Horenii@ACL70382_1__L_serine_ammonia_lyase__alpha_subunit                                      EYSTIKDLIDLAFDLDIEQMMHNLEVMKNSINEGRKGTSGVIGGESHRY--SPLGLYHEVIINALAVSEVNAGMGKIVACPTAGSSGVIPAVVISVGQEYDLSDKKICKSLFTAAGLGEIVAKKATLAGAAGGCQAVAAAMAAGAVVELLGGNPEMVGHGFALALKNLLGLACDPVEVPCVKRNGFAATHALTAASMALAGIESVIPPDEVIEAMIDIGNLLPQFLKETSQAGLAT
907_Melsdenii@KGI90082_1__serine_dehydratase                                                          EYKTLHDLLALAEKEKVRVMASRLDVFQESIDAGMKDVSGLVGGDAHK--KAQLSLTHKAAVYALAVSEANAKMFKIVACPTAGSCGIVPAVMMAAAEILKVPRKALVDALFTAAGIGAVVARNASVAGAVGGCQATAAAMAAAAVAEMAGGDNDTILQAFALCMKNTLGLACDPVEVPCVKRNAIFAVEAITAAEMALAGIRSVIPPDEVIAAMAEIGRLMPVALKETSDGGLAR
479436_Vparvula@ACZ25198_1__L_serine_dehydratase__iron_sulfur_dependent__alpha_subunit                AYDTIADIIRLGEENNVVEIENRLDIFESSIQDGIAYASGMSGGQAAQK--TRFDIAYKAMTYAIAVNEANAKMFRIVACPTAGSCGVMPGAVKAVADHYQLDRATVVKGFLAASGIGNVVANRACVAGAVGGCQATAACMAAGAIVEMMGGSPRQVGHAIALCMKNLLGLACDPVEVPCVKRNGFYAVHAITASEMALMNIESQIPPDEVIEAMNNIGRAMPAALRETSDGGLAV
457570_Nthermophilus@ACB86401_1__L_serine_ammonia_lyase                                               EFNSLRTLKDLANQHNLELMDDRIRIMEDSVTKGIEDLGGLIGGEGNKYEQNPLSLGGLALSRALAVSEVNASMGKIVASPTAGACGILPGVLLTVSEHKNLSRKQLIDGFFTASGIGMVVAEKATVAGAEGGCQAVGGAMAAGAAVELMGGSPEMVLNAVAISLKGVLGLVCDPVEVPCQKRNTMAVSQALASADMALADIKSVIPADEVIEAMYDIGKSLPPTLRETAEGGLAI
591001_Afermentans@ADB46818_1__L_serine_dehydratase__iron_sulfur_dependent__alpha_subunit             TYTSIAELVEAAEKSGLFKMSTDLDVMADAVKFGEKKTSGLTGGEGWKYARTGLTIIDHAIARALSVAGCNASMGRIVATPTAGSCGILPGCLLTMMEEKGMDRKDVIMSIFTAGAFGMVIAQNACIAGAQGGCQASASGMAAAALVELAGGTPQQAADACAMAIANQLGLVCDPVEIPCIKRNASGVVIAFSAADMALAGIRSCIPVDECVEAMRAVGNALPASLRETAGGGLAV
379066_Gaurantiaca@BAH37872_1__L_serine_dehydratase_alpha_chain                                       MYRSLATAIHDAEARGIRALRRALVVMREAVDRGLVGSSGLVGGDAAK-GPDPLTPFRDVLARALAVQEVNAAMGVIVAAPTAGGAGVLPAVLTGLASARGIDDERLIDALATAGLIGAVVADRASLSGAEGGCQAAAAGMAAGAAVEMLGGTPRQVGHATALAQQGTLGLVCDPVELPCVFRNATGAAIALAAIEMAMAGIEFAIPADEVIDTMGEIGASMDVRYRETAGGGLAA
1379270_Gphototrophic@AMW04361_1__serine_dehydratase                                                  MYRSLADAIRDAEARGIRALRRALVVMRGAVERGLVGASELVGGDAAK-GPAPLTPFRDVLARALAVQEVNAAMGVIVAAPTAGGAGVLPAVLTGLAAAQGIDDDKVIDALATAGLIGAVVAERASLSGAEGGCQAAAAGMAAGAAVEMLGGSPRQVGHATALAQQGTLGLVCDPVELPCVFRNATGAAIAMAAIEMAMAGIEFAIPADEVIDTMGEIGASMDVRYRETAGGGLAA
1660163_Gbacterium@ODT02396_1__L_serine_dehydratase__iron_sulfur_dependent_subunit_alpha              MYKSLADAIRDAESQRIRTLARALDVMRGAVSQGLTGASGLVGGDAAK-GPPPLTPFRDVLARALAVQEVNAAMGVIVAAPTAGGAGVLPAVLLGLAEARGVGEEALIDALATAGLIGAVVAERASLSGAEGGCQAAAAGMAAGAATEMLGGTPSQAGHAVALAQQGTLGLVCDPVELPCVFRNATGAAIALAAIEMALAGITFAIPADEVIDTMGEIGRSMDVRYRETAGGGLAA
525919_Aprevotii@ACV28151_1__L_serine_dehydratase__iron_sulfur_dependent__alpha_subunit               MLTKMKTLKERCKEGNIWRLQRTLDVMKKSAQAALETVTGMTGGNAKSYLKGSVETPALAMAMALSTSEINAAMGIIAAAPTAGSSGILPATLMTMYKKYGYSDDELKKALLVTSAIGQVIFDNATFAGAEGGCQASAAAMAAAAVCFLRGYDIQIQENAATAALLNILGLVCDPVEFPCNLRNANGVMNALASADMAMANVKMIVTFDEAVDALKRVGDVLPARLRETGEGGIAV
264732_Mthermoacetic@ABC20244_1__L_serine_ammonia_lyase                                               NFQSMAELLQIAADEGVRAMGERLAVMRAAARKGLHEPSGLVGGGGKLRLAGSLATTARAIALAMAVAEVNASMGRVVAAPTAGSCGILPGVLLALEAEKGLDEDLLIDGLFAAAGIGMVAAGQASLSGAALGCQAVAAAMAAAAAVEMTGGDAVQAANAAGVALQGLMGLVCDPVEVPCVMRNAMGAAQALVAADIALAGVQCYIPFDEIVAAMVQVGRALPPELRETGAGGIAA
300852_Tthermophilus@BAD70852_1__L_serine_dehydratase__alpha_subunit                                  MPLTLNQLAELSG---ILRLRERLAVMRDSVRRGLASVAGLVGKNAKT--APPLPLLKRVQAYAMAVNEENARMGRIVAAPTAGSAGTLPGALLGVADHLGIPDEELLMPLVLAGGVAKMIGRVIHIAGASGGCQASSAAMAAAAVTELLGGTPEACAHAAALALQNTLGLVCDPVEVPCVMRNGFYAVHAVSAASMALAGIRSVIPPDEVVLAMAGIGRLLPLELKETGLGGLAD
670487_Oprofundus@ADR36505_1__L_serine_ammonia_lyase                                                  MPKTLRELARCPH---VLPLRERLSVMRASITKGLATVAGMVGWNAQT--ADPLPLLKRVQAYAMAVNEENARMGRIVAAPTAGSAGTLPGALFGVADHLGIPEERLLMPVVLAAGVGQIISRTIFIAGASGGCQASSAAMAAAAVVELLEGTAAQAVHAAGLALQNTLGLVCDPVEVPCVMRNGFYAVHAVSAAQQALTGIESPIPADEVVLAMASIGRLLPPELKETGEGGLAQ
649638_Tradiovictrix@ADI15860_1__L_serine_ammonia_lyase                                               --MTLNELAQVPG---LLAMAGRLAEMRDAVRRGLATRTGMVGWNAAT--ADRLPLLKRVQAYAMAVNEENARMGRIVAAPTAGSAGTLPGALLGTADHLGIPDEVLVMPLVLAAGVGEAISQTMFIAGASGGCGAPSAAMAAAAVCELLGGGARAAVHAAAMALMNTIGLVCDPVEVPCVSRNAFYSVHAVAAAQLALAGLESFIPPDEVVGAMASVGRLLPPELRETGEGGVAD
243230_Dradiodurans@AAF09954_1__L_serine_dehydratase__alpha_subunit                                   LTMTLEELMNAPA---IREMLRRIGEMRSSVERGLQSITGMVGWNAKG--APVLPLLKRVQAYAMAVNEENARMGRIVAAPTAGSAGTIPGALLGVADHLGLSDEQLVDPMILAAGVGKAISKRMFISGAAGGCQASSAAMAAAAVVELLGGTPRAAVHAASLALMNTIGLVCDPVEVPCVSRNAFFAVHAVSAAQLALAQLESFIPPDEVLGAMASVGRLMPAALRETAEGGLAQ
1899017_CMbacterium@AOR39190_1__L_serine_dehydratase__iron_sulfur_dependent_subunit_alpha             NITTFKQLYEACNAENVRQAKKSLDAMKDAIKVGLNSPSGLSGDDCYK-SKASLETAYKMMTYALATSEQNLRMGTIVACPTAGSCGIVPAVLVAYAEDNNIKEGEQINALITAGEVGRLVSNKMALAGAVGGCQAVASAMAAAALTQMRGGNVSQIINSVALALKNILGLTCDPVEIPCVKRNPFLAIHAVTASDLAMADITSVIPIDEIVDAMEQTGQLMSPLLKESSQGGLAK
1916228_CGbacterium@DAA91569_1__TPA_asm__L_serine_ammonia_lyase__iron_sulfur_dependent__subunit_alpha NINTFEQLKEACISRNVRFAAKSLYAMKEAIQSGMASMSGMCGQDCFKRKSEAMSVFEKIIEYALATSEENIRMGKIVACPTAGSCGILPAALVAVSEEFNYSEREQLNALITAGEIGRIISIKVALAGAVAGCQAVASAMSAAAVCQMRGGNVSQILNATALALKNLLGLTCDPVEVPCVKRNPFLAVHSITAVELALSGVESKIPIDEVIDAMEQTGALMSPTLKESSQAGLAT
1798429_Ibacterium@OGU43619_1__L_serine_dehydratase__iron_sulfur_dependent_subunit_alpha              EFQLLSEIADYCRSTGVYNLKRILLVMEESVEQGLTQPSGMLDNWAKKA--NNTASLKKAVARAVAVGEVNACMGKIAAAPTAGSAGIMPAVLVTMMDEHNVPRQRLPDALLVASAVGLIFAKNSSFAGSEAGCMGSAAAMGAASIVYLLGGTTEQILESVGFALKASMGLVCDPVEEPCTTRNAVGVANAFVSAQMALAGLRSLIPADEVIQATREVGELMSPRLKESGQGGLAN
1643428_CTmobilis@LDXU01000015_1_13___10704_11585                                                     EINTFEDILRYCRQLNIIGVRKILHVMLESVENGLTRPSGMLNNYAKKA--GDVVNFKKAIAKAMAVSEVNACMGRIAAAPTAGSSGIMPAVISTMMEEHGINEDKAIEGLLVASAIGLLIVKNASVAGSEAGCMGSAAAMGASAIVYLLGGNNKQIESAACFAIQSAMGLVCDPVEIPCIFRNAVGVANAFTSAQIALSGVESVIPLDEVILAMNEVAELMSPKLKETAQGGLAN
1643429_CKtengchongens@LDXV01000028_1_6___5100_5981                                                   EINSFEDILRYSEQMNVIGVRKILNVMIESVNNGLARPSGLLNNFAKKA--KNVVNFQKAIARAMAVSEVNACMGIIAAAPTAGSSGIIPAVITTMIEEHGIDEDRAIEGLLVASAIGLLIVKNASVAGSEAGCMGSAAAMGASAIVYLLGGNNKQIESAACFAIEGAMGLVCDPVEIPCIFRNAIGVANAFTSAQIALSGVESIIPLDEVILAMNEVAELMSPKLKETAQGGLAN
511051_Cexile@BAL80634_1__L_serine_dehydratase__alpha_chain                                           KFKSFADLKEKANSSGVIRMDKTLYAMEEAIEKGLRNKTGFVNGWAYQYSNNHLPEFTEVILNTIAVSEMNACMGRIVAAPTAGSCGVLPGSLITIAKLKGVERQKLIEALFVAGGIGEVFLNLASLSGARHGCQAAASSMASGAIVSLFSDDIDKIESASAFALKNVLGLVCDPVEIPCIKRNVMGAVNAIASAQMALAGINTIIPLDEVIIAMKRIGERLPLELRETGEGGIAA
2290915_CChinesii@RIE08600_1__L_serine_ammonia_lyase__iron_sulfur_dependent__subunit_alpha            RIHGLSDARRLMEEYDVIRMHTVLDAMHGTLREGLEHPSRMIDGGAAHLRGGSLNQFSTVIRNTLAAAENNACMGRIVAAPTAGASGVLPGAYLTIADAHHVAEERIVQGLFVAGGIGECIALQASLSGSQHGCQASAGAMTAAALVSLFSEDQEAIESAAAFALKSVLGLVCDPVEIPCVKRNVMAAVNAVASAEMALAGIRTVVPFDEVVQAMDHIGRDMSSSLKETSLGGLAA
891968_Amobile@AFM20834_1__L_serine_dehydratase__iron_sulfur_dependent__alpha_subunit                 -MRSFEEILKLC-DVDIYFMASMLDAMEQSVDSALNTKGRLMEDEARRYSQTLLKFIANASHIALAVSQYNSNMGRIVAAPTAGSCGILPGLLFAYKNLYAPSRDALVKALIVAGGVGEVIQKRATLAGAEGGCQAAAAAMGSAALTYLKGGSAEASAHAAALTIKSVMGLVCDSVEVPCIKRNGTLVALASICADMALAGVRSVIPPDEVVDAMRQVGKALPETLRETSKGGLAV
572547_Acolombiense@ADE56226_1__L_serine_dehydratase__iron_sulfur_dependent__alpha_subunit            -MRSLAEVIALSLNQNIRGMKERLTDMEKSVSDALSQDGKVVKSDFGKYQSQSLEYILRASEIALAVATYNAAMGRIVAAPTAGSCGILPGLLFAYKELFRPEEEALVDALIVAGSVGEVVASRATLAGAEGGCQAAAVAMGAAALVALRGGTSEAIGHSVALTFKSILGLVCDPVESPCIKRNGLLVSLAVLGADMALAGVESIIPADEVIDAMAQVGRAIPESLRETAQGGLAI
580340_Tlienii@AER65805_1__L_serine_dehydratase__iron_sulfur_dependent__alpha_subunit                 -MLSFEEILSISRTKTIKNMALRLQEMRRSVEEALEKSGKIVSDISDKYGANPLKFVTRACQIALAVATHNASMGRIVAAPTAGSCGILPGVLFAAEEIFSFSQQTLLEGLITAGGIGAIIASRATLSGAEGGCQAAAAAMAAGALTHMRKASAEAVAQSAALVIKSILGLVCDPVEVPCIKRNGTLTALAAVCSDMASAGIESSIPPDEVIDAMYKVGKALPETLRETSLGGIAA
1197717_Cporcorum@ANZ45927_1__L_serine_dehydratase__iron_sulfur_dependent_subunit_alpha               MLKAVEKIVRLADDRKIRRMAERLADMRRSVREACANPCRIEPSMGPKY--QAMDFILAASATAMEVASYNATMGRIVAAPTAGSCGIIPGMLFAWEFFCGEGRDTLIDALITAGAVGEVTAFRATLAGADGGCQAAAAAMGSAALAFLQGGTPAMSAHAAAMTFKSVLGLACDPVECPCIKRNGILVANGTLCADMALAGIESVIPLDEVIDSMGQIGRMMAPALRETSQGGLAV
525903_Tacidaminovor@ACZ18504_1__L_serine_dehydratase__iron_sulfur_dependent__alpha_subunit           -MRSFESILERCRS--IARMLDRLREMKSSVLSVEQRRGRLVGGEGEAYRSQALDLVATACSMAMKVAVGNAAMRRIVACPTAGSCGIVPGVLGAYSRLNDPSEEELLKALIVAGAVGSVIAQRATLAGAEGGCQAAAAAMAAAALTYLRGGDPEAVFHSSALVLQSIMGLVCDPVEVPCVLRNGTMVGMAVLCSDLAMAGIRSTVPPDEVVDAMDSVGLALPSALRETSEGGLAA
381764_Fnodosum@ABS61317_1__L_serine_dehydratase__iron_sulfur_dependent__alpha_subunit                --MKYSELLEIWKETNVKNLRRLMNVILEESEKNIGKLTGMTGDNGLKH--SKMEFNHLATTVAISMGESNASMGRIVACPTAGSCGVVPGALYALKKTYNANEEDLLKSFIVGSGVGNVVANKATLSGAAGGCQATATAMASAILTYYFSKDPVKVGHAAALSFKSLMGLVCDPVEVPCVKRNGSAVNVAIICSEMALAGIESVIPFDEVVEAMYNVGKSLPESLRETGIGGIAG
673860_Asp@AGB04724_1__L_serine_dehydratase__iron_sulfur_dependent__alpha_subunit                     MKMRFEDFVKKWKDGRLREMRKLLNVMLEEAEKQYGKLAGLTGENGFKS--SRFEFSHTAMVVALSLAESNASMGRVVACPTGGACGVVPGILYALKKHLGAREEALLNAFIVGGGVGWVIEKNATISGAEGGCQATAAAMASSALTYFVSQDAVKCSHAAALSIKSLMGLVCDPVEVPCVKRNGVAVNVAISTAEMAIAGIESVIPFDEVVEAMHRVGKNLPESLRETGMGGIAA
439481_Aboonei@ADD08010_1__L_serine_dehydratase__iron_sulfur_dependent__alpha_subunit                 ---NFGDLVKRSKDKKTRGAAKILRAIIREGARNFGKLTGMTGTNAWKY--KKFEFNRVAMISALSFAESNAAMGRIVACPTAGACGVMSGIVYALWSK-EEDFDKLLNSFIVAGGIGDVISKKATLAGAEGGCQASGAAMAAAMLTYYYTGDGEKCAHAAAIALKSLMGLVCDPVEVPCVKRNATAVNIAIASAEMAMAGIESVIPFDEVVEAMEKVGRALPESLRETGKGGIAA
391009_Tmelanesiensi@ABR30207_1__L_serine_dehydratase__iron_sulfur_dependent__alpha_subunit           ---TWVKITEMANS--TKKISKILKTILEESKKQYGQLTGLTGDNAYKY--KKLNFNYVATVTALSISESNAAMGRIAACPTAGSSGIIPGAFYALHVIFNPPYEKLLNSFIVSGGIGNIISKKAPLSGAAGGCQASAAAMAAGGLAYFFSENPEIVGNAAALALKSLMGLVCDPVEVPCVKRNGNIVNLAISSAELALSGIKSTIPLDEVIDAMYKVGKSLPESLRETGEGGIAA
416591_Plettingae@ABV34498_1__L_serine_dehydratase__iron_sulfur_dependent__alpha_subunit              --MNFSELIELKNKTGVRKITFLLKTMFEVCEKNYAKLTGLCGGNAELY--EHMKFAHVAMITALSVSEANASMCKIVACPTAGSCGVVPGVLFALKMVEDFPDNVLIDSLIVAGAVGDEIARVVSTSGAVAGCQATAAAMASAVAVYSFSNDAEKVSHAAALVLKSMMGLVCDPVEVPCIKRNAVAVNIAIACAEMALCGIKSIIPFDEVVEAMAKVGRSIPEELRETGLGGIAS
565034_Bhyodysenteri@ACN84725_1__L_serine_dehydratase__iron_sulfur_dependent__alpha_subunit           DIKSIESLVALAAEKKVINMASYYDIMKEAVENGKKDVTGLQNECVDIFKSKSIETIGEVVTAAMAVSGYNACMGKIIAAPTAGSCGVMPAVL-TVCESRGYKREDIVKSMFTAAGLADIIAQIATFAGAEGGCMASAAGMAASACAEIMGGTPQQCADAFALTISAMLGLICDPVEVPCMGKNVMSAVHAMVSAEMACAGFRSVIPADEVVSAMKEVGDGMDERFKETSLGGLAN
758823_Vchlorellavor@LAPX01000008_1_68___79677_80564                                                  NFNSFQELLTYCQDNHILGMRVILQQMRDTVASGIDSMSGLTGGDAKRFNQPCFPIEMKMIAFGLATLEENSRMKRIVACPTAGGSGSVPAALIAVEQDKNVDPEQTLKGLITAGVIGEITARRMFLSGSAAGCQAVASGMAAGGLVEMMNGSPEQVIHAAAISMQNLMGLVCDPVEVPCVVRNGLSGVQAAASATMALAGVKSFIPMDQVVEAMAAVGKLMHPSLKETAEGGLAQ
891968_Amobile@AFM22218_1__L_serine_dehydratase__iron_sulfur_dependent__alpha_subunit                 LFSTIEGFLQYSFSKGIVKLEYIWKTMNQSVKEGLSGIASFVSDDPIRWKGGSLDVIGNAIANALAAMVTNGSLGCVVAAPTAGSCGVLAGALIAVAEKLHVQGIEIRDSLLVGAMIGALVAMRAPVSGAMGGCQSVASAMAAASLVQLAGGTAKQVVHAFALVMKNILGLVCDPVEIPCIKRNAIGVVAAFAGADMALAGIESTIPPDEVITALVSVQKLLPFELRGSMLGGLAS
910039_Abacterium@ASOP01000018_1_21___22528_24132                                                     IFKNYKGMVRTIKELNIIKMLERFDVMKSAVDQGLESEMQLLSPSAGKAAEEVAGIHTQAAARAMAVMHINNSMGIVCAAPTGGSAGVIPGVLVTLLEEKKLKPEEIALSLLAASGIGLLIAIQATFAAEVAGCQVAAGAMAAAAVVEACRGCARDALDAAAIALQNTMGSVCDLCEIPCHTRNAAAASNAFVCADLIMGGYRNPIPLDETIDAAYSTGKMLPKELRCTALGGLAQ
572547_Acolombiense@ADE57043_1__L_serine_dehydratase__iron_sulfur_dependent__alpha_subunit            LFTSAKELLKIVGEKGIWEMSSRLEIMEEAARAGIEDEMKLIRPSAGKAIEGLPGLHSQAMARALGVMHVNASKGIICAAPTAGSSGVIPGVILTLAERFRLSREEKIRALFTASAIGLIVAIRATFSAEVAGCQAVAGAMASAAVVEVAGGSPEQALDAASIFLQNSLGSICDPVEIPCHTRNGVAASSAFVCADIVMGGYFNPLPFDEVVDAMYSVGKLLPRELRCTAKGGLSI
1197717_Cporcorum@ANZ45297_1__hypothetical_protein_BED41_09580                                        LYKDGRGMIEYARAHSLNEMERRLAVMERAVELGLSKPMSLLSPTAGKAAAGLAGIHTRAAARAMAAMQVNSGQGIVCAAPTGGSAGVLPGVVVTMLKDLNIARADVVRAMWAAGAAGWVLGEHGTFAAEVCGCQVAAGAMGAAAVVEMAGGSAAQCCDAAAVMFQNAMGLVCDLVEIPCHTRNASFASQAYICADLVLGGYRNPVGIDGTVEAVCATGRMMPCELRCTSLGGMAV
891968_Amobile@AFM22539_1__L_serine_deaminase                                                         AFKDTFELLNLAEQEKLNEMDERLRVMLESVKVGLTSPMKLLTPTAWKSKEGLFGIHSHAAARALAVMHVNSSGGVVCACPTGGSAGVIPAILSTLIEDFGLDKKKVLNALWAAGAVGLALARRSTFAAEVAGCQVAAGAMGAAAVIEAAGGTAKQACDAAAIVFQNIMGSVCDLVEIPCHTRNAALASQALLCADLILGGYENFIPLDETIDAVHSVGEMLPAELRCTSRGGLAC
580340_Tlienii@AER67302_1__serine_dehydratase_alpha_chain                                             MFKDLKTLLDLANENNLNEMKKRLHIMLNAVKEGLNPSMRLLKPTAQKAESDVFGTHLKAASRAMAAMHVSSSGGVVCAAPTGGSAGLIPGVMATLMEDMGLSEDDAVRSLWAAGAVGLLLDQRSTFAAEVAGCQVAAGAMAAAAVVEAAKGSAGQACDAAAILFQNVMGSVCDLVEIPCHTRNAALASQAFLCADLILGGYQNPVPLDETIDAVDSVGRMLPEELRCTSRGGIAI
525903_Tacidaminovor@ACZ19769_1__serine_dehydratase_alpha_chain                                       LCSDAAGLVSLALERGLDEMEGRLRVMIRSVEDGFRIPMRLIRPFAGGAREGFPGPHLMAALRAAAAMHVNSSGGVVCAAPTGGSAGVLPGVLVTLLEDLDVPREMVLRGLWAAGAVGQCLDRVSTFAAEACGCQVAAGAMAAAAVVEALGGTPKRACDAAATVFQNVMGSVCDLVEVPCHSRNAALASMALLCADLVMGGYESPVPLDETLWAVDQVGRMLPPELRCTSRGGLAL
2478471_CKarchaeon@RSN78686_1__hypothetical_protein_D6D85_00645                                       IFSSGFEVEKFCEKEGVLVMIERYKIMKRSIEEGLSGRLRVLKPSASTKERGLAGLHTKAAALSMAVMHACNSSAIVVAAPTGGSAGVIPGVTAVLEEELGLSEKEIAKSLFAAGVIGLIIGKRATFAAEEAGCQVAAGAMASAMVVEASGGSCKQALDAAAISLQNIVGMVCDPVEVPCHTRNAIAAASAFANADIIVGGYENPIPLDETVDAVYSVGKMMPWELRCTVMGGLAV
374847_CKcryptofilum@ACB07578_1__serine_dehydratase_alpha_chain                                       IFSSGSEVERFCEREGVLMMIERYRIMKRAIEEGLRGSLKVLKPSASSKERGLAGPHTKAAALSMAVMHACNSNALVVAAPTGGASGTIPGVSATLEEEFGLSEEEIARSLFAAGVAGLIIGKRATFAAEEAGCQVAAGAMASAMVVEAFNGSCRQALDAAAISLQNIVGMVCDPVEVPCHTRNAIAASSAFVNADLIIGGYENPIPFDETVDAIYSVGKMMAWELRCTAMGGLAI
1868214_CKarchaeon@RDD53484_1__hypothetical_protein_BA066_04190                                       MFSNAEELRTLCEREGLMLMLRRYEVMRRSIEYGMSERLRVLRPAASSRVRGLPGPHARAAVLAMAVMHACNSNAVVVAAPTGGSAGVIPGVLATLEDEEGLSKEELVRCLFAAGAVGLIIGSRATFAAEEAGCQVAAGAMASALVVEAFGGSCDQALNAAAVSLQNITGMVCDPVEVPCHTRNAVAAASAFVNADLVMGGYDNPIPLDETIDAIYSVGRMMPSELRCTAMGGLAA
1841597_CHarchaeon@OLS25381_1__L_serine_dehydratase__alpha_chain                                      ----------------VFKMKNICKIMQESIIKGIEQQDRILGYQSGVKENHILGLLNQIILNITAMMEVKSSMGVIVAAPTAGACATLPGALIGAANMMGMNEDDLIKAMLAASIIGIFIAIHSTFSAELGGCQSSAAGMAAAGLIHLGKGNLHQAISAASMTLQNTFGLICDPVEVPCLGKNVMGASNALSSANMALANFDAVVPLDEVIKAMNEVGKSIPRELRCTALGGLSI
1960895_Cbacterium@MWJS01000719_1_1___2_967                                                           PFITCEEMLKYNENRNIFKMKDIVQIMQNSILEGIKGSDRILGYQSGSRDTNLLGILNQMILYTAAMMEMKSAMGIIVAAPTAGACGGLPGACIGAASAMGLSLDDRTRAMLAAGMIGVFIAAHATFAAEVGGCQAAGSGMAAAALLTLAKGTLDQTIAAASMALQNIFGMVCDPVEVPCLGKNVMAVSNALACANMALANFDPVIPLDEVIEAMDEVGRSLPFELRCTALGGLSI
2012493_CHarchaeon@PWI48098_1__serine_dehydratase                                                     PFSTYEEMLEYNEDKNVIKMKHIVKVMKKSIFDGIKGADRILGFQSGFQENEILGILNQMILYISAMMEIKSSMGVIVAAPTAGACSTIPGALLGAASMMELSEEEIIKAMFATSLIGIFISRGATFSAEIGGCQASASGMAAAGLVTLKEGNTKQATDAASMALQNSFGMVCDPVEVPCLGKNVMAASNALSCANMALANYDVVIPLGEVIESMNKVGRSIPYELRCTALGGLSV
1797291_CAbacterium@OGD17199_1__hypothetical_protein_A2V47_06220                                      PYNTASKILSYWEKDGIFKMGEIVNILKSSIKTGLKGQDRILGPQAWLARENLIGALNHIIAFTMAMMEVKSSMGLIVAAPTAGSCGVIPGAILGTAQYMNLDDDKIIKAMLASGIIGVFISEQATFSAEVCGCQAAASAMAAAGLVQLIGGNVKQGIDAASIALQNMLGLICDPVEVPCLGKNVMAATNAFAAANMIISGVDVVIPLDETIKAMYDVGVSLPAELRCTGRGGLST
1383026_Abacterium@AWNT01000029_1_16___18030_19565                                                    PYNTASKMLSYWEKNGIFKMDEMINILKSSIEVGLKGKDRILGPQARLARENLIGVLNHIIAFTMAMMEVKSSMGLIVAAPTAGSCGAVPGAILGTAQYMNLDDDKIIKAMLAAGIIGVFISEQATFSAEVCGCQASASAMAAAGLIQLIGGNVKQGIDAASIALQNMLGLICDPVEVPCLGRNVMAATNALAAVNMIISGVDVVIPLDETIKAMYDVGVSLPAELRCTGRGGLST
1379270_Gphototrophic@AMW06145_1__serine_dehydratase                                                  PFRSCAELMAHDGGREVLKMVEIVRILRASIAEGVAGADRLLGHQSGMHQRGLLGVLNRTVLYTTALMEVKSAMGVIVAAPTAGACAALPASVIAVAEEMQCSEEDMARAMLAAGLIGVFIAGPWTFAAEVGGCQASAAAMSAAALVTLADGTLTHATGAASMALQSMLGLICDPVEIPCLGKNVLAASNAVSCANMALAGFNAMIPFDEVVGAAARVAERMPREHRCTALGGLAT
1197717_Cporcorum@ANZ43911_1__serine_dehydratase                                                      PFSTAGEMLAYNEGRGVLKMRGLVSIMEGALKEGLAGADRILGPQAYLAKEGLIDILNNVIKSVTAIMETKSAMGVVVAAPTAGSCGCLPGTLLGAGLALGKSREEITRAMLAAGLVGIFIAEGATFAAEVGGCQVAGSGMAAAGLVQLMGGSAERCADAASMALQNITGLACDPVEVPCLGKNVMGGSNAVASANMALAGYDKVIPLDETIAAMYDVGLKLPLELRCT-FGGLGK
190304_Fnucleatum@AAL95302_1__L_serine_dehydratase                                                    PLNSMKEIVKWCKDNKIWHLRYIDQAMTDAVKRGLEKPGPFKPKRAREKLSKSLIFTNKVFAYALAVSEENASMGQVVTAPTCGASGVIPGVLRGMKEEYELVEKHILRGLAIAGLIGNLVKYNATISGAEGGCQATACSMAAAMATYFMGGNTDQIEYAAESAMEHHLGMTCDPVIIPCIERNAICAVRAINTATYCMSTDGHTISFDEVIKTMKETGKDMCSAYKETSDGGLAK
572544_Ipolytropus@ADO81804_1__serine_dehydratase_alpha_chain                                         PLGKMTEIMEWCSKNRIWFLEKIWEAMESCIKTGINKPGTLKPRKAQSKRRDRNGFIGKIFAYTLAVSEENGGGGRVVTAPTCGASGVIPGLLYALKEEYNLSEDEVLKGLAIAGLIGNIIKENATISGAEGGCQAAACSMAAGMSTFLLGGSLKQIEYSAEIALEHHLGLTCDPVQIPCIERNAAAAVRALDAANYSLYTDGHAVSFDQVVLTMKETGRDLKCEYKETSLGGLAK
526218_Stermitidis@ACZ08925_1__serine_dehydratase_alpha_chain                                         KEKNFKEIMKWCRDNGIWYLRDILKVMDEAVERGLKAPGKLKARKAKSKRKSQDRLEGRVYSYALAVSEENAAAGKVVTAPTCGACGIIPALLKAYKVTKDLTEDELVKALAVAGILGNVVKKNASISGAEVGCQGVACSMGAGMVAYILNGTLDQIEYAAEIGLEHCLGMTCDPVQVPCIERNAIYSAKAIDCAYYSLMSDGHLVSFDEITETMMETGKDLRSEYKETSLAGLAK
1712675_Tsp@AMC08217_1__serine_dehydratase                                                            PNTTMNEVLDVCKEKNIKYLEEILAVMRESLMNGLVSPGKLNPRRAKQQKAN--DLSILIYAYALAVSEQNACGDVVVTAPTCGASGVLPGVLFALQEREGYSDEQLVDALAVAGLVGDLIKTNASISGAEVGCQGSACSMAAAAVAFLKGASNLHCEYSAEIGLEHHLGMTCDPVQVPCIERNAVAAKRAYDAAKYAMLTDGHTITLDQVMQTMKETGHDLMAKYRETAQGGLAK
226186_Bthetaiotaomi@AAO79783_1__L_serine_dehydratase                                                 GMNNMTEILQWCERTGIWYLAEVWDTMKDAIHRGLEAPGPLNRRKASTRTGYSLQSRGLVFSYALAVSEENASGGKIVTAPTCGSCGVMPAVLYHLQKSRDFSDMRILRALATAGLIGNIVKFNASISGAEVGCQGVACAMASAAANQLFGGSPAQIEYAAEMGLEHHLGMTCDPVQIPCIERNAYAAARALDANLYSAFTDGHRVSFDKVVQVMKQTGHDLPSLYKETSEGGLAK
2053586_CRbacterium@HAE38520_1__TPA_asm__L_serine_ammonia_lyase                                       RMSTMTELLTWCEEKGIWYLEEIWLTMKAAVKKGLEEPGPLNRKKAVSRSGYTLKSRGLVFSYALAVSEENASGGKIVTAPTCGSSGVVPAVLYHLQTTREFSNARILRALATAGLIGNIVKHNASISGAEVGCQGVACAMAAGAANQLFGGSPAQIEYAAEMALEHHLGMTCDPVQIPCIERNAFAAVRALDANIFSTFSDGHRVSFDKVVDVMKQTGHDLPSLYKETSEGGLAR
435591_Pdistasonis@ABR43099_1__L_serine_dehydratase__iron_sulfur_dependent__single_chain_form         DMHTIKEIQAWCEKTGIWYLAEVWEVMQDAVRRGLEAPGGLGRRKASDRKGYSIKSRGMVYAYALAVSEENACGGKIVTAPTCGSCGVMPAVLYHLKETREFRDSRILRALATAGLFGNVVRTNASVSGAEVGCQGVACAMAAAAASQLFGGTPAQIEYAAEMGLEHHLGLTCDPVQIPCIERNAFAAARALDANTFSNFSDGHRVSFDQVVEVMRQTGNDLPSLYKETSEGGLAK
242619_Pgingivalis@AAQ65332_1__L_serine_dehydratase__iron_sulfur_dependent__single_chain_form         PLSKMADILDELNRRGIWYLAEVWSVMRSAIQEGLDAPGGLGRRKAASRQGYGVRSRGNVYAYALAVSEQNASGGKIVTAPTCGSCGVVPAVLHHLQQTRDFSDKRILRALATAGLFANVVRTNASISGAEVGCQGVACAMGAAASSQLFGGTLSQIEYAAEMALEHHLGLTCDPVQVPCIERNAFAAARALDANTYANFSDGHRISFDQVVEVMRQTGKDLPSLYKETSQGGLAI
1849166_CLarchaeon@OLS14447_1__putative_L_serine_ammonia_lyase                                        ------------------------------------------------------------------MAEENAAGEVVVTAPTCGSAGVLPAVLFMTQEMYKFQDEKIVKALATAGIFGNVAKKNGSISGAEVGCQGVACAMASAAAAQLTGGTPGQIEYAAEMGLEHHLGLTCDPVQIPCIERNAMGAARAIDCSLYALLSDGHMVSFDKIVKTMVQTGHDLPSPYRETAKGGLAR
1817813_CWbacterium@OGM01458_1__L_serine_ammonia_lyase                                                PLRRLTDILEWADKNGLYHLGAAWDAMKRSIARGLEAPGGLNARKAYSKNNSILQKMNLLFSYALAVSEENASGGVVVTAPTCGSSGVLPAVLYLLKKAYNFSDAKIVRAMATAGLIGNIAKHNASISGAEVGCQGVACAMAAAAAAKLLGGTIYQVEYAAEMGLEHHLGLTCDPVQIPCIERNAMAAARAFECAAFALNSDGHRISFDEVVDTMAATGRDLKDGYRETARCGLAR
1817863_CFbacterium@OGF61617_1__L_serine_ammonia_lyase                                                KITRMTPILNWIDKEGIWFLQQVWDTMKAAIQRGIEKPGVLKPRKAASKRNLELQKFAYVFAYALAVSEENASGGKIVTAPTCGSCGIVPAVLYLLQTTYQFSEQKIWHALASAGLIGNIVKFNGSISGAEVGCGGVACAMAAGAAAQLLGGTPSQIEYAAEIALEHHLGLTCDPVQIPCIERNAMGAIRALECACFAILSDGHRISFDEAVVTMVQTGHDLIPSYRETSKAGLAT
1935123_CHbacterium@MTOH01000002_1_114___119062_120255                                                PHKSMEEIIQFCRKNEIKYLKKVWKTMQEVIERGLNKPGGLGRRKAHEKKLAAFKERLLLSAFALAVAEENASGEIVVTAPTCGSSGILPAVLYYLKTKDMANDENIVKALATAGLIGNLVKYNASISGAEVGCQGTACSMAAGAMTQILGGNIYQIEYAAEMALEHHLGLTCDPVQIPCIERNVFAANRAVDCANYALFSDGHLISFDKVVKVMKKTGHDLPYLYKETAKGGLAE
2044591_CFbacterium@PIE51615_1__serine_dehydratase                                                    RQKNMKEVIQWCSLNGIEFLAQVWETMQRTVSHGLESPGGLGPRKAALREGCSLKRRASLFAFALAAAEENASGGQVVTAPTCGSCGVLPGVLYYMKHFHRASDSRILRALATAGFIGAIVRRNGSISGAEVGCQGTACAMAAGAVLQLFGGSPKQVEYAAEMGLEHHLGLTCDPVQVPCIERNAFAASRAMDANAYAIMSDGHKIDFDHVVKTMLKTGHDLPSLYRETALGGLAS
445932_Eminutum@ACC98877_1__Serine_dehydratase_alpha_chain                                            QHGSMEEILKYTAQQKIWFLYTVWEQMQAAINNGIERPGELNERKARRKETAYVRRINTVFAYALACAEENANGGQVVTAPTCGSCGVVPAVLRITKEIYDYDDKAVVCALATAGLIGNLAKTNASISGAEVGCQGVACAMAAAAVCQLEGGDNKSVAYAAEMGIEHHLGLTCDPVQIPCIERNALAAVRAIDCATFAITSDGHSVSYDEILQTMMQTGKDMKSDYRETSSGGLAK
1817884_CRbacterium@OGJ91748_1__L_serine_ammonia_lyase                                                KLKTLGAVVAWAQKTGIWYLSEIWKVMRETLENGLQEPGRLKARKARSKKSMDVRKNGLIYAYALAVAEENASASRIVTAPTCGAAGVLPAVLYYVKTVCGLSENKIVQALATAGIIGNVVKSNASISGAEVGCQGTACAMAAGAVCQLYGGTSHQIEYAAEMGLEHHLGLTCDPVQIPCIERNAFAAVRAVDCAEYALLSDGHCISFDDVVKVMKKTGTDLKELYKETSTGGLAS
177439_Dpsychrophila@CAG36915_1__probable_L_serine_dehydratase                                        SQKSMADVLEWASFSGVEYLADIWMKMQESIDAGLKRQGGLKSRKARDQRRLTEGRTGLLSGYALAVAEENADGGFVVTAPTCGSCGILPSVLYYYFFEKGHSMRSILNAMATAGIIGNLVKENASISGAEVGCQGTACAMAAGAVAQLMGGSPRQIEYAAEMALEHHLGLTCDPVQVPCIERNAFAAVKAVACAEYSLLSDGHLVSFDKVVKTMQKTGHDMLSLYRETSLGGLAT
243365_Cviolaceum@AAQ60542_1__L_serine_dehydratase                                                    PFKSAAELLALCQRHGVRGLLNIWNVMQACVKRGCERPGGMKKRRAADKLASPLTVMDWVNLYALAVNEENAAGGRVVTAPTNGAAGIIPAVMHYYRFVPGASDDGIVRFLLTAGAIGILFKLNASISGAEVGCQGSACSMAAGALCEVMGGTPEQVENAAEIGMEHNLGLTCDPVQVPCIERNAMASVKAINAVRMALRGDGHFVSLDRVIKTMRDTGMDMSTKYKETARGGLAI
257310_Bbronchisepti@CAE33727_1__L_serine_dehydratase_1                                               PFRTGRELLDMCRASGIEGLDRIWEVMQECVARGCEAPGPLKRRRAPEATQRPLSVMDWVNLYAMAVNEENAAGGRVVTAPTNGAAGIIPAVLHYYRFVPAANRAGVHDFLLTAAAIGLLYKYNASLSGAEVGCQGVACSMAAGALAAVQGGSVEQVENAAEIGMEHNLGLTCDPVQIPCIERNAMASVKAVNAARMALRGDGHYVSLDSVIKTMRETGADMKTKYKETARGGLAV
756272_Rbrasiliensis@ADY59435_1__L_serine_ammonia_lyase                                               PFSSAADLLRLTRENSIRGLERIWNTMQECIERGCHTPGGLNERRAPDAIARPLLVLDWVDLYAMAVNEENAAGGRVVTAPTNGAAGIIPAVLRYYQFCHGGAPEKRQAFLLTAAAIGSLYKRNASISGAEVGCQGVACSMAAGALTEVLGGTPNQVEEAAEIGMEHNLGLTCDPVQIPCIERNAMGAVKAINAARLALRGDGHFVSLDRVIRVMKRTGADMSSRYKETSEGGLAV
204669_CKversatilis@ABF39900_1__L_serine_ammonia_lyase                                                PFSSAEELLRLGERHGVRYVAKIWNTMQGCVARGLKTPGGLKRRRAPNRAEKPLGALDWVNAFAFAVNEENAAGGRVVTAPTNGAAGVIPAVAHYYKFVPEASEDGLFRFLLTAGAIGILYKENASISGAEVGCQGVACSMAAGGLVAALGGTNDQVEHAAEIGMEHHLGMTCDPVQIPCIERNGVGAVKAINACRMAMQ-EPHKVSLDQVIETMYKTGLDMQTRYKETSQAGLAL
240015_Acapsulatum@ACO33197_1__L_serine_ammonia_lyase                                                 SFTSAAELLRMARDAGVRGVLHIWSVMQGCIERGMRAPGGLNRRRASRRRTKPLAPLDWVTVYAMAVNEENAAGGRVVTAPTNGAAGVVPAVGRYYDFLPGANEDGMVRYFLTSAAIGVLYKENASISGAEVGCQGVACSMAAGGLVAALGGTNDEVEHAAEIAMEHNLGMTCDPVQIPCIERNAMASVKAVQAARIAMNESEHKVSLDQVIKTMYQTGLDMQSRYKETSLGGLAL
1198114_Gtundricola@ADW68082_1__L_serine_dehydratase_1                                                SFSSAAELLSVAERSGVESILALWGTMQSCMERGIATPGGLNRRRAPRRQALPLAPLDWVSLYAIAVNEENAAGGRVVTAPTNGAAGVIPAIAHYYRFIDTEKRDSLIRFFLTAAAIGILYKENASISGAEVGCQGVACSMAAGGLVAALNGTNAQIEHAAEIAMEHNLGMTCDPVQIPCIERNAMGAVKAVNACRMAMHETEHKLSLDQVIETMYRTGMDMQSRYKETSQAGLAL
926566_Troseus@AFL88924_1__L_serine_dehydratase__iron_sulfur_dependent__single_chain_form             AFRSAAQLLEVAAANNVRGVMALWAVMNDSIERGKRNPGGLHRRRAPRRGDKPLAPLDWVTVFAMAVNEENAAGGRVVTSPTNGAAGVVPAVARYYDFITDADDEGLLRYFLTAAAIGILYKENASISGAEVGCQGVACSMAAGGLVAALGGTNLQVEHAAEIGMEHNLGMTCDPVQIPCIERNAMGAVKAVNATRMAMNETDHKVSLDQVIKTMYQTGLDMQSRYKETSLAGLAL
264201_CPamoebophila@CAF23602_1__probable_L_serine_ammonia_lyase                                      PFKTADELLLLCKKHNIEGLLNIWNVMQTCVKHGCEKPGGLNKRRAASYQEQRAEVIDWVSLWALAVNEENAAGGRVVTAPTNGAAGVIPAVLHYYKFIKNSNSKGIITFLLVAGAIGILYKEGASISAAEMGCMGVACSMAAAGLAAALGASNEQIENAAEIGMEHNLGLTCDPVQIPCIERNTMGATKAINAERLALHGDGHRVTLDQVIATMKQTGHDMMSIYKETSQGGLAV
716544_Wchondrophila@ADI38436_1__L_serine_ammonia_lyase                                               PYRTAKELLNHCEEQKVVGVLNIWNVMKACIDRGCRQPGGLKHRRAASSERQPAQVMQWVSLWALAVNEENASGGRVVTAPTNGAAGIIPAVLKYYHFLEEASDEGIVKFMLTAGAIGILYKVGASISAAEMGCMGVACSMAAAGLTAALGGSCLQIENAAEIGMEHNLGLTCDPVQIPCIERNTMGAVKAINASLLALEGEGHRVSLDQVINTMRQTGKDMQSIYKETSLGGLAV
521674_Plimnophila@ADG65969_1__L_serine_dehydratase_1                                                 PFTTAAELLEIGIREKIDGLDRIWEVMQSSIDRGCRTPGGLNKRRAASTMTSPLQSLDWVSLFALAVNEENAAGGQVVTAPTNGAAGVIPAVIAYYRLLAGATQEGVRTFLLTAGAIGMLYKRNASLSAAEMGCQGVACSMAAGGLAAVMGGSNEQIENAAEIGMEHNLGLTCDPVQVPCIERNTMGAAKAINAARLALHGDGHRVSLDRVIETMRQTGVDMQVKYKETSIGGLAV
575540_Ipallida@ADV63267_1__L_serine_ammonia_lyase                                                    DFSSARRLLEIGREHHVRGLDRIWETMTRCIERGCRQPGGLGRRRAAIQEQRPLTVLDWVNLFALAVNEENAAGGRVVTAPTNGAAGVIPAVIAYYRFIPNANRAGIHDFLLTAAAIGALYKKNASLSAAEMGCQGVACSMAAAGLAAVLGGDNNQIENAAEIGMEHHLGMTCDPVQIPCIERNTMGAAKAINAARLALSGDGHYVPLDKVIATMKQTGLDMQAKYKETSLGGLAV
190650_Cvibrioides@AAK25070_1__L_serine_dehydratase                                                   PFESAADLLERAEQAGMDGLDRIFGAMEACIDRGMRQPGGLTKRRARQTQGRPLAAMDFVNLWAMAVNEENAAGGRVVTAPTNGAAGLIPAVLRFFRFYKG-TPEQIRTFLLTAAAIGALYKRNASISGAEVGCQGVACSMAAAGLAAALGGTNAQIENAAEIGMEHNLGLTCDPVQIPCIERNAMGAIKAIDAARLALLGDGHSVSLDKVIATMKRTGEDMNEIYKETSMGGLAV
331113_Snegevensis@CCB88842_1__l_serine_dehydratase                                                   PYSTGEELLGLCKLTGIRGLLQRWHIMQGAVKRGCERPGGLNRRRAPQDLERPTHFMDWTSLFAIAVNEENASYGRIVTAPTNGAAGIIPAVLHYVNFTPHYSEDNVIRFLLTAGGICQLFKKNASISGAEVGCQGVACSLAAAGLAAIMGGTPEQVENAAEIGIEHNLGLTCDPVQIPCIERNTMGAIKAINAAKLSLLGDGHSITLDEAIRSMHEIGLDMKSKYKETSEGGLAT
267747_Cacnes@AAT82148_1__L_serine_dehydratase                                                        PFKTGKELLEQCSDYRIRQLLDIWAVMHACVERGCSRPGGLHRRRAMKDVTRPFGSVDWLTVWALAVNEENAAGGRIVTAPTNGAAGIIPSCLHFAKFLSPGDDDLIVNYLLAAGAVGEIYQQSASISGAEVGCQGVACSMAAAGLAQVMGGTPTQVCNAAEIGLEHHLGLTCDPVQIPCIERNALGAIKAVTAARLAMAGDGQIVSLDQVMKTMMETGRDMKVKYKETARGGLAV
246200_Rpomeroyi@AAV94612_1__L_serine_ammonia_lyase                                                   PFKSAAEMLEMAAASGFAGTARLWEVMNNCIERGLATPGGLNRRRAKGAVAEPHTINDWMSVYAMAVNEENAAGGQVVTAPTNGAAGTLPAVLRYYDHVPGAAPSHVEDFLLTAAAIGGLVKYNASISGAEAGCQASAAAMAAAGLCAVMGGTPEQVENAAEIALEHHLGMTCDPVQVPCIERNGLAAIKAVSAASLALRGDGHFVPLDAVIETMRQTGADMHEKYKETSLGGLAV
204722_Bsuis@AAN30095_1__L_serine_dehydratase__iron_sulfur_dependent__single_chain_form               PFRNAAEMLEMAHASGLDGLDRIWGAMRDCIERGLSRPGGLNRRRARQKQEDPLLANDWLSVYAMAVNEENASGGRVVTAPTNGAAGVVPAVLRYYHFHSDADEKGIRDFLLTSAAIGGVIKHNASISGAEVGCQGSASAMAAAGLAAVLGGSPEQIENAAEIALEHHLGMTCDPVQVPCIERNALGAVKAVTAASLAVKGDGHFVPLDACIETMRQTGHDMSERYKETSQGGLAV
228410_Neuropaea@CAD84291_1__Iron_sulfur_dependent_L_serine_dehydratase_single_chain_form             PFDSAIGMLEMSQQSGLEGLDSIWKAMCHCVEQGLTAPGGLSRRRAKDQQMHKATLNDWLCAYAMAVNEENAAGHMVVTAPTNGAAGVIPAVIYYLKH-EGGTEQQVRDLLLTAAAIGGLIKHLSSISGAEVGCQGSAAAMAAAGLCAVRGGTTEQVENAAEIALEHHLGMTCDPVQVPCIERNGFGAIKAHTAAALACRGTGHFIPLDNCINAMKQTGLEMSHKYKETSLGGLAV
2202731_Kbacterium@QIHI01000122_1_39___43504_44883                                                    GFDSAQLMMDMSTESELNGLDSIWNAMKQCIKRGLSTPGGLNPRRAKVQQDEKADVNDWLCAYAMAVNEENAAGHMVVTAPTNGAAGVMPAVLYYFTR-EDGTIHQVRDFLLTASAIGGLIKHLSSISGAEVGCQGAAASMAAAGLCAVRGGTAQQIEHAAEIALEHHLGMTCDPVQVPCIERNGFGAIKAYAAASLAIRGTGHFMSLDKCIAAMKQTGEEMSVKFKETSLGGLAV
1485545_Gbivora@JQLW01000005_1_291___289407_290777                                                    AFDTAEVMLAMAKKSKLYGLDKTWQAMTQCIQRGLDTPGGLNARRAKQKLAQNTNMNDWLCAYAMAVNEENAAGHMVVTAPTNGAAGVIPAVLYYWQY-EGGTTQDVRDFLLTASAIGGIIKHNSSISGAEVGCQGSAAAMAAAGLCAVRGGTPKQVEHASEMALEHHLGMTCDPVQVPCIERNGFGAIKAYTAASLAMHGTGHFMSLDNCIAAMKQTGEEMSVKFKETSLGGLAV
83332_Mtuberculosis@CCP42792_1__Probable_L_serine_dehydratase_SdaA__L_serine_deaminase___SDH___L_SD_  PYVSAQELLDICDRLDVRALLHLRDVMVECEQRSIARPGGLRRRRAKVRNAEPEFAEDWVNLVALAVNEENASGGRVVTAPTNGAAGIVPAVLHYAHYTSAGPDDVTVRFLLTAGAIGSLFKERASISGAEVGCQGSAAAMAAAGLAEILGGTPRQVENAAEIAMEHSLGLTCDPVQIPCIERNAISAGKAINAARMALRGDGHRVTLDQVIDTMRATGADMHTKYKETSAGGLAI
243365_Cviolaceum@AAQ59083_1__L_serine_dehydratase                                                    HFVTAQQLIDMCEETGTQHFRRVWEVMKSSIERGMRTPGPMRPRRAPAMTSSPMSVMDWVNMYAMAMSEENAAGGRVVTAPTNGACGIVPAVLAYYHFIQPLDDDSCLRFFLSSGAIGCLFKLNASISGAEVGCQGVACSMAAAGLTELMGGSPSQVCMAAEIAMEHNLGLTCDPVQIPCIERNAIAAVKAINAARMAMHRVSPKVSLDKVIAAMYETGKDMDAKYRETSCGGLAL
243277_Vcholerae@AAF94459_1__L_serine_dehydratase_1                                                   AFRSAEELLNQCKESGVRYFANIWRTMRECMERGMNTPGPLRPRRAAAQLTSPMAVVDWVNMYAFAVNEENAAGGRVVTAPTNGACGIIPAVLAYYKFIQTVTEKDYIRYFAASGAIGGLYKRNASISGAEVGCQGVACSMAAAGLAELLGGSPEQVCMAAEIAMEHNLGLTCDPVQVPCIERNGIAAVKAINSTRMALRRSSPRVSLDKVIETMLETGKDMNAKYRETSQGGLAI
218491_Patrosepticum@CAG75283_1__L_serine_dehydratase_1                                               TFNSAKEILDHCKQSGIDYFADIWQTMRACIDRGINTPGPLRPRRASAIVSSPMNVVDWVNMFALAVNEENAAGGRVVTAPTNGACGIVPAVLAYYHFIEPVSPTIYIRYFLAAGAVGILYKMNASISGAEVGCQGVACSMAAAGLAELMGASPEQVCVAAEIGMEHNLGLTCDPVQVPCIERNAIASVKAINAARMAIRRTSARVSLDKVIETMYETGKDMNAKYRETSRGGLAI
83333_Ecoli@AIZ51625_1__L_serine_deaminase_I                                                          PFKSATELLAYCNETGIDYFAHVWQTMQACIDRGMNTPGPLRPRRASAMVSSPMNVIDWVNMFALAVNEENAAGGRVVTAPTNGACGIVPAVLAYYHFIESVSPDIYTRYFMAAGAIGALYKMNASISGAEVGCQGVACSMAAAGLAELLGGSPEQVCVAAEIGMEHNLGLTCDPVQVPCIERNAIASVKAINAARMALRRTSPRVSLDKVIETMYETGKDMNAKYRETSRGGLAI
218491_Patrosepticum@CAG76057_1__L_serine_dehydratase_2                                               PFFSAQKLLQHCHDHCLEYFADVWKTMQDCMHRGMNTPGPLRPRRASALFINPMDAMDWINMFAMAVSEENAAGGRVVTAPTNGACGIIPAVLAYYRYVQPVTPEAYLRYFLASGAVGILYKMNASISGAEVGCQGVACSMAAAGLAELLGANPEQVCIAAEIGMEHNLGLTCDPVQVPCIERNAIASVKAINAARMAMRRTSPRVSLDKVIETMYETGKDMNAKYRETSRGGLAI
83333_Ecoli@AIZ52599_1__L_serine_deaminase_II                                                         PYSSAADLQKHCQETGLEHLANVWEVMRGGIERGISTPGKLRPRRAAAMVSQPMAVVDWINMFALAVNEENAAGGRVVTAPTNGACGIIPAVLAYYKFIREVNANSLARYLLVASAIGSLYKMNASISGAEVGCQGVACSMAAAGLAELLGASPAQVCIAAEIAMEHNLGLTCDPVQVPCIERNAIAAVKAVNAARMALRRTSPRVCLDKVIETMYETGKDMNAKYRETSRGGLAM
83333_Ecoli@AIZ52908_1__L_serine_dehydratase_3                                                        DFHSAGELLKMCDYNGIDGFARIWQVMHDGIERGMNTPGPLNPRRAVAQVSSPMNVIDWINMYALAVSEENAAGGRVVTAPTNGACGIIPAVLAYYKFRRPVNERSIARYFLAAGAIGALYKMNASISGAEVGCQGVACSMAAAGLTELLGGSPAQVCNAAEIAMEHNLGLTCDPVQIPCIERNAINAVKAVNAARMAMRRTSPRVSLDKVIETMYETGKDMNDKYRETSRGGLAI
272843_Pmultocida@AAK02120_1__SdaA                                                                    PYQNAADMLKHCDDNGLSHLQQVWQTMKACIQHGINTPGPLKPRRAASMQANPMSIVDWVNMYALAVNEENAAGGRVVTAPTNGACGIVPAVFAYYQFIADSIPDIIERYLLTCSFIGSLYKMNASISGAEVGCQGVACSMAAAGLTEILGGSPEQVCIAAEIAMEHNLGLTCDPVQVPCIERNAIAAVKAINASRMALRRTTPRVTLDKVIETMYETGKDMNAKYRETSQGGLAI
71421_Hinfluenzae@AAC21953_1__L_serine_deaminase__sdaA_                                               PYKNAEDILKHCSDNGVSHLENVWKTMQACIEHGIHTPGPLRPRRAASAQANPMRVIDWVNMFALAVNEENAAGGRVVTAPTNGACGIIPAVLAYYKFISPLTPEIIERYLLAAGMIGSLYKMNASISGAEVGCQGVACSMAAAGLAEILGGNPLQVCIAAEIAMEHNLGLTCDPVQVPCIERNAIASVKAINASRMALRRTTPRVTLDKVIETMYETGKDMNAKYRETSQGGLAV
243277_Vcholerae@AAF96567_1__L_serine_dehydratase_1                                                   PFTSADEMLHQAEKHGIDKADQIWRVMSQCMERGFATEGGLNTRRAPSKEANPMEVMDWINLFAFAVSEENAAGGQVVTSPTNGAAGVIPAVLMYYRFIKALDTKQLKDFLAVSGAIGILYKTNASISGAEVGCQGVSSSMAAAGLTALRGGSNEQICMAAEIAMEHSLGMTCDPVQVPCIERNAMGAVKAINASRMALKRTSCLISLDKVIETMYQTGKDMNKKYRETSLGGLAL
349741_Amuciniphila@ACD05093_1__L_serine_dehydratase_1                                                PYESAEELLHMADERGVRKLDLIWATMKQSISNGMSAPGVLQPRRAKTNLVHPLSIMDWINLYAIAVSEENAAGGRIVTAPTNGAAGIVPAVLNYAKFCVSPYPDAVHRFLLTAGGIAILYKKNASISGADVGCQGVACSMAAAALAEYLGGTPHQVENAAEIGMEHNLGLTCDPVQIPCIERNAIAAIKAINAARMALGGTGHFVPLDKVIRTMLDTGRDMQSKYKETAQGGLAV
206672_Blongum@AAN24825_1__L_serine_dehydratase                                                       PFSSCTELVSLCREHHVRDIDAIWRVMRACVDHGCTSPGGLDPRRAPKRASNAVSDAAWVDLFALAVSEENAGGGRIVTAPTNGSAGIIPAVLHYYHFVDNANEQGVVTFLLTAGAIGYLFKRNASISGAEVGCQGSACSMAAAGLAAVVGGTPEQVENAAEIGIEHNLGLTCDPVQIPCIERNAMAANTAINAVRMAMLGDGHIVTLDQAIETMKQTGEDMMAKYKETSKGGLAV
122586_Nmeningitidis@AAF40667_1__L_serine_dehydratase                                                 PYTSCAELLARCRLNRIRRAAAVAEVMEGCIKRGLGAPSGLNRRRAPQKKVLIVNTQLWPMVYAMAVNEENAAGGRVVTAPTNGAAGIIPAVLHYFKFNPHATQERVENFLLTAGAIGILYKTNASISGADVGCQGVACSMAAGAYAEVIGGTPKQVENAAEMAMEHHLGLTCDPVQIPCIERNGIAAEKALKLGTLALLEDGKKVSLDEVIRTMLQTGRDMKATYKETSLAGLAA
1702221_Frodentium@AMK53656_1__L_serine_ammonia_lyase                                                 PHSTMAAIRRWCKEQDLNYLDDIMDAMLASVREGLAAPGSLKKRVAKEDLACPDIFHLLLASYAFAASEQNAAGGFVVTAPTMGSCGILPALIYHFLHDRNYSRAQLLKGLKVAGLVGNLIQTNATISGAKGGCQAAACAMGSAMIACAAGQSDGQVEYAAEMGLEHHLGLTCDPVMIPCIERNAMAALRCVDNARLSILRVKERVSFDHVVEAMNITGMKLPMELKESSLGGLAV
1522_Cinnocuum@KGJ51815_1__L_serine_ammonia_lyase                                                     PHHLMKDIEAYCETHSLDYMDTILQQMMATVDGGLARPGDLKKRIAKEKDTA--REKLLLCAYAYSASEENASGSMTVTAPTLGSSGILPALVCYYHRILGVSREQLRNGLKVAGLFGNLIKENATISGAQGGCQAAAVAMGAAMVSYLRGQTMRQIEYAAEIGIEHHLGLTCDPVMIPCIERNAVGVLRAMDAAVLAISDLRHKVSFDMVVNTMNYTGRKIPIELRETSLGGLAR
451640_Cmitsuokai@EEF92385_1__L_serine_ammonia_lyase                                                  PHHTMREVIDYCENEGFKYLFEVLEAMFTCVENGLHTQGSLQKRVAGSQLNT--QERLFIASYAYAVSEENADGHMIVTAPTCGASGVLPAILYYAHHQMGLKKRDLVKALAIGGLYGNTVKYNATIAGADGGCQATACAMASASMAWINELNNSLIDYAAEMGLEHNLGLTCDPVQIPCIERNALAALRAYDAAMLALGYVRNKVPFDTVVRVMKETGKDLNVAYKETSLGGLAK
192222_Cjejuni@CAL35721_1__L_serine_dehydratase                                                       ELNNAKEALELCDKRDICYCLEIWEVMQEVYYNGTHPPGKLHKRRAKGRAMTPMGIIDFISLYAIAIAEENASGAKVVTAPTNGACAVIPAVMLYLNHTIGFSDEKVIEFLLTAMLIGSFYKKNASISGAEAGCQASASSMAAAAMATVLGANAFKACNAAEMAMEHHLGLTCDPVQIPCIERNAFGAIKAISAARMAMTRKSPMVSLDEVIETMYETGKDMNYKYKETSLGGLAT
85962_Hpylori@AAD07202_1__L_serine_deaminase__sdaA_                                                   DFSSAKELLELCQKHQ--TMVKIYHAMLECYDNGANSPGSLKTRLAPSREKHPLALIDYISLYARAIAEENASGGKVVTAPTNGACAVVPSVLLYANHLENLSQKAINDFLLTSAAIGYLYKKNASLSGAEAGCQAVASSMAAGGLAHLCQATTQQVLIASEIAMEHHLGLTCDPVQIPCIERNVLGAIKAISASKLALEDEYPKVSLDEVIATMYATGKDMNEKYKETSLGGLAK
2079485_Gsp@PWN08083_1__L_serine_ammonia_lyase                                                        PINTAKDLARWCHETNSIEVLKIWHVMRECIYRGCHHPGGLQSRRAATRIGDFAYILDWVSCFALAVNEENASFSRVVTAPTNGAAGVIPAVLQYLTFRQDHREEMVLNFLCTASEIGSIFKKCATISAAMGGCQAVSSAMAAAGLTEALGGNVEQCLMAAEIAMEHHLGMTCDPVQVPCIERNTMGAIKAITASQLALHSDPAKVHLDDVIKTMWETAQDMNSKYKETSDGGLAV
1457365_CCproteinivoru@AXJ02080_1__L_serine_dehydratase                                               PCHTAQDILNNCRKLNIRHALYIWEEIKQCVYRGVNKPGVLKRRRAHDKMNGFNTVNKWVSIFALAVNEENASFGRIITAPTNGASGVIPAVMLYACFTPNFDDDAVVDFLLTAGEIGTLYKKGATISAAMGGCQAVSSSMAAAALTEVLGGTREQVMQAAEIAMEHHLGMTCDPVQVPCIERNSMGAMKAITATNIALDEDPARVSLDDVIKTMWETALDMNHKYKETSEGGLAT
2004467_Abacterium@ARU42533_1__L_serine_ammonia_lyase                                                 PVESAGELEGHCERSGTEGLDEIWETMKACVYRGCHTPGGLNTRRAKAEIGAFQQTLRWISVFALAVNEENAAFGRVVTAPTNGAAGVIPAVMMYGTF-LGYTDLQLRDFILVAAEIGCLFKKGATISAAMGGCMAVSSAMAAGAHAYMLGCDTARVLMAAEIAMEHHLGLTCDPVQVPCIERNTMGAMKAITAANIAVGSDPAKISLDDVIVTMWETALDMNSRYKETSEGGLAL
2004468_Abacterium@ARU44880_1__L_serine_ammonia_lyase                                                 PIELAADALRYCEEKGIRRLRRIAGTMFECVWRGAHTPGGLNKRRAAAAVPGFSENLQAVSMFALAVNEENAAFGRVVTAPTNGAAGVIPAVLLYMAVMEPEPWRACEEFLLVAGEVGSLFKKGATISAAMGGCQAVSSAMAAAGLAHVRGATAAQCMMAAEIAMEHHLGMTCDPVQVPCIERNTMGAIKAINAAEIAIISDPARVSLDDVISTMWQTALDMSEKYKETSEGGLAV
1196024_Rmarina@PAP78624_1__L_serine_ammonia_lyase                                                    PAQVPAEMLEHCREADIRRLRALWAVMREGVFRGCHTPGGLGERRAAGRLPDFKQTLQWVSAFALAVNEENANLGRVVTAPTNGAAGVIPAVLFYLCFSEEVTEEQVLDFLLVAGEVGTFFKKGATISAAMGGCQAVSSAMAAAALCEAEGGTPAQAFQAAEIAMEHHLGMTCDPVQIPCIERNTMGAVKAINAAELALAGAPAKVSLDAVIRTLRETAEGMSDRFKETSQGGLAT
1961794_Rsp@PAP81790_1__L_serine_ammonia_lyase                                                        PAQVPAEMLAHCRDADIRGVLALWDVMREGVFRGCHTPGGLGERRAAARLPDFPQILQWVSAFALAVNEENANLGRVVTAPTNGAAGVIPAVLFYHCFSEPVTEDEIVDFLLVAGEVGTFFKKGATISAAMGGCQAVSSAMAAAALCEAEGGTPAQAFQAAEIAMEHHLGMTCDPVQIPCIERNTMGAVKAINAAQLAHAGMPARVSLDAVIQTLRQTAEDMSDKYKETSQGGLAT
716817_Rmarinus@OZC04123_1__L_serine_ammonia_lyase                                                    PAQVPAELLAHCRRDGVRRLMAIWDVMREGVYRGCHTPGGLGTRRAAARLYAFPEVLKWVSAFALAVNEENANLGRVVTAPTNGAAGVIPAVLLYHCFSEEVGEAEIADFLLVAGEVGTFFKKGATISAAMGGCQAVSSAMAAAALCEAQGGTVEQSLMAAEIAMEHHLGMTCDPVQVPCIERNTMGAVKAINAAELALAGDAALVSLDEVIVTLRQTAEDMSDKYKETSQGGLAA
196627_Cglutamicum@BAB99038_1__L_serine_deaminase                                                     PFQKSSQLLAYG----VDHLDRVWQIMQECVAQGIATPGGLNQRRAPQLSNGDLDAVEWVNLYALAVNEENAAGGRVVTAPTNGAAGIIPAVMHYADFLTGFGAEQARTFLYTAGAVGIIIKENASISGAEVGCQGSASAMAAAGLCAVLGGSPQQVENAAEIALEHNLGLTCDPVQIPCIERNAIAAMKSINAARLARIGDGNRVSLDDVVVTMAATGRDMLTKYKETSLGGLAT
2026885_CBanaerobius@SQD93190_1__L_serine_dehydratase                                                 GRFTMTEVLAACRKREVEQLSALWAAMRGSVDRGLSTPGLLRARRAPDAQGRLAREMDLASAYAIATAEENAAGGRVVTAPTCGAAGVLPAVLRTLQETLGLPDERVHDALLVAGLIGLAVATNASIAGAEVGCQGTASAMAAAAACYLLGGDAEQVDRAAETALEHYLGLTCDPVQIPCIERNAAAAVAALHAASLAVLCRGDRISFDTAVAALAEIGRDMSPKYKETAQGGIAA
1953100_Abacterium@DHGJ01000113_1_22___23065_24426                                                    GRFTMTEVLAACRERGTERLSVLWAAMRDSIARGLSTLGPLRARRAPGAQERLTQEMDLASAYAIAVGEENAAGGRVVTAPTCGAAGVVPAVLRTFQEVLGLRDERIHDALLVAGLIGLAVATNASIAGAEVGCQGTASAMAAAAACYLLGGDIEQVDRAAETALEHYLGLTCDPVQIPCIERNAAAAVAALHAASLAVLCRGDRISFDTAVDALAEIGRDMSPKYKETSLGGLAR
251221_Gviolaceus@BAC90299_1__L_serine_dehydratase                                                    GYGTMKELKAQMTTHSIYRIDDIFDFMHRAVRRGLKSPGTIRERKAPGTRAL--SFLVFLNAYSLAASEENAAGRIVVTAPTSGASGVIPGVSYLLKKHYRYDKQKLRSGLLAAAAVGFLVKHNASISGAEMGCMGTAAAMGAAMLAHCAGHPIEVVEAAAEIAIEHHLGMTCDPVQIPCIERNAMGAVKAYNAYLLASAGSSQKISLDNVIRVMRATGLDMSRKYKETSEAGLAL
172901_Vvadensis@PVY40327_1__L_serine_dehydratase                                                     RYRDFHSFRRLMEKYRIRELRGILNRMGDAVRCGLETPGPIRERRARTARRR--QSLLQLDAFSLAAAEENAAGHLVVTAPTSGSAGLLPGVIEYLRRSRRIGEETLCDGLLVAALVAFVARHNASISGAEVGCQGVASAMAAALLATVNGEDFDRIECAAEIALEHHLGLSCDPVQIPCIERNAVGAVTAWNAWLLASAGDPQKVGFDEALAAMYQTGRSMNPDFKETSRGGLAA
882_Dvulgaris@AAS96620_1__L_serine_dehydratase__putative                                              PYCTMRQLRECMDDTGIVRLDTIIGLMEASVERGLATPGTLGFRKASTRGKL--AFLCRLNAYAFAVSEENASGGVIVTAPTCGAAGVMPAVLYAMRNDFSIGDRAVREGVLASAAVGFLAKQNAGIAGAEVGCQGVASAMAAAMLAHARGNAVRVVENAAEIALEHHLGLTCDPVQIPCIERNAVGAVKAYNACLVATCEDPHRVTLDNVIRAMAEIGHDMNAKFKETSAGGLAV
