# Supplementary material for: Evolution, structure and function of L-cysteine desulfidase, an enzyme involved in sulfur metabolism in the methanogenic archeon Methanococcus maripaludis
Source: Commun Biol. 2025 Nov 25;8:1667. doi: 10.1038/s42003-025-09053-0 (PMC12647591; doi:10.1038/s42003-025-09053-0)
Supplement: Supplementary file 8 — Supplementary Data 5 [file 42003_2025_9053_MOESM8_ESM.txt]

 267 230
882_Dvulgaris@AAS97506_1__methyl_accepting_chemotaxis_protein__putative                                          TPLREATGAAQGRDEVAQLQKALNSMVATLRTNMDNGATSDLERRAGDINQLARIGETATAMEEMNATVLEVAAQAENGAEMVSRTVKAMELKQATGSEAHVMNVINDIADQTNLLALNAAIEAARAGEAGRGVADEVRKLAEKTTKEVGDSIRAIQGLARTNVDSMSAIDGAARLSSSSGDLLKEIVRTVQAIVQSAASEEITRSVEDINRIARDSGELIRAANAQAEE
882_Dvulgaris@AAS94827_1__methyl_accepting_chemotaxis_protein                                                    RPLAAATHAATRRDEAATLQRALADMVTTLRDNFADTDSHRLAALSGSIIQLQRVGETATAMSQMNATVLDVADKAREGVDSVKATLDAMQLDTATGSAAKVVNVINDIADQTNLLALNAAIEAARAGEAGRGVADEVRKLAEKTTGEVGITVRNIQTLTRSNVASMKAIRAAAERSGQSAATLGEILRMVQAIAQSAASEQITRSIAEIDAVARDNGSLLSEADEKTGI
882_Dvulgaris@AAS94502_1__methyl_accepting_chemotaxis_protein__putative                                          YPMNQLVRYAGQQGELLLLADALRSMVASLGERMETQASQKVAALSEEIGQRQRITETATAMEEMNATILEVAGRAEEGASTASASVAAIEVQRADAAEARIINVINDIADQTNLLALNAAIEAARAGDAGRGVADEVRKLAEKTTSEVGEAIRAIQQATRDNTHSVAAVDKATELVVRSGKALSEIVVLVRSIAQSAASEEITRALDEINGLSGRITEGIGQAASQCRK
882_Dvulgaris@AAS97057_1__methyl_accepting_chemotaxis_protein                                                    RPLDSLASYARKIAEFGELKHSLETMVEALRTKIAGRAASALTGLVRVARQRARVGETSVSMEEMNATVLDVAAKAQQGAGGVEQVVASVAVERAASADAQIMSVISDIADQTNLLALNAAIEAARAGEAGRGVADEVRKLAEKTTKEVDSAIRGIQQGTGESSRNVRAVGEAAEHARAAGESLGEIVRLIRSIAQSSSSESIAHALDGVAGVADDTSRAMDDAMEGTTN
882_Dvulgaris@AAS96790_1__methyl_accepting_chemotaxis_protein__putative                                          RQLGELAQVAGEQKREGGVYHVMRGMVQTMKDKITSSASEELSAQIEQSVQSQRVAETATAMEEMNATVLEVAAKAVAGSDVVTQAVASIRVQTSLAAEGRIMNVISDIADQTNLLALNAAIEAARAGDAGRGVADEVRKLAEKTTQEVGDAIRGIQQGAARNMEHVTTIHQATELAGQSGTALEEIVRLVRSIAQSAASEEISRSVDEINRISGETSSAMNQSAAQTHS
882_Dvulgaris@AAS96451_1__methyl_accepting_chemotaxis_protein                                                    RQLGELYDVSRESSHRQGVYSAVQDMVTTLKAKIASSASEELSAQIEQSEQARRVGETATAMEEMNATVLEVARKAESGAEIVGRVVTGISVQSSVAAEAQIMNVISDIADQTNLLALNAAIEAARAGEAGRGVADEVRKLAEKTTTEVGNAIRGVQGGTRKNMDNVKTIEEATQAARLSGEALREIVKMVRGIAQSAASEEINKSVEQVSAISAETAQAMREAAAQSQV
882_Dvulgaris@AAS94667_1__methyl_accepting_chemotaxis_protein                                                    RPVRDLTATARAGGELQDLLQAVRAMVGTIMASMQSSSSEELAAQVEQSEQARRVAETATAIEEMNATVLEVAKEAEQGADIVNEVVAAMSTSAAGEAMARIMTVISDIADQTNLLALNAAIEAARAGEAGRGVADEVRKLAEKTTHEVGAAIKGIQTGTELSIHAAGRIGTLSHKVRASGEALNRIVAAVSGIAQSAASDEIAHSVEDINRISSETAEAMRQSSAQAQN
882_Dvulgaris@AAS95878_1__methyl_accepting_chemotaxis_protein                                                    RPIGITTAFAGKNDEVGQLADALRTMVSSLKEKIAGAASEQLSAQIEQSLQSQRAGETATAMEEMNATVLEVADKAEAGAGIVKSVVDGIAVQRSETAEERIMNVISDIADQTNLLALNAAIEAARAGDAGRGVADEVRKLAEKTTKEVGEAIVGIQKGTHTNVAHVREIETATKHAHEAGNALHEIVRLVRSIAQSAASDEINRAIEEVNRIASETSDAMGQSAAQAQQ
882_Dvulgaris@AAS95089_1__methyl_accepting_chemotaxis_protein                                                    RALNKGVDFARAQDEIGTLAEALRVMVRRLKEMIASSASEELSAQVEQATQLQRTTEAATAMEEMNASVMEIAREADEGASVVGSVVEAISVDATGEAENQIMTVITDIADQTNLLALNAAIEAARAGEAGRGVADEVRKLAEKTTKEVGEAVRAIQSGTKDNIRGMMSVGRSTELASIAGDALARIVGLVRAIAQSAASEQINRGTDEVNRIASETAGAMGECASMTQE
882_Dvulgaris@AAS95126_1__methyl_accepting_chemotaxis_protein                                                    RALGEGVRFATDNDELGQLASALTTMVKRLREMIATSASEQLAAQVEQSLQRERSAEAATAMEEMTATVIEVAQQATDGAGVVLSMVEAIGVDATGEAEGQIMTVISDIADQTNLLALNAAIEAARAGDAGRGVADEVRKLAEKTTREVGEAVRAIQNGTRDSIAGMMSVGRSNELAGLAGAALQRIVTFVRSIAQSAASEQISRGTEEVNRIAAETADAMRQSAAMAQE
882_Dvulgaris@AAS96782_1__methyl_accepting_chemotaxis_protein__putative                                          RPIRMLVEASGESGELLTLRGSLNDMVTQLGNLVSTSASQELASQIGEAIQRARTTEAATAMEEMNASVLEVAKEAEGGGGIVRDVVSSIGVNRAAEAEGHIMTVITDIADQTNLLALNAAIEAARAGEAGRGVADEVRKLAEKTTKEVGDAIGAIQRGTRNNIDGMGVISQSTDLASRAGDALGRIVNIVRSIAQSAASEEINRSTEEVNRIASEMAEAMSQSAALAAD
882_Dvulgaris@AAS96333_1__methyl_accepting_chemotaxis_protein                                                    RPIDLLVRASGDSGELLTLHGSLKRMVESLGELIKSAASEELAAQIEQAFQSQRTGETATAMEEMNATVLEVADNAEVGAGIVRDMVKGINVNQAERAEDRIINVINDIADQTNLLALNAAIEAARAGEAGRGVADEVRKLAEKTTKEVSDAIGGIQSGTRESFEQVKEVVTVTTMAEKAGNSLATIVQLVRSIAQSAASEEIAHAVDEINRITAETSDAMRQSAAQAQR
882_Dvulgaris@AAS97553_1__methyl_accepting_chemotaxis_protein                                                    TPLERIRGFASTYAELGEVKGAIETMVDNLKVKMGSMAAEALAAQVDQVQQSARTAETATAMEEMNATVLEVANQALQGEKVVTEAVNAIRVHTAQETEDRIMDVISDIADQTNLLALNAAIEAARAGEAGRGVADEVRKLAEKTTKEVGSAIQTIQTGARGNMQGMLAVERATTLAHESGEALKRIVSLVRSIAQSATSEEINRAVEDVSRIASETADGMTQAAALARE
522772_Dacetiphilus@ADD68261_1__methyl_accepting_chemotaxis_sensory_transducer                                   KRLMYMREMLNLPDEVGDLSRALNKMVADVN----ASTSAELSSNAETIEQAEQASTTASAVEEVNSTVVEVAMSVGNGHALVEETRNMMVISNITDSEQQIIQVIDDIADQTNLLALNAAIEAARAGDHGRGVADEVRKLAEKTTKEIGSMIEAIQIDTKGAVEGMEQVKNGNNKAEEAKTSLDIIKGNVNMIAQAKATEMMAESIENISRITGENSLASQETASLASD
522772_Dacetiphilus@ADD67270_1__methyl_accepting_chemotaxis_sensory_transducer                                   KRLVYMGNILQESDEVGDLARSLNKMINDVN----ASTSAELSENAESIEQSEQVSSTASAVEEVNSTVVEVAKSVGRGHILVEQTRNMMEIAEVSESEQQIIQVIDDIADQTNLLALNAAIEAARAGEHGRGVADEVRKLAEKTTKEIAEMIQSIQADTGGAVMGMQQVKEGQSKAEEAKEALDVIKSNVGMIAQATATEMMAQSIENISLVTDDNSLASSETASLASE
768670_Cnitroreducen@ADR18348_1__methyl_accepting_chemotaxis_sensory_transducer                                  RPLQDVSFAINRNDEIGAVARDLNKMVRDIK----ASTAAELSSNAEMIEQAEQASTTASAVEEVNATVVEVAEQVLKGHSIVTETKEMMEIAEVSHSEQQIIQVIDDIADQTNLLALNAAIEAARAGEHGRGVADEVRKLAEKTTKEIAEMIQNIQADTGGAVASMEQVEDGKKKAEEATVALDEIKESVSQIAQSKATELMAQSVENISKVASENSIASKESASLASD
639282_Ddesulfurican@BAI80323_1__conserved_hypothetical_protein                                                  KRFDNINAALAKDDEVGAIAKAVNKMVDDIK----ASTSAELASNSEAIEQSEQATTTASAVEEVNATVTEVAESVINGHALVEETKQMMDIATVSQSEQEIIQVINDIADQTNLLALNAAIEAARAGEHGRGVADEVRKLAEKTTKDITDMIQNIQADTGGAVASMEQVEIGKVKADEAKEALDIIKENVENIAQAKATEMMAQSIENISKVINENSIAASEMASLAEE
1805240_CMbacterium@OIO67181_1__hypothetical_protein_AUJ47_00525                                                 KPIRRMVDGLNRADEVGIMARALNKSVSNLR----GNAAEQISAASEQLEQQYQLAEVSTATEEMSAMILESSASAQEGREAVIQALRGMAITRVKESEEEVIQVIDDIADQTNLLALNANIEAARAGDAGRGVADEVRKLAERTTGEIGKKIGQIQKDVADSVKSMKQADENQQLAAQSQEALEKIVRAITQIAQSSGAEEISKNVEGVSSVSKQAAAASQQMASEVRG
653733_Dindicum@ADU66974_1__chemotaxis_sensory_transducer                                                        RKINVVVDVLGDNDEISTLVTSINKTFDDLS----ASHSTQLSETTAAMEQADAVAQVASAAEEMSSTVVEISNTAIEGRSVVSKAMHEISVQQTGEAREEIIQVIDEVSDQTNLLALNAAIEAARAGEHGRGVADEVRKLAERTTKEIATKIKGIQGDAVKTNDTMERVELANSLAGQASQALESIVVVFQQVAQSATTGEIARSIENIKNVADETARGSEDAASLAQQ
118005_Carsenatis@AWNK01000004_1_39___52691_54502                                                                NKINTVVEILSANDEIGVLTRAINTTFDQIG----ARAASELNENTAMMELSDAVAQIASAAEEMSSTVIEISTIASDGQRVVANAVGEINVKDSVEASEQIIQVINEVSDQTNLLALNAAIEAARAGEHGRGVADEVRKLAEKTTKEVADKIRSIQDGAARTNKTMSRVDRGSELATQAAEALQTIVNVFQQVAQSITTGEIAKSIENVKNVAETTASSAEESASQAVE
882_Dvulgaris@AAS96768_1__methyl_accepting_chemotaxis_protein                                                    RPLGALQRYTGESCEFADLAADVDHMKTKIKAELGSAAAEELSAQIDESVQKTRISETAAAVEQMNASILEVAESAEKGAGVVQDAVASIGLRDMHEADGTIVDMISDVADQTNLLALNAAIEAARAGEAGRGVADEVRKLAEKTTNDVGNAIRAIQGVTRKTVELMGDAETSVARAGDAGASLKTIVQLVRSIAQSAASEQIARATEEINVISSDTAEGMSQSAAMASE
882_Dvulgaris@AAS96345_1__methyl_accepting_chemotaxis_protein                                                    SPTALLCEYANARHELGTLADAMGRMVEDLKHRLGSEAAATLEGQIDQAIQRQRTAEAATAMEQMNASVMEVAHKAQEGASALDDSVRTIRAKQADTAEDRVLDVIADIADQTNLLALNAAIEAARAGEAGRGVADEVRKLAEKTTREVDTAIKGIQTSARSNIDNTDAIEVGTGMVGKSGEILREIVRLVRNIAQSAASEQITRSTDEINRIASETADAMQQSAALADE
882_Dvulgaris@AAS95149_1__methyl_accepting_chemotaxis_protein                                                    -PIDDVMTRLDRVDAFGEMRLALDTLVGRLRQNLGARTAAALAEQVRGAQQSQRAREATIAMEQMNDAVLSVARRAEGGADVVRNAMAAIDVDRAAGADGRVIDVISDIADQTNLLALNAAIEAARAGDAGRGVADEVRKLAEKTTQEVGNAIRAIQEGTRSAVQGMGAVERSRELSAQSGEALSGIVELVQSIAQSSTSESINRSVEAVRESADGLTGEMEAAGAMTGR
882_Dvulgaris@AAS97210_1__methyl_accepting_chemotaxis_protein                                                    RPMQRLSAYAAADDAIGRTIGAVNGMVAEMKTKLGNAAANELAAQVREAVQRARTTETATAMEQMNATVLEVAKKADEGARLVGDVVEAIEVREALEAEGHIMQVIEDIADQTNLLALNAAIEAARAGDAGRGVADEVRKLAEKTTREVGQAIRNIQTGARNSMEATEAVVASNMLTTRSGEALSSIVKMVRGIAQSAASEQISRATEEITAIAEVTAQTMNRSSTLAGD
882_Dvulgaris@AAS95180_1__methyl_accepting_chemotaxis_protein                                                    RPVASIRDFAANRGELLELAEAIRRMVTELKERLGSSAATEIASQVEESIQRERTTESATAIEEMNATTMEVARQARSGEEVVQRVVDAIGVRESETADAQVMVVINDIADQTNLLALNAAIEAARAGEAGRGVADEVRKLAEKTTREVGEAVHAIQSGARGNIQEMEAVGESTRLAGEAGKALGTIVSIVRNIAQSAASEEINRASDEISAIASETAQAMAQSASLAQE
243231_Gsulfurreduce@AAR34750_1__methyl_accepting_chemotaxis_sensory_transducer__class_40H                       RPLAEGVEVANRRDETGQLMAAMGNMVTSLR----ASASNQLHATSEQIEVASQVGAVATASEEMSSTSRDIAVTASNGSAVVQETNSGMVIAEVKQSEQEIIGTIEDIADQTNLLALNAAIEAARAGEQGRGVADEVRALAERTTKEISGMIKAIQNETKAAVQAMGEVEKGSVTSHKSGQALAEILDRINQIAQTATTGEITSNIQQISDVVQQTARGAEEVSAQAHQ
243231_Gsulfurreduce@AAR34356_1__methyl_accepting_chemotaxis_sensory_transducer__class_40H                       GPLNKVLDVLTRADEMGLLAREVNTTAAKIN----TAAATQLHATSTQMEVAQQAATVATASEEMAATSAEIADRAENGSDVVQETLTVMNIAEVKDSDQEIIGTIQDIADQTNLLALNAAIEAARAGEQGRGVADEVRALAERTTKEISQMIKAIQGETKGAVTSMKEVEKGTSDASKSGEALQAILEQVSQIAQTATTGEINNNIQQITEVVQLTARGAEESAALAEE
243231_Gsulfurreduce@AAR34086_1__methyl_accepting_chemotaxis_sensory_transducer__class_40H                       SPLNRILEVLQRRDEMGLLGRELNVTAEKIG----ASASAQLHATAEQMEVAAQAETIATAGEEMAATSNDIADAAEGGAQVVQAAIAAMDIAEVHASEEEIIGTIEDIADQTNLLALNAAIEAARAGEQGRGVADEVRALAERTTRQISEMIRAIQHDTQSAVHSMSDVQAGTAEAARSGQALQMILAKISQIAQTATTGEISNNMHQISQVVQDTARGAQDTVSLSED
243231_Gsulfurreduce@AAR36334_1__methyl_accepting_chemotaxis_sensory_transducer__class_40H                       RPLRKVVDFAQANDETGQLAEAVNTMADRLN----AAAASQLTSNAEQMEVAAQTGTVATASEEMASTSAEIADTAVQGSEVIRHTVGEMEIAEVRESDQEIIGTIEDIADQTNLLALNAAIEAARAGEQGRGVADEVRALAERTTREISTMIKAIQQETKGAVASMREVERGTAEASQSGKALEEILEQINQIAQTSTTSEISGNIQQITDVVQQTARGAQETASLSAE
243231_Gsulfurreduce@AAR36024_1__methyl_accepting_chemotaxis_sensory_transducer__class_40H                       WALTRIMGYLAGNNEISDIIRSIGELQSTMR----ALASRQLQANADQINVASQANTVAVASEEMAATSSDIATTARSGSEVVRRTTDCMEIADVKGSDQQIIETIQDIADQTNLLALNAAIEAARAGEQGRGVADEVRALAERTTREISQMIKSVQTETKEAISAIAEVEKGTEYSGESARSLDQILQQINQIAQTSTTAEISNNIQQITAVVDQTAQGATETASQSEE
243231_Gsulfurreduce@AAR34357_1__methyl_accepting_chemotaxis_sensory_transducer__class_40H__Cache_2_domain_conta VPLKVVVSSLEDRDEVGDLGRAFNQFIEKLH----ASAAAQIHSTSEQTEVAAQAGTVATAGEEMASTSSEIADTALKGSHVVKETLTVMTIADVKESDQEIVGTIQDIADQTNLLALNAAIEAARAGEQGRGVADEVRALAERTTKEIGQMIRSIQQETKLAVSSMKEVERGTSEAAKSGEALEEILHQVNQIAQTATTSEISSNIHEITEVITQTTRGAQDSAALAEE
243231_Gsulfurreduce@AAR33732_1__methyl_accepting_chemotaxis_sensory_transducer__class_40H__Cache_2_domain_conta LPLRHAVTSLQDEDESGELALAFNRFVEKLQ----AAAAGQVQEASRQMNVAGQAATVATASEEMAATSMEIAETAESGAAVVQETVSVMGIAEVKESDQEIIGTIEDIADQTNLLALNAAIEAARAGESGRGVADEVRALAERTTREIALMIKAIQNETRGAVASMREVEKGTGEAARSGAALREILEQISQIAQTSTTTEISGSIQTITDTAHETARGAQESAALAEQ
243231_Gsulfurreduce@AAR34360_1__methyl_accepting_chemotaxis_sensory_transducer__class_40H                       HPLNRMHDVLRDQDEVGDMSRSFNSFMDKLH----ASSASQVHGSAEQMEVASQAGTVATAGEEMAATSTEIASTATAGAEVVGNTVTVMDIAEVKNSDQEIVGTIEDIADQTNLLALNAAIEAARAGEAGRGVADEVRALAERTTREISGMIRAIQAETLEAVSSMRDVETGTAEAARSGEALREILDQVNQIAQTSTTREISGNIQQITEVVEGTAQGADESANLAED
243231_Gsulfurreduce@AAR35952_1__methyl_accepting_chemotaxis_sensory_transducer__class_40H                       RPLSRAVDVANRTDETGRLLTAMQNMVRSLR----ASASSQLHATSEQIEVASQAGTVATASEEMSATSQDIAATTRQGFDVVRHTVDGIRRGETRQSEQDIVGTIEDIADQTNLLALNAAIEAARAGEQGRGVADEVRALAERTTKEIGEMIRAIQQETKTAIVSMRGTERGAIEAAQLETALQQILNQVGQIAQTATTGEVTSNIQQITEVVHQTAQGAEETAAQAQD
243231_Gsulfurreduce@AFP20427_1__nitrate_nitrite_sensing_methyl_accepting_chemotaxis_sensory_transducer__class_4 GPLRTMLAMLKDGDELGEISAWFNTFIDKLH----ASAAAHVYDTAEQMEVAAQSGTVATASEEMAATSAEIAQSADDGAGVVEATVRVMGIAEVNVGVQEIIETIEDIADQTNLLALNAAIEAARAGEAGRGVADEVRALAERTTREIAGMIKAIQSETNDAVSSMRDVEAGTGEAARSGEALKDILSRVHQIAQTATTNEISRNMQEITDVVQQTAHGAQESAKQAEE
243231_Gsulfurreduce@AAR34262_1__methyl_accepting_chemotaxis_sensory_transducer__class_40H__putative_dimer_with  KPIADVSRQVDEQDEIGNLAGGINRLTSTIQ----ASAASQLNVTSADMAVAGQATTVATASEQMASTSQEIAETARDGAEVVERTIAVMAIADVKDSDQEIIGTIEDIADQTNLLALNAAIEAARAGEQGRGVADEVRALAERTTKEIGSMIKSIQQETRGAVTSMHEVTRGTDEASRSGESLQAILQRVNQIAQNATTGEITRNIQDITDTVQSTARGAQDSAALARE
243231_Gsulfurreduce@AAR34367_1__methyl_accepting_chemotaxis_sensory_transducer__class_40H                       KPLGKAVSAIDRSDETGALAVSVNRMADDMG----ASASVELAVQADQMEVAAQTGTVAAASEEMAATSHEIADRASAGSDVIRRTVEGMHIAEVQRSDQQIVSVIEDIADQTNLLALNAAIEAARAGEQGRGVADEVRALAERTTREIAQMIRSIQQETEGAVKAMAEVSAGKEDAQQSAGALREIVEQINQIAQNATTDQITMNLQQVSSVIEASSRGSEETASLSEE
243231_Gsulfurreduce@AAR34359_1__methyl_accepting_chemotaxis_sensory_transducer__class_40H                       RRLGKFSEMIARDDELGDMGRTFNRMVENFE----SESARTLSVTSEQIEMASQTGTVATASEEMAATSQEIAASARSGAAVVQQTIGAMEITEVRDSDQEIVGTIQDIADQTNLLALNAAIEAARAGEQGRGVADEVRALAERTTREIAEMIKSIQQETRGAVASMVEVTQGSADAARSGDALREILDQVAQIAQTATTSEITMNIQQITEVVGHTAREAGESAALADE
243231_Gsulfurreduce@AAR33733_1__methyl_accepting_chemotaxis_sensory_transducer__class_40H                       ISLRLINDRLRDRDELGTLAVSFNNFVGKLH----ASASYELQANAEQMAAATQVNTVASSSEVLAASTFEISDSAQTGAVVVEKTVDIMAIAEVKDGNQEIISTIEDIADQTNLLALNAAIEAARAGEQGRGVADEVRALAERTTREISQMIKGIQGETRGAVLAMKEVELGSEEAARSGEAIRTILEQVGEISQTRVTTEISTNVMQITEIIETTAKGAADSAALSDQ
243231_Gsulfurreduce@AAR34080_1__methyl_accepting_chemotaxis_sensory_transducer__class_40H                       RPLRQVIAMMEDNDELGKLCTEFNSFVGKVH----TGSVAEISRTAERLEVASQAVMAATASEEMAATSCEIAETAARGFAMVENTIAVMNIARVRVSDQEIVMTIQDIADQTNLLALNAAIEAARAGEQGRGVADEVRALAERTTREIGEMIKGIQGETRTAVLTMKEVEAGTREAAKSGEALNEIMQGMGQIAQTSTTMEISGSIQRIKDVAQETAGGAHDSATLSHD
1191523_Mroseus@AFN73487_1__methyl_accepting_chemotaxis_protein                                                  KPLNKLSAAAEKDDDIGKLFKGFNKAVKNIT----ASASNQISSSTEEMEVSSQTNDVVSAVEQVTKTIIDISDAALEGGRAVENTIVGTQIANVTKSEQQIVLVIDEIADQTNLLALNAAIEAARAGEQGRGVADEVRKLAERTTKEITDMIRKIQHDTKEAVSSMNEVQKGRELAEQAGKTIKQIIEEATQVALSSAAEQIGKNMEGINTVTQQTADGIHQIASLTDK
1974047_Ibacterium@PIQ08207_1__hypothetical_protein_COW71_13040                                                  KPIKKLQETSNKEDDISKLFDGFNLTVENIK----ASASTQISSSAEEMEQSAQTSEVAAAMEEMSRTIVETADQAKKGVTKLNESKDGMVIVEAESTDQEIAQVIDDIADQTNLLALNAAIEAARAGEQGRGVADEVRKLAERTTKEIAETIKAIQVEAKEANNSMVAVNNGLKLNDELGDVLSIILAGINQVAQSATAEQVSSNVESINNVANESAAVVQQIANLTEN
1974047_Ibacterium@PIQ09391_1__hypothetical_protein_COW71_06840                                                  KPITRLNESAKKGDDIEKLFVAFNEIVEKFN----ASASNQISSSAEEMQQSSQTAEVAAAMEEMSRTIVETAEKANEGAIKLKDSKEGMNIVNTETTVQAIAQVIDDIADQTNLLALNAAIEAARAGEHGRGVADEVRKLAENTTKEIADTIKSIQLEAKDANNSMEAVNNGLHLNAEVGEVLTAILESINQVAQSATAEQVSTNIEAINNVANESAVGVQQIANLTEK
42253_Nmoscoviensis@ALA58552_1__putative_Methyl_accepting_chemotaxis_protein__MCP_                               RPLSHMAAITRDKDEISQLGDYFNLFIEKLQ----ASASVELSATAEEINLTSRASQTAAAIEEMNATVSQVAKTAKDGGTVVADTIAGMQLSDVSNSDQEIVRVIEDIADQTNLLALNAAIEAARAGEQGRGVADEVRKLAERTTKEIGDMIRQIQQDTRGAVDSMQKVSGGVELVNKTGEALTRIVQMIRQIAQSVATQQIATDIENVAKVTKESASGANESASLAVE
289376_Tyellowstonii@ACI21453_1__methyl_accepting_chemotaxis_protein                                             KSAKELKSVLNTKDELGEASQILHEIILKRR----ASSSEELSATTEEISQTERASQIASAAEEMSQTVVDIASVAKEGKDMTMNTAQEIKIEGIGKSRQEIVTVIKDIADQTNLLALNAAIEAARAGEQGRGVADEVRKLAERTTDEIAEMIRGIQTEVDVAEGSMKKVASGVELSNKSAEILGQILSKIQQIAMSSVTDHITQDIGSIAEGIKEITITVEQTAKLGKD
289376_Tyellowstonii@ACI20805_1__methyl_accepting_chemotaxis_protein                                             RPVTELKGVLGKKDELGMIAQSVHEAITSIK----ASSSEELSATTEEISQTERASQIASAAEEMSQTVVDIASVAKEGKDMTMNTAQEIKIEGIGKSRQEIVTVIKDIADQTNLLALNAAIEAARAGEQGRGVADEVRKLAERTTDEIAEMIRGIQTEVDVAEGSMKKVASGVELSNKSAEILGQILSKIQQIAMSSVTDHITQDIGSIAEGSKEISLAVDQSAALGGE
289376_Tyellowstonii@ACI21383_1__methyl_accepting_chemotaxis_transducer                                          RPVTQLKGALEKKDELGMIAQSVHEAITSIK----ASSSEELSATTEEISQTERASQIASAAEEMSQTVVDIASVAKEGKDMTMNTAQEIKIEGIGKSRQEIVTVIKDIADQTNLLALNAAIEAARAGEQGRGVADEVRKLAERTTDEIAEMIRGIQTEVDVAEGSMKKVASGVELSNKSAEILGQILSKIQQIAMSSVTDHITQDIGSIAEGSKEISLAVDQSAALGGE
289376_Tyellowstonii@ACI20823_1__methyl_accepting_chemotaxis_protein                                             KPVSELKEKLSRKDEIGELLNSVDSMRLKLK----SSASEELSATVLQMEQATKTNQVATASTEMSQTVLDIANVAEEGKDVVNRTVTEVKIANVSESKQEVVNMIKEIADQTNLLALNAAIEAARAGEQGKGVADEVRKLAERTTEQISETIKTIQNETVVAVSAMQKVETGVSLSKEAENALLKIVNSVQQIAMSMVSEQISGDIAVVADVSKETALASEQIAALSMD
1643428_CTmobilis@LDXU01000010_1_14___11927_13804                                                                APVESVQRAAETDDEVGALIMKLNKMIVDLR----ANATSQISSSTEEMDQARQIAEVVSAIEEMSRTVIENASFANEGSKAVIATIEQMRLADVRNSSQEIIDVIEDIADQTNLLALNAAIEAARAGEQGRGVADEVRKLAERTTKEISKMIKQIQSDTDEVVKIMEVAEAGIKLADNANLALKQIVQNISEISQSKVSEEISKSVESISSIAEQTSAGVHQIASLTEK
1191523_Mroseus@AFN74063_1__methyl_accepting_chemotaxis_sensory_transducer                                       GPVEEATNLMTEKGDFTIIKNSINQLSHSFN----ASAADQISASAEEMEQSAQSSEVAAAVAEITQTILETTETARNGGVVVEETIAGINIAEVQKSDKEIIQVIDEIADQTNLLALNAAIEAARAGEQGRGVADEVRKLAERTTKEIASMIKEIQKDTSGAVESMQEVEKGKASADKARQSLKAIITGASQVAQSAAVEQIGKNIEFINNVTGQSAMGIQQIARLTEN
1191523_Mroseus@AFN75425_1__methyl_accepting_chemotaxis_sensory_transducer                                       KPVQYMKDVVGKKGDHKLIVNSINSLGESLT----ASISEQISSSTEQMEQTAQANEVVLQVEEMTKTIMSTSQVAREGGEVVNKTVEGMNIADVVNSEQEIVQVIDDIANQTNLLALNAAIEAARAGEQGRGVADEVRKLAERTTKEISDMIKRIQDVTENVVVSMGEVETGKELAQKAGKSLEEIIQAVNQVAQSATSEQINRNVETISKVTNESAAGIQQIANMTNN
945713_Ialbum@AFH50259_1__Methyl_accepting_chemotaxis_protein                                                    PPVNLMLAAIDKKGDHQLIKTSINQVTDSLS----ASAANQILSSTEEMEQSQQTAEVANAVEEMAKTIIETTEVAREGGIVVLETIEGMNIADVKRSDQEIIQVIEDIADQTNLLALNAAIEAARAGEQGRGVADEVRKLAERTTKEIASMIKQIQKDTKWAVEAMSEVEKGKEKAEQAGRSLEKIIVEISQVAQSSASEQISKSLESISNVTHQSAAGIQQIANLTLN
1123368_Ttepidarius@KE384096_1_155___165485_167110                                                               KNLSRVRDALQKAGELGDIAKAANQMAEQLR----LTAARQQKGATETLEQSGQTVHVSTAMEEMSATAMEVAQEAQSGAQVIRGTLTGMDVAAMHNSQRSIIATINEIAEQTNLLALNAAIEAARAGEQGRGVADEVRKLAERTTGEIGGMIQAIQNETQAAVQAMQQVEEGTRYARDAGQALDRINNAIAAVAQSSVASEISNSIEKIAQGTQNINNAIQETRQMAST
289376_Tyellowstonii@ACI22085_1__methyl_accepting_chemotaxis_protein                                             MPLNILDRTLHRVDVIGRLAKSIDKVLQTFI----AATVDKCNKVIDDTRQSQQANQIATAAEEMTQTITDIADIAKKGQDNAQMAVQKVNVYETNEASEEIVTVIKDIADQTNLLALNAAIEAARAGEQGRGVADEVRKLAERTTEEIANKIGVIQKETNETAQSMKEVKEVTESVNRIGKALGEIVSSITQIAQSAASEEVTRNIEESAKIASEIEKLAGLIVLISSD
882_Dvulgaris@AAS96360_1__methyl_accepting_chemotaxis_protein                                                    RPLASIEGYVASRGELGRLASGVNHMVAELKEKLGADETEELARQVEHGQQVSCLENTGAAVRQLAELLEAAAEKARQGTEIMERSAAAMQMHGSMSTESSILGVINDIADQTNLLALNAAIEAARAGESGRGVADEVRKLAERTTGEVRNSIRNIQETTRENLKRTDAVREGTRLVEASGAALGDIVSIIRSIAHERAHDAINDAVEEVRGIANATESGMRHSGSSSSE
882_Dvulgaris@AAS95230_1__methyl_accepting_chemotaxis_protein                                                    RPLSAVTAYASRCGEVAVLVESLERMVHDLRERVANTTTGSIGEEVEASSQQQRTSEVAVAVEEMNASVLEVANHADRGADVVMQALDAIEVSDATRAEGRIIAVIGDIADQTNLLALNAAIETARAGDAGRGVADEVRKLAEKTTREVEDFIRAIQTSARHSLATATEVEKTTQLASGAGEALRSIVGMVRAIAQSAASEQIARSTDEIRGSAADNAEGMTRLRRQATG
243231_Gsulfurreduce@AAR36547_2__methyl_accepting_chemotaxis_sensory_transducer__class_30H                       -PENTMNKAARE----ADVAAAMDHSIHQFH----ITAEKEVVERNHQEYLEERVAQIATAMEEMSMTVTEVAQNAHEGQEIVNRSVQEMQVAQVRDSEKEIINVINEIADQTNLLALNAAIEAARAGEQGRGVADEVRNLAVKTTKQINAMVAEIQRETRQAVGSIQEAEVSESLSLQAESSLVTIVQAITQIAQAATASVIAGNLEEISRNG----------------
289376_Tyellowstonii@ACI20267_1__methyl_accepting_chemotaxis_protein                                             KNMSSALGCFNRCDLIGD---IYQRITKSLR----NTMVASLSKETDDLEQLSRIDQMASASTEISQTIIDVAETAEKGKTAVDKAVKAMIIANIKASQEEIVLTIKDIADQTNLLALNAAIEAARAGEQGRGVADEVRKLAERTTEEIADKIRNIQSKSDASVNAMSQAEGGVALANDAMRALDEIVSAIQRIALSATSEEIAQNMDTIRENINNTVKMIEFVRSETKA
1123368_Ttepidarius@KE384096_1_152___161260_162891                                                               RRLQVVLGAIDEHDEISSLARSINDFIRKIH----AGASGQLNDMAASVAQADGIFQISTAMEEMSTTVKEVAELVKGGNATGQQTIAALNIDSVSSIQREVTNVIKDIAEQTNLLALNAAIEAARAGEQGRGVADEVRKLSERTTTDIASIVQTVQASTAHAVTAMSEVTQGVGYGQEAGRALQEIDRAMHQIAQSAVGTEIARNIEQVASITDATTRDIQRTSATART
653733_Dindicum@ADU65253_1__chemotaxis_sensory_transducer                                                        RPLHLSMAFARERDEIGQLAQALNEMITNLR----ASASEELSSSSTQMVQAESVSQIASAAMEMSQTVGEVTSQARRGGQIVQQSTREMEIANAEEAAREVIQVINDIADQTNLLALNAAIEAARAGDAGRGVADEVRKLAERSTQEIISIVQSIQGGVNQVTSAMEKSQSGNQLAQQTDSAFVEILGGIEQNVMSTAADQISGDIQNISAAAEETAQASEEVGALAMD
1643428_CTmobilis@LDXU01000004_1_180___181492_183594                                                             RNFERISNYIRLGDDMLSLYDTLEKMRLSYV----SSATAQLSSSSEEMEQVSQTGEIASAIEEMSRTIVENASSVRIGVNTLREVIDEITISEVDESEQEIISVINDIADQTNLLALNAAIEAARAGEHGRGVADEVRKLAEKTTKEIKDIIHKLRNMTDSAVEAMSETEKGIKLASESGKVLNEIIESISQIAQASTSEQISKNVELIAKVAEETAIGVNEIASLSEK
653733_Dindicum@ADU64910_1__chemotaxis_sensory_transducer                                                        SPIQRTVQVASTRDEIGQLADTFNTMNEQLS----SSSSEELSATASQLNQSQSTGELAVAVNEMHATVEQIAEASLEGRKAVLAAVQKMDIAGVADVGEKITGVIDEIADQTNLLALNAAIEAARAGESGRGVADEVRKLAERTTGEINTMIQGLQRQASSAVTSIRNVETGTQTARQAGQKLDEIAALIAQIAQAATTNQIAGSVEGIRGITEENAHQAAAISSIAED
522772_Dacetiphilus@ADD68267_1__methyl_accepting_chemotaxis_sensory_transducer                                   KRIKNVQDKLEINDEIGELAYSVGAMAKDVS----SNVSNELTGLSERVQQSAAASSSASAIEELNVTVQEVAKLVVDGHTMSVNSMKLMEIAQVQQSQEQIIQVINDIADQTNLLALNAAIEAARAGDHGRGVADEVRKLAEKTTKDIVNMISTIQNETQTAVVNMEKANEGMTMAEHTKQALEEILESVNKIAEATAMDLLNQSVVEIDSIAKENESIANETINSNSE
653733_Dindicum@ADU65969_1__chemotaxis_sensory_transducer                                                        RKIKVLCGLVEDRDELGLLSGHFNLFVDKIH----ASGNSELSATTEQLEQSAQIASVASALEEMDATALEVKEKTNEGREMVAKAVSAIQVQRSDATAEQVLAVINDISEQTNLLALNAAIEAARAGDAGRGVADEVRKLAEKTILDIEQIINAVKSQASSISDGMNRVREGSVAMERTNETFNHIVNSNDAIAQYQAIRDISSNVQMIASGVEESSSVVVEVAQQAES
639282_Ddesulfurican@BAI81793_1__methyl_accepting_chemotaxis_protein__plasmid_                                   QSIKQLEKLFNKKDEISQIIENVNSMVIQMN----TNTSEILTKSSIQMHQTNKVSSVEAAIHEMTATITEISSSAETGKEVINNTVAGINLSNVINSEQEILQVISDIADQTNLLALNAAIEAARAGEHGRGVADEVRKLAEKTTDEINEMIKTVQQEVEISVAEMELAQEGSDLVVNLQNGLEKIIDGINAVAQSATSQEIASNMVEIATISQENASIAQENHRLAVR
882_Dvulgaris@AAS95647_1__methyl_accepting_chemotaxis_protein                                                    APLGKVVAYARASDEIGELASTLSDMTVNIIGELQEATMRTLAADIDETRQAQFIAESVVAIEELNATVREIAQQADNGAAVVAESLRTMNLREVEEADSNVIKIINDIADQTNLLALNAAIEAARAGEAGRGVADEVRKLAEKTTREVADAISAIQDGTRRCTASADETRNNVEQAGRTDEALKSIVDLVTEIAQSAATEQIARSAADMGTMADETRNAMRQAAHTIST
882_Dvulgaris@AAS97652_1__methyl_accepting_chemotaxis_protein_DcrA                                               RRVQRIAAVSGQNDELTRLNANLASMVTTIRDQMQVRAAEALVTRMGELEAASETTQVATAMEEMNVTVTEVAGEAQSGGTEMANTVRETRVAQTEDADNRVIEVINEIADQTNLLALNAAIEAARAGDAGRGVADEVRKLAEKTTREVEQAIAAIQQGSNDAVEVMQQVEVTAGKAEDTGKVLSGIVGRVRNIAQSSTSDEINRNVTRINDLTEGIQRRVREAGEMAQR
2013854_CWbacterium@PKK91723_1__hypothetical_protein_CVV64_03405                                                 RPIQEIEEKAKASDEMAMLAEVYNQMMENLQ----SNSIEQILVATRSQTQAMQISDTSAAMEELTVSIQQVSQVAHRGGDIVEQTIEGMTIRKVQTSQEEIVQVIGDIAEQTNLLALNAAIEAARAGESGKGVAEEVRKLAERSTKEIGTLIKRTQTETNESVMAMKGVLDGTKMADEAGDALREIVKVIKEISQASAAEGVVSSMENIAMVTKQSTSGSKDTAMMAEQ
575540_Ipallida@ADV64245_1__methyl_accepting_chemotaxis_sensory_transducer                                       RQVQEIVNTLDENDFTGSLADAINFMISQLR----SQSANDIMVTTEHLAQATQIMETSEAIDEIAASIQQVAINARKGTEAVRDTINGMDIRDVQESQEDIVKLIGDIADRTSILALNASIQAAMAGEAGRGVAEEVERLAERSTRKIATLIKTIQTVTAEAVAAMREVVEGSNLALTAGQALSEIDQVIQAIAQARGSEALSKAMGQISVVTQQTAAGTREAAALADD
653733_Dindicum@ADU65197_1__chemotaxis_sensory_transducer                                                        LPLSRALRFAQGKNEIGQLGRALNKMMDNINDAVRSDISGQLFAHIEQAQQSEKTQKTAHAMDVMSSTMVEVAHKAAEGSEAVRQVVQSINARTSLSAEDQIMNLIRDIADQTNLLALNAAIEAARAGESGRGVADEVRKLAEKTTKNVTQAVEAIQRGARDNMENVSVIGEATERANQSGESLQEIVTLIRLIAQSATSEEINSSIDDIRRISLETSQSMEHSYAQADQ
118005_Carsenatis@AWNK01000005_1_54___66127_67953                                                                LPLSRALTFAQNKHEIGLLGRALNRMMENINGAVRNDISAQLSTEIAQAEQRKKTETTAKAMEVMNETLINVSSKATEGAGLVRQVVGSISARESLIAAAQVMNLIRDIADQTNLLALNAAIEAARAGESGRGVADEVRKLAEKTTKEVATAVEAIQRGAQANMTKVEVIGTATELAYSSGQSLQEIVTLMNQISQSEVSSEITLSLEDVRRISIATDQAMSHSQAQAMQ
882_Dvulgaris@AAS97625_1__methyl_accepting_chemotaxis_protein_DcrH                                               GPLQRLQVYAGDPAELDAMRHSIESMVQNLRMRIHSRSINDLTAQVHTITQRHRMDDTAQAMDTMRTMVSDVAGHAQQGASGVGEAVASIGVREIERADSKVMSVISDIADQTNLLALNAAIEAARAGDAGRGVADEVRKLAEKTTGEVGSAVTRIQTHTRDNIAAVREATASADAATASGRVMDDIVSRVQSIAQAAAATMVGRNVEEVNAIAGDTAASMSHFAFQVQE
882_Dvulgaris@AAS94654_1__methyl_accepting_chemotaxis_protein                                                    -PLSMVEAYARE---VAAMGAAVDDMHRDRDRALEFGAVEEMNGWIERVVHHSRMGQVSEAMDEMNVASVEVATLAGTGADRVREALDAISMQRVLEAEARIMDVINDIADQTNLLALNAAIEAARAGEAGRGVADEVRKLAEKTTKEVGDAVQAMQSQARTSIAGVRQMEGTAAAAEGAGGAMGEIVGVVGAIAQAAGLESISEAIGEISRVAGETAESMRQCTGRMEE
882_Dvulgaris@AAS95415_1__methyl_accepting_chemotaxis_protein                                                    RPVGNVVRLIRDSGEVGELCRWFNRLMGKIEDILCAEASASIEEQTRQVSQRHLIAESVGAIGQMNDTIMEVATKAQEGSRIVSDAVQAIGVSQSGVAESQIMNVISDIADQTNLLALNAAIEAARAGEAGRGVADEVRKLAEKTTQEVRRSIETIQSGAARNISSMSAVGQATVLAERSGTALREIVALVTAIAQSASSEEIKRSVEQVSALSEETAQRMEDAATLAQR
416591_Plettingae@ABV32708_1__methyl_accepting_chemotaxis_sensory_transducer                                     TPIKKLAENSVKRDEVAQMAQALEQMAESLKESM-SATSEELSSQMEEINASASIQEVTSGVQEVAASAQNVSSAAKEGEKAVQAIVEIINTKEANVAKNEIVETINSIAEQTNLLALNAAIEAARAGEAGKGVADEIRKLAEESTDKIGQMLTQIQQGAQQASTVTKVVDKASEQSEVVRERLMNILREIESLAQSAAAEEMSGAMDTATRSITNIAHQIEEMTSIAES
882_Dvulgaris@AAS94578_1__methyl_accepting_chemotaxis_protein                                                    RPLSQLVEYTRSTAEFATLAASLASMVDGLAGLVAGAAASQLAAQVEQVQQRDALARVAGRVEEMSAGGEAVREQALEGGAAVERSMRAIAVLDTGRAGGAIMGVIGDIADQTNLLALNAAIEAARAGDAGRGVADEVRKLAEKTTREVGDVVRAIQDGTRASVEQVAAVEEASSHVRASEEVLQGIMGKVRDISQAAASRLALDAVDEAERVSMETMTGMDEARAHAQE
83333_Ecoli@AIZ52906_1__hypothetical_protein_ER3413_3201                                                         TTLAEILKFVNEFAAR-FILDSAKLNCALSQEGLSLHIGATLEKQCERGDLSSSIVIRTSAASDARMGGATLPSNSGSGNQGITATMPVVVAEHFGADDERLARALMLSHLSAIYIHNQLPRLSALCATAAMGAAAGMAWLVDGRYETISMAISSMIGDVSGMICDGASNSCAMKVSTSASAAWKAVLMALDDTAEGIVAHDVEQSIANLCALASHSMQQTDRQIEMASK
243365_Cviolaceum@AAQ59498_1__conserved_hypothetical_protein                                                     YTARDVYDFAMRLDSA-FIHDAAVLNSALADEGMSLHIGATLQRQIEAGGLLSNILTRTTAASDARMGGATLPSNSGSGNQGIAATMPVVAAEHVKADRETLIRALALSHLIAVYIHTRLPKLSALCATASMGAAAGMAQLLNGGYPAVSMAISSMIGDLAGMICDGASNSCAMKVSTSAGSGYKAVLMALDGTREGIVAHDVDVSIANLGKLATQGMAQTDTQIQMMDK
1192197_Pfermentans@AJQ29108_1__UPF0597_protein_yhaM                                                             YRASDVYNFAVELEMS-FIREAATLNESLSKVGMDLHIGATMNRQIYQGSLFTQILMRTAAASDARMGGATLPTNSGSGNQGIAATMPIIVAQHIKADEETLIRALMLSHMMAIYIHDKLPKLSALCATASMGAAAGMSWLLKGDFETVSMAISNMIGDVAGIICDGASNSCAMKVSTSATAAYKAVLMALEGIREGIVANDVDQSIANLGELACQGMSQTDEQIQMLKK
1192197_Pfermentans@AJQ26025_1__UPF0597_protein_yhaM                                                             SKARDVFDFAMGLEMR-FIHEAADLNTSLSREGMNLQIGATMDRQRQQGGLLTQVLMRTTAASDARMGGAVLPTNSGSGNQGIAATMPVVVAEYVKANEESLIRALMLSHMMAIYIHDKLPKLSALCATASMGAAAGMAWLLKEDFRVVSMAISNMIGDLAGLICDGASNSCAMKVSTSVMSGYKAVLLALEGIRDGIVAEDVDRSIANLGVLACQGMAQMDEQIQMLNK
907_Melsdenii@KGI88671_1__membrane_protein                                                                       ATLADIVDFAEQIEDA-FLKEAERLNDHLSQEGLTLKIGYTLQQLVEKGDLSHRIQIRTVAASDARMGGAAFPTNSGSGNQGIATTEPVTVADFLGVTPEKRLRALALSSMVAIYAHGYLPKLSAFCATASMGAAAGMAWLLADNLAVIERALATMSGSIVGMVCDGAANSCSMKVSASVHAAYEAVLLALNDVRDGLVAHSAEECLKNVGLLASRGMQQTDEEVRMLHK
907_Melsdenii@KGI89919_1__membrane_protein                                                                       TSIKDILEFAENLANQ-FIKNAENLNDALSKEGLTLRIGCTMEKSIKEGDLAREIQVRTVAASDARMGGAACPTNSGSGNQGITVSEPVTVADHIKASGEERVRALALASMVAIYAHSYLPKLSAFCATAAMGAAAGMAWLLDRKYQTICKAISSMNGGIVGMVCDGAADSCAMKVASAAEIAYRSVLMALAGIRDGLVADTADECIRNVGLLASNGMQQTDCEVHMLNK
267747_Cacnes@AAT81978_1__conserved_membrane_associated_protein                                                  ASLAKIYDFATTIERE-FITEAERLNSALVDAGRDIGEGAAILGSIDRGDLCTRMTAYTAAASDARMGGAPLPTNSGSGNQGIVATVPVTVADYAGVDHERRVRALALSHAVALYAHAGLPVLSAFCATAAMGAAAGICLVLDGSYSAVERAVASMTGDVVGMVCDGAGCSCALKVSASANAAGRAALLSLAGRRNGLVHDDVDAAIRGIGRLGTEGMKQTDPEISMMAK
226186_Bthetaiotaomi@AAO77187_1__conserved_hypothetical_protein__putative_inner_membrane_protein                 -NLRKVYDFALTLDER-FILDTARLNKAAAEQAFKHSLGKMLRGTYEHKSVFSHILSYTSAACDARMAGAMIPSNSGSGNQGISATLPVVVAEENGKTEEELIRALMLSHLTVIYIKQSLGRLSALCGVAATGSSCGITWLMGGNYNQVAFAVQNMIANLTGMICDGAKPSCALKVTTGVSTAVLSAMMAMEDRCEGIIDEDVDQSIRNLTRIGSQAMNETDKMVDMTHK
435591_Pdistasonis@ABR42893_1__putative_inner_membrane_protein                                                   NSFSMVYEFAMELDER-FILETAELNKKAAQASMKHTVSKTVSGAFGRKSAYTHMLIMTSAACDARMDGAMIPSNSGSGNQGIAATLPVLSAEDIQCSEEQLIRALMLSHLMVIYIKQSLGRLSALCGVAATGASCAITYLMGGNKARISYAIKNMIGNITGMICDGAKPSCAMKVSSGVSTAMLSALMAMEDKVEGIIDEDVDKSIANLTAIGSKGMEATDRLVDMTGK
242619_Pgingivalis@AAQ66048_1__conserved_hypothetical_protein                                                    ESFEMVYDFAMNTEEE-FILEAARLNRHASEVSMKHAVGRMIQGSLGRRSSLTRMLTYTSSACDARMDGAPVTSNSGSGNQGITATLPVLSAEDEQADHERTVRALVLSNLMVIYIKQKLGRLSALCGVAATGSSCGLCYLMGGTKEQIGFAIKNMIGNITGMLCDGAKPSCSMKVSSGVSSAMFSALLAMEKKVEGIVDDDVDQSIDNLTSIGRDGMNATDTLVNMTSK
1947862_Cbacterium@DIQS01000064_1_6___5712_7007                                                                  ARLKDYFEFANGYEEL-KLDLGEKINRRISEFGLSMGVGKTILQNIKDGDIHNYATALTAAATDARMSGCNLPSNSGSGNQGLSITLPIIASEKLGSSHEKLIRALALGHLVSIHIKNKTGLLSSICGSASAGAACGIVLLLGGDFQKMEYAIKNMIGNTTGMLCDGAKEGCSLKVATTTSAAVQAALLANMGRSDGIVTDDLDETIDNLAKIVKTGMQNTDSTINMINK
459349_CCacidaminovor@CAO80963_1__conserved_hypothetical_protein                                                 ISLKDYYDFCRDIDKE-LIDLGLILNRRIADFGLTINVGKMIMEQINSGDIHHYAMALTAAATDARMSGCNLPSNSGSGNQGLAITLPIIAAEKLGSNQEELIRALAMGHLVSVHIKQKIGILSCICGSASAGAASGIVMLLKGTYPQIEYAIKNMIADTAGMVCDGAKEGCSLKVATTTSAAVQAALLAKTGICDGIITDSIEGTIDNLAYFVNKGMQDADSTINMLNK
2013733_CCbacterium@PKN80774_1__hypothetical_protein_CVU48_00700                                                 VKVGDYYTFCQSFAES-TINLGNELNRKIAELGLEIAVGRTIMEQIRSGDLHHYAMALTAAATDARMSGCSLPSNSGSGNQGLSITLPIIAAEKRHCDDDKLFRALALGHLVSVHIKNKIGVLSCLCGSAAAGAACGIVYLLDGDLRQIEYAIKNMIGNTAGMVCDGAKEGCSLKVATNTSAAVQSALLALGNLCDGIVTDDVDETIDNLAELVGTGMQNADKTINMINK
177439_Dpsychrophila@CAG35320_1__conserved_hypothetical_protein                                                  ETLEDILDLTNEEADD-FLEEGVQHNLRLAEYGLKLGIGKDIDRLLKQKDMTTSARMLTSAAADARMDGVNLPSSGGSGNHGLTAILPIWAKDFIETDRESVLRAIGLSHIITAYIKAHTGRLSAVCGAAGAGATAGITYLVGGDLQQVEGAIKNILEDLAGVICDGAKAGCAIKLNTAAGAAVQAALFSLQGVSDGIIGDSTRQTVQNIGDLSNYGMVATDKTIKMRAK
639282_Ddesulfurican@BAI80263_1__conserved_hypothetical_protein                                                  KSLDNLIDMLDDDEDV-FIKEGVDTNMALAEYGLKLGVGLAIDRMVRQKDMETDARIYTSAAADARMSGVSLPSSAGSGNHGLTAILPIWIKNYVQVSDKEVYKAIALSHIVTAYIKSFTGRLSAVCGAAGAGAAAGIAYLLGGNQKHIGGAIKNVVQDLAGVICDGAKAGCALKLATAGGSAVRSALLSLQGIIDGIIGSTTEDTIKSMGKISKEGMIDTDRTINMLEK
1383026_Abacterium@AWNT01000027_1_16___16222_17514                                                               KALNDFFQFITKRREA-FLEDGVIMNLEIAQEGFKVAVA--LTDLVHKGNMITRAQILCAAASEARMSGSRLPSTAGSGNHGITVFLTNYAAEKRQISSEKLYRSLALSHLITFFIKSYTGTLSAMCGAAGIGASAGVVYLLGGNQDQIMGALRNMVGSISGIICDGAKDGCAYKLALTSGWAIQSALLSLKGTIDGIVDDNFKKLFENLGYICDPGMISTDKAIKMERR
2053509_CAbacterium@HAJ31938_1__TPA_asm__hypothetical_protein_DCK79_00970                                        -----------------------------------------------------------------------------------------------------------------------------MCGAAGIGASAGVVYLLGGNQDKIMGALYNMVGSISGVICDGAKEGCSYKLALASGWAVQSTLLALHGSIDGIVHPDFRQLFKNLGHLCDPGMIATDQAIDMIEK
273068_Csubterraneus@AAM23565_1__conserved_hypothetical_protein                                                  ATIEDFLDYCDSFKEE-FIGEGIEMNKKIAYAGLNVGIGKMLKR-----DEESLAKALTAAASEARMSGYPLPSSAGSGNHGLVAILPIAIGEERGYDREKIIRAITLSHLLTAYVKAYIGVLSPICGAAGVGMSAGLTYLLGGSRKQIKGAVSNMLAGLSGMICDGAKIGCAYKLSISVTAALEASKFAMENIFNGILGNTAEESIKNLGRISVEGMKNADDVIDMLKK
1794699_Tacidiphilum@AWB10583_1__L_cysteine_desulfidase                                                          KSIAELIDFSKNKEKE-FINYGIEMNKKIAYAGLQVGIGKFLRS-----DIESLAVALTVSASEARMSGYPLPSSAGSGNHGLVAIIPIAIGEKSGFNKEEVIRAVTLSHLLTLYVKSYTGLLSPLCGAAGVGCSSGLTFLREKDNKKIENSIKNVIAGLSGMICDGAKIGCAYKLYLSSISAIEASNMALNKIVNGILSESAQECIKNLGKISVEGMKYTDDTIDITKK
2053586_CRbacterium@HAE37616_1__TPA_asm__hypothetical_protein_DCG57_03120                                        QSFTNIWNNIRDPELQ-HMLSGIEMNLKVAEAGMGLNIGNIYRDLIKEGDVINEAKAVTSAAVDARMSGCDLPTSAGSGNQGLTITLPLHVANHVKADKDRLSEALAISHGITSILKHHSGTLSAMCGCSGTGLTAGATYLLGGDLEIATAAVNNMVGSITGIICDGAKVGCAIKLICAVDSAFQAAMMAMHGLKNGVLGENLESSLANIGLIAAPGMIETDDQISMLGK
2268124_COsibiricus@RCK81017_1__Inner_membrane_protein                                                           QRVAALLEALPAAATT-FLLEGIDMNRKVAEAGLHLKVGGAYRTLIQKGDVITRAKMLTSAAVDARMSGCELPTSGGSGNQGLTITLPLSVATVRSLPEARLTEALALAHAITSILKHHTGTLSAMCGCAGTGLTAGVTYLLGGGLEAITAAVNTMTGGITGIICDGAKVGCAIKLITAVDAAFQAAFLALHGICNGVVGATVEESLRNIGLVAAPGMVGTDAQIAMTSK
351160_Marvoryzae@CAJ36579_1__conserved_hypothetical_protein                                                     -TLEELFTSIDTVEET-FLRDAAEVNRKAAEAGLECPLGKALYSGLAGAMAAARAQALTAAACEARMSGMQVPAIAGSGNHGIASFLGILAAETLASPEEKLLKALAISSTVTVAIKEHSTKLSAFCGAASTGVAAGTVYLLGGSYEEITHAMQSVIGTLAGMVCDGAKESCAFKLSSSVALAIQFGHLSLEDAYMGIVSQSIEKTFENLGRLNNPGMVTADKLMQISGH
2290915_CChinesii@RIE08222_1__serine_dehydratase_subunit_alpha_family_protein                                    DTLNDLFDFVDQIDRG-LIELSIKLNRAISIEGLQLQVGKIIYSIDNPGQITNYAVALAASGSDARMAGVMLPSNSGSGNQGICCTVPVVAAEKLDLPYERLVRAVLLSNLVTIFIKRSFGRLSAMCGAASTGASCGVAYLMDGKPRQIRAAIQNMLGTVTGMLCDGAKSGCAMKVATGVFAAMQSAILAIEGMSEGIVEDEAENTIMNLGRLAKEGMPNMNDVLDMLNK
1974449_CWarchaeon@PIZ50605_1__hypothetical_protein_COY27_06705__partial                                         -TIEEMVAIVKGGDEA-AVYRGIEMNLAMAKTGLSLRSGRTLQKLVDEGDLVTKVRIAAAGAGDARMGGADMPSTAGSGNQGITALIPIAIGEHIGANKDRIAEAALLSHLVTKYASLSSGYLSAICGKAGIGAAAGVAYLLGGDNEQIGAAINLMSANLTGVVCDGAKEGCSLKLSTAAGTATESALMAISGVRNGIVFANGEDTIKGIGRIA-HSMVTTDLTIEMQSK
891968_Amobile@AFM22131_1__hypothetical_protein_Anamo_1530                                                       DTFNDVTNLLDNSEDD-YIFEGIKMNMDISLAGLDLGVGRTILKLVNDNSLPYKIKAHAAAAADARMSGSPLPSSAGSGNHGITAILPVYLAEHYGKTKEETATAVALSHLTTSFLKSRIGRLSPICGAAGAGAAAGITYLLSKDMTKVEEAIKIHLSNLVGMICDGAKGTCALKVGTGAYEAFMAAMMAIEGTKQGILGNTLEETVENIAVLNNKGFDKVDAMIKISGL
572547_Acolombiense@ADE56266_1__protein_of_unknown_function_DUF1063                                              DTYSETVRLIEDEEDD-YVMEGVRMNMEIARLGLDLGVGKTMMKFAGDGTLGDKVKAISAAAADARMSGASLPSSAGSGNHGITAILPVSIAEHYQKSREETARAIALSHLTTSFIKSRMGRLSPVCGAAGAGAAAGMTFLLSGDLHKAEKAVEILVSNLVGMLCDGAKDTCALKVGTGAYEAYCAAMIVLEGNEQGVVGETIEKTIENASAINIEGMIDVDRIIEVSKR
1197717_Cporcorum@ANZ43797_1__hypothetical_protein_BED41_00970                                                   DTLQEALAMADEAEDK-FIWDGINMNYKVAEGGFRSKFGLTLLEIDQDCPAAMEIRSTCAAAAEARMSGILLPSSAGSGNHGITAILPVAVGRRTGKSVEEIAKAVAVSHIATSFVKHNLGRLSPVCGAAGAGAAAGMTYLMGGSYDQICTAMSLLLANIAGMLCDGAKESCALKVGAAATEAYYAMEWALMGQRQGVFGETIEETVENVGRISREGMRTVDRVMELDKR
525903_Tacidaminovor@ACZ18738_1__protein_of_unknown_function_DUF1063                                             -SYDEAFGMVDHSEDD-FLLRGVEMNMAVARVGLSLGLGRSLMEVSAGGDVGLKIRAYCTAAADSRMWGVQMPSSAGSGNHGITAILPVAIGEELMASRSQVARALALSHLSTSFIKRRLGRLSPVCGAAGAGAAAGMCLLMGGGLEEVKEAMGMVLANLAGMLCDGAKESCALKVGTGSYEAYLAARWAVQGIKQGVLSDLFEESVENVARVNSEGMRDVDKVMHMDRY
580340_Tlienii@AER66145_1__hypothetical_protein_Tlie_0410                                                        DGMKELWKLADQQEDE-FLVSGAEMNLKVAEAGLKIGVGYTINM---QDDILMGIKAVCGAAADVRMAGGSYPSSAGSGNHGITAILPPTIAKRLKKDKRSLAEALALSHMVTSAIKAHTGRLTPICGAAGSGAAAAIVRLCGGTYQQAQQAVGFLAASLLGMICDGAKEACALKVSTAAGEAYTSALLALKDRSQGLISEDFVETARSIGLLSREGMVTTDLVMKLSEL
882_Dvulgaris@AAS94923_1__conserved_hypothetical_protein                                                         EDFAQLWDMAAGATLQ-ELLRGAAMNMAVARMGLELGVGHTLAAHAE--DLHARIRFMAGAAADVRMAGAPQPSSAGSGNHGITATVPVAVAEGLGVSPRVQAEALALSHLVTGYLKAHTGRLTPICGAAGAGAAAGIVKVLGGNAVQAERAVASLMASLMGMLCDGAKGSCGLKVATAAGEAYAAALLGMDDRGEGVVNPDIATTARALARLSREGFAAADAVMELGGG
2053489_CLarchaeon@RLI64188_1__hypothetical_protein_DRO88_07975                                                  NTIEELWHIATEQEIK-QIKTGIDMNYDIAKKGLSAGFGWALREIAIKTSLPIKVKYHAAAAADARMGGCPMPTTSGSGNQGITATLPVFFAKAYNKSEELLYRAVLFSHLVNHFCAINLGLLSPLCGKAAMGAASGIIYLMGGTLENVHTAINLLAGGMVGMLCDGAKDGCALKVSYSSQAAVESAFMALSNYRNGIVCSNALDTIKTIGQLAIQ-MKDTDDEIKMISK
243231_Gsulfurreduce@AAR34901_1__hypothetical_protein_GSU1527                                                    ATFSEMIGLLDDQGDV-YLKRGVEMNLRIAEEGKQTKVGHYVEELVRKGDVVSSSKILTASASDARMAGLPYPSSGGSGNQGIVAILVPYNGMFFHVPEETILRSIALSHLVNAYIKCHTGDLAPICGAAGVGAAVAIVYQQAGDMHKIDLAVNTIISDIGGMLCDGAKGGCALKVVSSTDAAIRAAYMALNGHGEGFVGKSAEETIHNLSRIADKGMALVDDTMCMLQK
445932_Eminutum@ACC98366_1__Uncharacterized_conserved_protein_DUF1063                                            QTLKDLIALADNNTDK-YIKKGVEMNLNACKEGKKKKVGFFLESTVEKSNLVTETKIMAARVADARMDGIAVPSSGESGNQGVVAILVPYNGKKSKVKEEKILKSIAFSHLLNGYVKVYTGSLSPLCGAAGVGAAGAIVYQQNGDLKKITLAINNIISDIGGMLCDGAKSGCALKVVSSVDSAIRAAYMGLNNYGEGFIGKTAEETIQNLGNISITGMCDVDAVIDMKKK
591001_Afermentans@ADB47006_1__protein_of_unknown_function_DUF1063                                               ANIRDILDFANTVEDKPMLDPQIQCNSAISEEGLLANIGSVLLR-----NIKNRAVAKAAAGSDARMNGCELPINSGSGNQGITVSVPVIEAKELNVDKEKLYRALVLSNLIAIHEKTGIGRLSAYCGSAGCAAGCGIAYLHGEGYEAISHTLVNSLAIVSGIICDGAKASCAAKIASSVEAGLLGYAMYKSGNEDGIVNNGVEATIRNVSQLGREGMKETDKEIRMLAP
2044594_CDbacterium@PIE79243_1__hypothetical_protein_CSA15_03830                                                 TSVESILDFVESINEAELLQRQVDYNTAIAEEGLKANIGSVLLG-----DIKIRAKAYAAAGSDARMSGCKLPIVSGSGNQGMTASLPVVMAKELKSSKEDLYRALLVSNLVTIHQKTGIGRLSAYCGSAGVGAGSGIAWLHGGRYDEISHTIVNALAIASGVICDGAKPSCAAKIALSVEGGILGYFMYKEGQKDGIVTGDVENTIANIGRVASRGMKETDKEINMLGE
451640_Cmitsuokai@EEF92496_1__hypothetical_protein_CATMIT_02951                                                  ETMHDIYTFAKEIDDKELLDQMIACNTAIAQEGMHANIGKVIAI-----DLPSLLKAYAAAGSDARMNGCELPINSGSGNQGLTVSVPLIIAEREHLDKEKLYRALVISNLTAIHLKTEIGRLSAFCGSAGAACGAGLAYLKDASEEVMNHTIVNALAITSGIICDGAKASCAAKIAVSVEAGILGYDMYMNGQQDGIISKGIENTIHNIGVLGSQGMASTDLEIKMCE-
1522_Cinnocuum@KGJ55061_1__membrane_protein                                                                      LSMQGIYEFAEILADKEILDRQIQCNTAIAEEGLAANIGSVLLS-----SVQIRARALAAAGSDARMSGCELPINSGSGNQGMTCSLPVIAARELQSSEEQLYRALLISNLSTLYQKKYIGRLSAYCGSAGAGAGAGIAYLLGGDYDHICHAIVNALAITSGMICDGAKPSCAAKIATAVDAGIMGCMMYQKGKQEGIVCRDIEETIMGVGQLARDGMKETDDEIKMIQN
565034_Bhyodysenteri@ACN85105_1__hypothetical_protein_BHWA1_02654                                                DNIKDILNFANEIDDKDIIKRQIELNCNIAEEGLKSSVGKTLIK-----DIRNKARAYASAGSDARMGGCSMPTNSGSGNQGITVSIPVIKAENMKVSEEKLYRALVLSNLIAILQKKHIGKLSAFCGCAATGSASGIAYLHDCDYQVICDTITNALCTIGGMVCDGAKSSCASKIAEAVDCGILAFNLARDGKVDGLVKDDIEATIDSIGRMAKEGMKSTDVEINMIDK
1192197_Pfermentans@AJQ25623_1__UPF0597_protein_yhaM                                                             GNIRDILQFANELDDREIIGRQIKYNSAISEEGLTAQVGLTFLK-----DVRIRARAAAAAGSDARMNGCALPINSGSGNQGITCTMPVVVAEDMGADVDTLYRALVLTNLLSLHQKRYIGNLSAYCGSAGASAACGIAYLNGADYDVIGKTIINALGNVGGIVCDGAKASCAAKISSAVDAGIMGYEMAKSNLVEGLVEKDYEHTIQNIGRMGRCGMKSTDVEINMIGK
1712675_Tsp@AMC08830_1__hypothetical_protein_AT726_07880                                                         TNIADILEFAQTLTDKDMLEQQINYNLTIAEEGLKVNVGQMILD-----DVKSKMKAYAAAGSDARMCGCSLPTTSGSGNQGMTASLPTIVAKDKGLTEDEMYRALILASLVTIHQKTFIGRLSAYCGSAACGSGAALTYMKGGTLEQIENTITNTLANIAGIVCDGAKASCAAKIASSLDAAIMGHYLAMRGVACGMVQSTIEQTIEAYGRLGREGMKQTDIEVNMLEK
334413_Fmagna@BAG07627_1__conserved_hypothetical_protein                                                         ESVKDIFEYANNLDERDLLEDQITLNSKISDEGLTVAMGKILMD-----SIRSKAKARAAAGSDARMSGCSLPINAGSGNQGITCTMPLVVANEKNYDRETLYRGLLITNLVALHIKRFIGRLSAFCGSAGVAAGAGICYMETKNLDLIEKTIGNALMIASGMICDGAKPSCAAKIATAVDAGISGYYLAKNNRNDGLLKDDIEETIRSIGYVAKEGMKETDIVVHMIEK
190304_Fnucleatum@AAL95343_1__Hypothetical_protein_FN1147                                                        TSVKYIYDLAKTIDLKPIFQKVIRYNSAIADEGLKVNIGKMILDNIEKGDVRNKAASYASAGSDARMSGCALPTTSGSGNQGMTASLPVIKAAEKNLSEEELIRGLFVSHLITIHVKTNVGRLSAYCGCAASGVAAALTFLHGGSFEMVCDAITNILGNLSGVICDGAKASCAMKISSGIYSAFDATMLALNKDVDGIVGVDIEETIRNVGELAQCGMKGTDETIGMTK-
572544_Ipolytropus@ADO83332_1__protein_of_unknown_function_DUF1063                                               SSVQLIYDLAKTIDLEPIFSKVVELNSAIANEGLNANIGTMIQENINKGDSRNRAASFAAAGSDARMSGCPLPTTSGSGNQGMTASLPIVSCRDRNISKEKMIRALFLSHALTIHIKTNVGRLSAYCGCAAAGVSGALAFLENGDLKAVEDALTNTLANISGLICDGAKASCAFKIATGIYAAFDSALLALDRRVDGIVSKNIEETIKNIGRLSQEGMAETDKVIDMSAI
2013854_CWbacterium@PKK89123_1__hypothetical_protein_CVV64_15970                                                 TSVELIYNLARSLSLRPLFMKVVKLNSQIAEEGLRVNVGSRILKNIESGDARNQCASFAAAGSDARMSGCPLPTTCGSGNVGMAASLPVIRCQLKNFTEDEMIRALFFSHLAAIHIKTNVGRLSAHCGCAAAALGGALAFVNNGDLTAVANAIVNTLGNISGMICDGAKASCALKIATGIYAAFDAATLGFYNRADGIIGRDVEDTIRNIGELSRAGMQHTDEVIEMMK-
1912856_Psp@CDZ75414_1__UPF0597_protein                                                                          DSFDKIYDYALNYSDKDILDLEIKYNYEIALEGLEANIGSIIMN-----NEREQLAAYASAGSDARMSGCEMPINSGSGNQGITVAVPIIVAKNRGIEGDRLYRALIFANLLGLYMKEGIGKLSAYCGSAASASVCGIAMLKGESKEVIEETLSNALAVNSGIICDGAKPSCAMKIASSIRNGFLAYDQAKTKNSDGIVKKNIDETIRTVGNIAKYGMKKTDEVINMLEN
525919_Aprevotii@ACV29255_1__protein_of_unknown_function_DUF1063                                                 KSFDKVYDFARTYSDKEILDRQISFNEKIAEEGIKANIGKLILN-----NYYEKLAAFAAAGSDARMNGCELPINSGSGNQGITTSVPVILARDNDFSEDELYRALIFSNLIALYIKNKIGKLSAYCGSASAAAIASIAFINKEDKKIVEDTITNALAVNSGIICDGAKSSCAMKIASSLRNASLAYMQAKTDNSDGIVKENIDKTIDTVARIAKYGMKKTDEVVSMIGK
479436_Vparvula@ACZ24099_1__protein_of_unknown_function_DUF1063                                                  KTFDSIYEFALTISGLPQIKQQVEYNTAISKEGLSSNIGQLLLL-----SLETKCKARAAAGSDARMSGCPLPICSGSGNQGLTVSVPIITAEELGKSEDELYRALVFANLLTLYVKSGIGKLSAYCGSAGVVSVAGIAFLKGDSKDIIENTLVNGLASLSGIVCDGAKPSCAGKIAISLDGAFMGYKQARLDKNDGLVAYSVDETIRSIGAVAQ-GMKETDVVINMLKH
572547_Acolombiense@ADE57046_1__protein_of_unknown_function_DUF1063                                              GTVEDIFKFIKESKEA-FLNQGIQTNLKAAQIGEKLGVGKLYQEMIEKRDVSSRVKQKVGAAADARMSGMNVPGCFGSGNHGITLFITMGMAEHLKISKEETSRALSIALLIIGVIKTRTGILTPHCGAAGAGAASGIAYMLGGKEKEVENTVHLMLANLTGMLCDGAKYGCALKMATSAGAAIECAYMAMLNAKNGIVGWNMKQTMDNLKIITEYGMKNIDKSVALLKL
391009_Tmelanesiensi@ABR30868_1__protein_of_unknown_function_DUF1063                                             ESLDKIIKYVEHEDVK-YVEKAIDMNLKIAEYGIN------------KGAAINEYVKYVSAGVDARMSGVLMPTVAGSGNQGLACILPIAIKGK---EREKLLKATLLSILVTIYIKAYTGLLTPICGISSAGAAAGLTYLKGGNNTQIKNAINDTLGTLFGLTCDGAKRGCALKAITGTFTALQVSSLALNNIDNGIVAKDVEETIRRVEKLTN-SVKNFDKDVDIGKC
381764_Fnodosum@ABS61125_1__protein_of_unknown_function_DUF1063                                                  DSLNDIFEYIENLDVN-VVKEGIKYNVNAAREGIK------------EGALEEGIPAYVAAGVDERMNGELIPTVAGSGNQGIASIVPPTLGRENEMPEEKIEKAVLLSILVTTYIKAFTGVLTPVCGIASAGSSAAITYLAGGNAEQIKNAINNVLATLFGMTCDGAKRGCALKASIGTQMALNASKLALKDTNNGFAAKDVEETIRRIELLTK-SLRQFDQDVDIGHC
451640_Cmitsuokai@EEF94173_1__hypothetical_protein_CATMIT_01184                                                  ERISDIRSLVDSVDEE-FLLDGIEMNNRLSQYKGT-----HLSESFNHSDLLTRIIRKVTAAAENRLDGCPLPSSSGAGTKGLVVSIPVNEAEELHVSLEKKLKALALTHLVNRYINAHIGKLSPMCTASSTSASVGIAYLLDATDDQIGYCIRNMTGTVTGMICDGGKVGCALKVSTGSTAALMCATTAVNNAVDGICASTPEQCIQNMARIGKNGMNKVDEEISMKSK
1192197_Pfermentans@AJQ26206_1__UPF0597_protein_yhaM                                                             FRIAEMISIVEKWYEE-FLLDGVEMNCFAAEIGIALGIGAFFHSLIAEGDIVNYAKMLTAAAADARMSGENIKSCAGSGNHGITAILPVYAGKKMGVSKERLARAIAISLGITIYIKVRIEHLPALCGAAAAGASAAITWLMNGDSTMIAKSMKNVIGNLAGMLGDDGKAEWGINLSIAAAVAVESSLMAQHHIVGGIADDTIEQTIKNFGK------------------
2419984_CSbacterium@RMF97046_1__serine_dehydratase_subunit_alpha_family_protein                                  RKVSEICKMARNAKDE-FMLETLNLNLEASKLGMVLGIGKSIIGTKGKNERIKRIRSLVASASDARMAGENITSSSGSGNMGALVTLSIFAAEAQGTNKKLLAESLALGHLITAYLTEFIGILSPLCGKGGIGAAAGITRILGGNDTQVEKAMKNMISTLSGVICDGAKMSCALKVAEAAGIAYECACLALENIEDGIAGKTIEETISNLRSLSL-AMGKAEDAIKMQKK
264732_Mthermoacetic@ABC19727_1__Protein_of_unknown_function_DUF1063                                             EDYQSLLKQVLSPEEY-FLYQGAEDILTFAREIH-LSAMASFFRRTESGSLEVLIRNLTGIAVAERMAGATYPTCAGSGNQGILAAVSLLLGQELRAGPESVTRALAIAHFTNMYLKAYTGKLSPLCGTGGAGVAAAICWLLEGSCQQIINAMQIVLGNLCCVICDGAKESCALKISTAAVEAVRAGYMACQGINTGIVGKKLEDTMELVRKVYQGGLGEIDYYLDLLST
243232_Mjannaschii@AAB99029_1__conserved_hypothetical_protein                                                    NTLKDFIDYIEDEEVK-IIKETIETNKNLSTPEVP--------------EILNHMLKKTVSAVYNRMIGINKPAIAGSGNMGLTATLPIIADEIKGHDEEKLTKSITLSALTTIYSAYHSSYISAMCGRGGIGAVSGLSYYIFG-FDRIEESIKSFTANLPGIVCDGGKIGCALKIASGVFAIYLSLFSK-----NGIVGKDFKECIENIGKIGK-AMKPVDDEIELKNK
880724_Migneus@AEF96313_1__UPF0597_protein_yhaM                                                                  NGLSDFLEYIEDKEVD-IILETIETNKELAKSEY---------------DELSYIVEKTTSACYERMKGTNKPAIAGSGNMGIMATMPIIAHEIKGKDIERLIKSLTLSALVTIYATYHSSYISSMCGRGGLGALCGLCYYIHGDTNKITEAVKSFTANLVGIICDGGKIGCALKLASGCFAVYSSLFAE-----NGIVGKTFEECVKNISRIGH-AMKPVDDEINLKNK
267377_Mmaripaludis@CAF31024_1__conserved_hypothetical_protein                                                   EELLDFLEYIDEEEIQ-LVEKTIYTNNNLIKGDF---------------DCLSNMVNKTTSACNTRMIGENMPSVAKSGNMGIMATLPIIADYSNEQNQEKLIKSILLSVLVTIYATYKSSYLSSMCGKGGMGAVIGLCYYKNGNIKKLDSAARTFTANLPGIICDGGKVGCALKLASGCFAAYSSLFVD-----NGIVGKNFKECVENISEISK-IMGDLDSDIKMSKK
221109_Oiheyensis@BAC13475_1__L_serine_dehydratase_alpha_subunit                                                 RTVKELVDTANEREQMAEMEKNLQVMGNAIEDALKGGDAVKVQKYMKEKNLMMDAVSKAMGTNEVNAAMGIICATPTAGSAGCVPGTLFAVKEQLNPSREQMIRYLFTSGAFGFVVANNAFISGAAGGEVGSAASAAIVEMAGGTPEQSSHAFAMTLKNMLGLVCDPVEVPCVKRNAGGSSLAIVSADLALAGVESRIPCDEVIGAMYRIGKQMPSSLRETGEGGRLKEK
224308_Bsubtilis@CAB13459_1__L_serine_dehydratase__alpha_chain_                                                  RNVKELIEITKEKEDFQQMDHNLSVMEAAVQKGLEGGDAVKLQAYIRSGPLILDAVSKAVATNEVNAAMGTICATPTAGSAGVVPGTLFAVKEKLNPTREQMIRFLFTAGAFGFVVANNASISGAAGGEVGSAAAAAIVEMAGGTPEQSAEAMAITLKNMLGLVCDPVEVPCVKRNAMGASNAMIAADMALAGITSRIPCDEVIDAMYKIGQTMPTALRETGQGGRLEKK
169963_Lmonocytogene@CAC99890_1__lmo1812                                                                         RTVAELVDIAERREETAAMERNLDIMEEAIREGEAGGDAVLMQDYIKKGEVLLDSVAKAIATNEVNASMGVICATPTAGSAGVVPGVLFSLKDRLEMTREDMVNFLFTAGAFGYVVANNAFISGAAGGEIGSAASAAIVAAAGGTPEQSAHAMAMTMKNMLGLVCDPVEVPCVKRNALGSSQAIISADMALAGIKSRIPCDEVIEAMHRVGLQMPSSLRETAEGGRIQRK
272623_Llactis@AAK04929_1__alpha_subuni_L_serine_dehydratase                                                     KNIEELIEDSKNREQWEMMEHNLETMLDSVKKGLAGGDAKLMDDYIKSGELILGAARDAVAVNEVNAQMGLICATPTAGSAGCLPGVLTSTIKTLDLSHEQQVEFLFVAGAFGLAIANNATISGAEGGEVGSAASAALVLAAGGSAEQAGYAIAIVLQNMLGLICDPVEIPCVHRNAMGASQAMISADMALAGVKTVIPVDEVVNTMYNVGRSLPAAFRETAEGGRIMEE
1648_Erhusiopathia@AMS10639_1__serine_dehydratase                                                                KSIQELVDTATKREVVARMGSQLDVMKRTIEQGKRGGDATKISEYINRGPTVMTAVQNAVGTNEVNAAMGIICATPTAGSAGVVPGVLSAISERYNLTKEQEINFLFVAGGFGLVVANNASISGAMGGEIGSAASAAVVDVLGGSPKMCAHAFAMTIKNMLGLICDPVEVPCVKRNALGASQALVSADMALAGVESALTPDSVVEAMYKVGKELPSKFRETGEGGRLAEA
158878_Saureus@BAB58692_1__putative_L_serine_dehydratase                                                         DSIRETIDYAVERDERAQMKQNLDVMRDAVIKGTTGHDAAKLRDYNETHYEMIDAVKGAIATNEVNAAMGIICATPTAGSSGTIPGALFKLEKTHDLTEEQMIDFLFTSALFGRVVANNASVAGATGGEVGSAAAAAAVAIFGGSPEASGHAMALAISNLLGLVCDPVEIPCVMRNAIGSGNALISADLALAGIESRIPVDEVIEAMDKVGRNLPASLRETGLGGEIKRK
272562_Cacetobutylic@AAK78651_1__L_serine_dehydratase__alpha_chain                                               DSGEKLIEECTKYEYFSRMKKNLEVMKSAAEYGTEGGDGFKLNNYSKKESIMVKAMARAIACSEVNASMGKIVAAPTAGSCGILPAVILTVGEKFSKSDDELTKALFTASGIGMLIAKNATLSGAEGGECGSAGAGAVVEMLGGTPEMALDAASIVIKNVLGLVCDPVEVPCSKRNVSGAVNAITTADMVMAGVGSIIPFDDSVSAMYRVGKQLPCELRETALGGQLKNK
1128398_Gacidurici@AFS78776_1__L_serine_dehydratase__subunit_alpha                                               RYGHELIELTKKREQIDRMKANLEVMRSSATKGLNGGDAKRVMDYIKSGDTVNKAAAMALSSSEVNASMGKICASATAGSCGIVPAAVLTAAEVYGSTEEEIINALFTASGVGIIIATNATVSGAEGGECGAAAAAAMVEMAGGTPEQGLHAGAAAIKNILGLVCDPVEAPCAKRNSSGVVNAMISTDLAMAGVKSVIPFDEVVEAMYEVGKSLPMELRETALGGKLERK
273068_Csubterraneus@AAM24264_1__L_serine_deaminase                                                              NYGYELLELTKKLEVFEKMKKNLQVMREAINKGLNGGDAKKLYARIVIGETMAKAAASALAVTEVNASMGRIVAAPTAGSSGVIPGALITVARKFGKSEDDMTKALFTASGIGIIIAKNATLAGAEGGEVGSAAAGALVELMGGTPEQCLTAASFAIMNLLGLVCDPVEIPCEKRNALGALNAMICADFAIAGMDSVIPFDEVVETMYRVGKAIPSALRETAEGGMLKKE
403833_Pmobilis@ABX32449_1__L_serine_dehydratase__iron_sulfur_dependent__alpha_subunit                           NSAKQLLELCEKPEILSQMKEILSVMEHSSQSTLNGGDAQRVNNYQKDGVIPNKAMAMALSTAEVNASMGKIVAAPTAGSSGILPAVLMTLEESLNLNEEDLIHALLVAAGIGRVIGQNATFSGAEGGECGSAAAGAAVFASEGNNEQIFHAASIALINIMGLVCDPVEFPCILRNASGAINALSAADLALAGVKSLIPFDEVVKAMYKVGKALPESLRETGLGGCIKNS
1912856_Psp@CDZ75595_1__L_serine_dehydratase__alpha_chain                                                        NKAEEIIKYCEEEEERFYIDDIIFTMESSATRYLEDGFSKLTYEYAQTEKFGAKAMAMAFSTSEVNGSMGKIAAAPTAGSSGIMPAMLVSAKERYNLDQRTLQNGFLTSVGIGQIIGKYATFAGAEGGECGSAAASALTEMLGGTPEQALNAASITLINVMGLVCDPVQYPCTFRNASGVINSFISTDLALAGVKSIVPFEEVVQAMKEVGDKMDSTLRETGLGGQIRKN
334413_Fmagna@BAG08921_1__L_serine_dehydratase_alpha_subunit                                                     DTSLEIINTVKKEEFRNELSHMLDVMEKSATDFLEDGFAHKMHVYANENHFNAEAMAMAFSTLEISAAMGKIVASPTAGSAGILPAALMSFKQRYNCTHEQLIDAMLVAIGVGQLLGKYATFSGADGGETGSAAAGAMIFLRGGSIEQVFHGASFAILHVLGLVCDPVEYPCTFRNAMGVTNAMISADMALAGITSIVPFEEVCQAMRKVGKTLPPSLRETGMGGQIRRK
33033_Pmicra@AIZ37015_1__serine_dehydratase                                                                      SSGAQLLRLCKEKEELKMLRETYEVMKASASDVITGGNAKKILRYAQSGESMVTAIARGFSTSELNAGMGKIVAAPTAGGAGILPGSLSWIQDKYNFTDDEMLMALLVSGTIGRIIATNATISGAEGGECGAASAAAIVELHGGTPEQSLIAASFAMLMVLGLVCDPVEFPCALRNGSGTINALVASDIALAGVECIVPFDEVVQAMYEVGNALPETLRETALGGKMECK
1192197_Pfermentans@AJQ27182_1__L_serine_dehydratase__iron_sulfur_dependent__alpha_subunit                       ESLQEWIDLAETKRVLERMEEMLHVMEQSVVIGLTGGNGKKVETYRAESSVMSKAIMIALAVGEANASMGRIVAAPTAGASGTLPAVLFSLSEARGSSMDELGKALIVAGAIGMVIASRASLSGAAGGECGSAAAGAAVELYGGSPEQVGQAVAITLKNMLGLVCDPVEVPCVKRNAGAAAQAMVAAEMALAGICSVIPVDEVIDAMAAVGNAMSCTLKETAQGGILANK
246194_Chydrogenofor@ABB14676_1__L_serine_dehydratase__iron_sulfur_dependent__alpha_subunit                      ESVEQLVNEAKKEEEIAIMQKRLLVMKEAISEGLTGGQAVKYKKRLDEGGVFGKAITYALAVSEANASMGLIVAAPTAGSAGVLPGVLLSLMEEYSIPEEKVVEGLYAAGAVGVVIAHKASLSGAQGGECGSAAAVAAAELMGGTPEQAVHAGAIALKGMLGLVCDPVEVPCVKRNVAAAVQALAAADMALAGIVSAIPFDEVIDAMGEIGRALPVSLKETALGGKISAK
246194_Chydrogenofor@ABB15792_1__L_serine_dehydratase__iron_sulfur_dependent__alpha_subunit                      ESIEQLIKIAKEEEQLNIMRERLQVMQSAVTEGLQGGQALKYQAWFNSGGVFGKAITYALAVSEANASMGLIVAAPTAGSAGVIPGVLLSIMEEYEIPEEKVIEGLYAAGAVGLVIAYKASLSGAQGGECGSAAAVAATELLGGSPEQAAHAGAIALKGMLGLVCDPVEVPCVKRNVSAAVQALAAVDLALAGITSAIPLDEVIGAMGEIGRELPLSLKETARGGKLAKK
1794699_Tacidiphilum@AWB10586_1__L_serine_dehydratase                                                            STISELVSMAEERQEIEVMNQRLIVMKKSIEKGKKGMNSAKFDSFM-RRKIVEKAICYALSVSEVNACMGLVVACPTAGSCGILPGAVLSVSEEMNVPDEKVVLSLFTAAGIGMVIGKNATLSGAVGGECGSAAAAAVLELMEASPKQIGHAVALALKNYLGLVCDPVEVPCVKRNAFAAVHALVAAELALAGIESVIPPDEVILASYEIGRLMPKSLKETSEAGKIEAK
373903_Horenii@ACL70382_1__L_serine_ammonia_lyase__alpha_subunit                                                 STIKDLIDLAFDKISEKQMMHNLEVMKNSINEGRKGGESHRLVGY---SGLYHEVIINALAVSEVNAGMGKIVACPTAGSSGVIPAVVISVGQEYDLSDKKICKSLFTAAGLGEIVAKKATLAGAAGGECGVAAAGAVVELLGGNPEMVGHGFALALKNLLGLACDPVEVPCVKRNGFAATHALTAASMALAGIESVIPPDEVIEAMIDIGNLLPQFLKETSQAGLIKKR
907_Melsdenii@KGI90082_1__serine_dehydratase                                                                     KTLHDLLALAEKEERRAVMASRLDVFQESIDAGMKGGDAHKLAE---KASLTHKAAVYALAVSEANAKMFKIVACPTAGSCGIVPAVMMAAAEILKVPRKALVDALFTAAGIGAVVARNASVAGAVGGECGTAAAAAVAEMAGGDNDTILQAFALCMKNTLGLACDPVEVPCVKRNAIFAVEAITAAEMALAGIRSVIPPDEVIAAMAEIGRLMPVALKETSDGGKIAAR
479436_Vparvula@ACZ25198_1__L_serine_dehydratase__iron_sulfur_dependent__alpha_subunit                           DTIADIIRLGEEEEAVREIENRLDIFESSIQDGIAGGQAAQLNG---KTDIAYKAMTYAIAVNEANAKMFRIVACPTAGSCGVMPGAVKAVADHYQLDRATVVKGFLAASGIGNVVANRACVAGAVGGEIGTAAAGAIVEMMGGSPRQVGHAIALCMKNLLGLACDPVEVPCVKRNGFYAVHAITASEMALMNIESQIPPDEVIEAMNNIGRAMPAALRETSDGGTIAER
457570_Nthermophilus@ACB86401_1__L_serine_ammonia_lyase                                                          NSLRTLKDLANQVKKEKLMDDRIRIMEDSVTKGIEGGEGNKMTQYIEQNSLGGLALSRALAVSEVNASMGKIVASPTAGACGILPGVLLTVSEHKNLSRKQLIDGFFTASGIGMVVAEKATVAGAEGGECGVGAAGAAVELMGGSPEMVLNAVAISLKGVLGLVCDPVEVPCQKRNTMAVSQALASADMALADIKSVIPADEVIEAMYDIGKSLPPTLRETAEGGQIKEK
591001_Afermentans@ADB46818_1__L_serine_dehydratase__iron_sulfur_dependent__alpha_subunit                        TSIAELVEAAEKPEEFDKMSTDLDVMADAVKFGEKGGEGWKMNDYAARTTIIDHAIARALSVAGCNASMGRIVATPTAGSCGILPGCLLTMMEEKGMDRKDVIMSIFTAGAFGMVIAQNACIAGAQGGECGSAAAAALVELAGGTPQQAADACAMAIANQLGLVCDPVEIPCIKRNASGVVIAFSAADMALAGIRSCIPVDECVEAMRAVGNALPASLRETAGGGILKEK
379066_Gaurantiaca@BAH37872_1__L_serine_dehydratase_alpha_chain                                                  RSLATAIHDAEAVGERDALRRALVVMREAVDRGLVGGDAAKLRT--GPDTPFRDVLARALAVQEVNAAMGVIVAAPTAGGAGVLPAVLTGLASARGIDDERLIDALATAGLIGAVVADRASLSGAEGGETGAAAAGAAVEMLGGTPRQVGHATALAQQGTLGLVCDPVELPCVFRNATGAAIALAAIEMAMAGIEFAIPADEVIDTMGEIGASMDVRYRETAGGGRLAKE
1379270_Gphototrophic@AMW04361_1__serine_dehydratase                                                             RSLADAIRDAEAIAERDALRRALVVMRGAVERGLVGGDAAKMRT--GPATPFRDVLARALAVQEVNAAMGVIVAAPTAGGAGVLPAVLTGLAAAQGIDDDKVIDALATAGLIGAVVAERASLSGAEGGETGAAAAGAAVEMLGGSPRQVGHATALAQQGTLGLVCDPVELPCVFRNATGAAIAMAAIEMAMAGIEFAIPADEVIDTMGEIGASMDVRYRETAGGGRLARE
1660163_Gbacterium@ODT02396_1__L_serine_dehydratase__iron_sulfur_dependent_subunit_alpha                         KSLADAIRDAESADDRATLARALDVMRGAVSQGLTGGDAAKLRQ--GPPTPFRDVLARALAVQEVNAAMGVIVAAPTAGGAGVLPAVLLGLAEARGVGEEALIDALATAGLIGAVVAERASLSGAEGGETGAAAAGAATEMLGGTPSQAGHAVALAQQGTLGLVCDPVELPCVFRNATGAAIALAAIEMALAGITFAIPADEVIDTMGEIGRSMDVRYRETAGGGRLARE
525919_Aprevotii@ACV28151_1__L_serine_dehydratase__iron_sulfur_dependent__alpha_subunit                          TKMKTLKERCKEEEEWDRLQRTLDVMKKSAQAALEGGNAKSMHDYFLKGETPALAMAMALSTSEINAAMGIIAAAPTAGSSGILPATLMTMYKKYGYSDDELKKALLVTSAIGQVIFDNATFAGAEGGETGSAAAAAVCFLRGYDIQIQENAATAALLNILGLVCDPVEFPCNLRNANGVMNALASADMAMANVKMIVTFDEAVDALKRVGDVLPARLRETGEGGLLKAK
264732_Mthermoacetic@ABC20244_1__L_serine_ammonia_lyase                                                          QSMAELLQIAADREERRAMGERLAVMRAAARKGLHGGGGKLLEERRLAGATTARAIALAMAVAEVNASMGRVVAAPTAGSCGILPGVLLALEAEKGLDEDLLIDGLFAAAGIGMVAAGQASLSGAALGEVGVAAAAAAVEMTGGDAVQAANAAGVALQGLMGLVCDPVEVPCVMRNAMGAAQALVAADIALAGVQCYIPFDEIVAAMVQVGRALPPELRETGAGGRLARQ
300852_Tthermophilus@BAD70852_1__L_serine_dehydratase__alpha_subunit                                             LTLNQLAELSG-AEELARLRERLAVMRDSVRRGLAGKNAKTLWE---APPLLKRVQAYAMAVNEENARMGRIVAAPTAGSAGTLPGALLGVADHLGIPDEELLMPLVLAGGVAKMIGRVIHIAGASGGEIGSSAAAAVTELLGGTPEACAHAAALALQNTLGLVCDPVEVPCVMRNGFYAVHAVSAASMALAGIRSVIPPDEVVLAMAGIGRLLPLELKETGLGGRLAEE
670487_Oprofundus@ADR36505_1__L_serine_ammonia_lyase                                                             KTLRELARCPH-EEELAPLRERLSVMRASITKGLAGWNAQTLWE---ADPLLKRVQAYAMAVNEENARMGRIVAAPTAGSAGTLPGALFGVADHLGIPEERLLMPVVLAAGVGQIISRTIFIAGASGGEIGSSAAAAVVELLEGTAAQAVHAAGLALQNTLGLVCDPVEVPCVMRNGFYAVHAVSAAQQALTGIESPIPADEVVLAMASIGRLLPPELKETGEGGKLAQQ
649638_Tradiovictrix@ADI15860_1__L_serine_ammonia_lyase                                                          MTLNELAQVPG-REALSAMAGRLAEMRDAVRRGLAGWNAATLWE---ADPLLKRVQAYAMAVNEENARMGRIVAAPTAGSAGTLPGALLGTADHLGIPDEVLVMPLVLAAGVGEAISQTMFIAGASGGEIGPSAAAAVCELLGGGARAAVHAAAMALMNTIGLVCDPVEVPCVSRNAFYSVHAVAAAQLALAGLESFIPPDEVVGAMASVGRLLPPELRETGEGGRIALK
243230_Dradiodurans@AAF09954_1__L_serine_dehydratase__alpha_subunit                                              MTLEELMNAPA-PADRAEMLRRIGEMRSSVERGLQGWNAKGLWD---APPLLKRVQAYAMAVNEENARMGRIVAAPTAGSAGTIPGALLGVADHLGLSDEQLVDPMILAAGVGKAISKRMFISGAAGGEIGSSAAAAVVELLGGTPRAAVHAASLALMNTIGLVCDPVEVPCVSRNAFFAVHAVSAAQLALAQLESFIPPDEVLGAMASVGRLMPAALRETAEGGLVTAR
1899017_CMbacterium@AOR39190_1__L_serine_dehydratase__iron_sulfur_dependent_subunit_alpha                        TTFKQLYEACNAEYKRMQAKKSLDAMKDAIKVGLNGDDCYKLQK--SKAETAYKMMTYALATSEQNLRMGTIVACPTAGSCGIVPAVLVAYAEDNNIKEGEQINALITAGEVGRLVSNKMALAGAVGGECGVAAAAALTQMRGGNVSQIINSVALALKNILGLTCDPVEIPCVKRNPFLAIHAVTASDLAMADITSVIPIDEIVDAMEQTGQLMSPLLKESSQGGVLEKK
1916228_CGbacterium@DAA91569_1__TPA_asm__L_serine_ammonia_lyase__iron_sulfur_dependent__subunit_alpha            NTFEQLKEACISVELRTFAAKSLYAMKEAIQSGMAGQDCFKVQKRYKSESVFEKIIEYALATSEENIRMGKIVACPTAGSCGILPAALVAVSEEFNYSEREQLNALITAGEIGRIISIKVALAGAVAGECGVASAAAVCQMRGGNVSQILNATALALKNLLGLTCDPVEVPCVKRNPFLAVHSITAVELALSGVESKIPIDEVIDAMEQTGALMSPTLKESSQAGLVQKQ
1798429_Ibacterium@OGU43619_1__L_serine_dehydratase__iron_sulfur_dependent_subunit_alpha                         QLLSEIADYCRSREQYNNLKRILLVMEESVEQGLTDNWAKKIHD---ANASLKKAVARAVAVGEVNACMGKIAAAPTAGSAGIMPAVLVTMMDEHNVPRQRLPDALLVASAVGLIFAKNSSFAGSEAGETGSAGAASIVYLLGGTTEQILESVGFALKASMGLVCDPVEEPCTTRNAVGVANAFVSAQMALAGLRSLIPADEVIQATREVGELMSPRLKESGQGGRIQKR
1643428_CTmobilis@LDXU01000015_1_13___10704_11585                                                                NTFEDILRYCRQREQIDGVRKILHVMLESVENGLTNNYAKKVFN---AGVNFKKAIAKAMAVSEVNACMGRIAAAPTAGSSGIMPAVISTMMEEHGINEDKAIEGLLVASAIGLLIVKNASVAGSEAGETGSAGASAIVYLLGGNNKQIESAACFAIQSAMGLVCDPVEIPCIFRNAVGVANAFTSAQIALSGVESVIPLDEVILAMNEVAELMSPKLKETAQGGRIQRR
1643429_CKtengchongens@LDXV01000028_1_6___5100_5981                                                              NSFEDILRYSEQREQIEGVRKILNVMIESVNNGLANNFAKKVYN---AKVNFQKAIARAMAVSEVNACMGIIAAAPTAGSSGIIPAVITTMIEEHGIDEDRAIEGLLVASAIGLLIVKNASVAGSEAGETGSAGASAIVYLLGGNNKQIESAACFAIEGAMGLVCDPVEIPCIFRNAIGVANAFTSAQIALSGVESIIPLDEVILAMNEVAELMSPKLKETAQGGRIQRR
511051_Cexile@BAL80634_1__L_serine_dehydratase__alpha_chain                                                      KSFADLKEKANSEEFINRMDKTLYAMEEAIEKGLRNGWAYQLKEYISNNPEFTEVILNTIAVSEMNACMGRIVAAPTAGSCGVLPGSLITIAKLKGVERQKLIEALFVAGGIGEVFLNLASLSGARHGEVGAAASGAIVSLFSDDIDKIESASAFALKNVLGLVCDPVEIPCIKRNVMGAVNAIASAQMALAGINTIIPLDEVIIAMKRIGERLPLELRETGEGGKLLQK
2290915_CChinesii@RIE08600_1__L_serine_ammonia_lyase__iron_sulfur_dependent__subunit_alpha                       HGLSDARRLMEEESEISRMHTVLDAMHGTLREGLEDGGAAHMDALIRGGNQFSTVIRNTLAAAENNACMGRIVAAPTAGASGVLPGAYLTIADAHHVAEERIVQGLFVAGGIGECIALQASLSGSQHGENGSATAAALVSLFSEDQEAIESAAAFALKSVLGLVCDPVEIPCVKRNVMAAVNAVASAEMALAGIRTVVPFDEVVQAMDHIGRDMSSSLKETSLGGVIAAE
891968_Amobile@AFM20834_1__L_serine_dehydratase__iron_sulfur_dependent__alpha_subunit                            RSFEEILKLC-DFDSYSFMASMLDAMEQSVDSALNEDEARRFGKYISQTKFIANASHIALAVSQYNSNMGRIVAAPTAGSCGILPGLLFAYKNLYAPSRDALVKALIVAGGVGEVIQKRATLAGAEGGECGAAGSAALTYLKGGSAEASAHAAALTIKSVMGLVCDSVEVPCIKRNGTLVALASICADMALAGVRSVIPPDEVVDAMRQVGKALPETLRETSKGGRIEKN
572547_Acolombiense@ADE56226_1__L_serine_dehydratase__iron_sulfur_dependent__alpha_subunit                       RSLAEVIALSLNIEHREGMKERLTDMEKSVSDALSKSDFGKMNDYSQSQEYILRASEIALAVATYNAAMGRIVAAPTAGSCGILPGLLFAYKELFRPEEEALVDALIVAGSVGEVVASRATLAGAEGGECGAAGAAALVALRGGTSEAIGHSVALTFKSILGLVCDPVESPCIKRNGLLVSLAVLGADMALAGVESIIPADEVIDAMAQVGRAIPESLRETAQGGRLVAE
580340_Tlienii@AER65805_1__L_serine_dehydratase__iron_sulfur_dependent__alpha_subunit                            LSFEEILSISRTIPVKENMALRLQEMRRSVEEALESDISDKMNFYEGANKFVTRACQIALAVATHNASMGRIVAAPTAGSCGILPGVLFAAEEIFSFSQQTLLEGLITAGGIGAIIASRATLSGAEGGECGAAAAGALTHMRKASAEAVAQSAALVIKSILGLVCDPVEVPCIKRNGTLTALAAVCSDMASAGIESSIPPDEVIDAMYKVGKALPETLRETSLGGLIEEK
1197717_Cporcorum@ANZ45927_1__L_serine_dehydratase__iron_sulfur_dependent_subunit_alpha                          KAVEKIVRLADDAEERGRMAERLADMRRSVREACAPSMGPKLRSYQ---DFILAASATAMEVASYNATMGRIVAAPTAGSCGIIPGMLFAWEFFCGETEALLIDALITAGAVGEVTAFRATLAGADGGECGAAGSAALAFLQGGTPAMSAHAAAMTFKSVLGLACDPVECPCIKRNGILVANGTLCADMALAGIESVIPLDEVIDSMGQIGRMMAPALRETSQGGVLMKA
525903_Tacidaminovor@ACZ18504_1__L_serine_dehydratase__iron_sulfur_dependent__alpha_subunit                      RSFESILERCRSRDVAGRMLDRLREMKSSVLSVEQGGEGEALEAYRRSQDLVATACSMAMKVAVGNAAMRRIVACPTAGSCGIVPGVLGAYSRLNDPSEEELLKALIVAGAVGSVIAQRATLAGAEGGECGAAAAAALTYLRGGDPEAVFHSSALVLQSIMGLVCDPVEVPCVLRNGTMVGMAVLCSDLAMAGIRSTVPPDEVVDAMDSVGLALPSALRETSEGGQIARQ
381764_Fnodosum@ABS61317_1__L_serine_dehydratase__iron_sulfur_dependent__alpha_subunit                           MKYSELLEIWKEPERKENLRRLMNVILEESEKNIGGDNGLKFYKH---SEFNHLATTVAISMGESNASMGRIVACPTAGSCGVVPGALYALKKTYNANEEDLLKSFIVGSGVGNVVANKATLSGAAGGEIGTAASAILTYYFSKDPVKVGHAAALSFKSLMGLVCDPVEVPCVKRNGSAVNVAIICSEMALAGIESVIPFDEVVEAMYNVGKSLPESLRETGIGGQIVEK
673860_Asp@AGB04724_1__L_serine_dehydratase__iron_sulfur_dependent__alpha_subunit                                -RFEDFVKKWKDVELREEMRKLLNVMLEEAEKQYGGENGFKLSLS---SEFSHTAMVVALSLAESNASMGRVVACPTGGACGVVPGILYALKKHLGAREEALLNAFIVGGGVGWVIEKNATISGAEGGEIGTAASSALTYFVSQDAVKCSHAAALSIKSLMGLVCDPVEVPCVKRNGVAVNVAISTAEMAIAGIESVIPFDEVVEAMHRVGKNLPESLRETGMGGRIIRE
439481_Aboonei@ADD08010_1__L_serine_dehydratase__iron_sulfur_dependent__alpha_subunit                            -NFGDLVKRSKDPEIRKGAAKILRAIIREGARNFGGTNAWKMKNY---KEFNRVAMISALSFAESNAAMGRIVACPTAGACGVMSGIVYALWSK-EEDFDKLLNSFIVAGGIGDVISKKATLAGAEGGEIGSGAAAMLTYYYTGDGEKCAHAAAIALKSLMGLVCDPVEVPCVKRNATAVNIAIASAEMAMAGIESVIPFDEVVEAMEKVGRALPESLRETGKGGKILRN
391009_Tmelanesiensi@ABR30207_1__L_serine_dehydratase__iron_sulfur_dependent__alpha_subunit                      -TWVKITEMANSPNDKQKISKILKTILEESKKQYGGDNAYKFKNY---KNFNYVATVTALSISESNAAMGRIAACPTAGSSGIIPGAFYALHVIFNPPYEKLLNSFIVSGGIGNIISKKAPLSGAAGGEIGSAAAGGLAYFFSENPEIVGNAAALALKSLMGLVCDPVEVPCVKRNGNIVNLAISSAELALSGIKSTIPLDEVIDAMYKVGKSLPESLRETGEGGVLVRN
416591_Plettingae@ABV34498_1__L_serine_dehydratase__iron_sulfur_dependent__alpha_subunit                         MNFSELIELKNKPNIREKITFLLKTMFEVCEKNYAGGNAELLSQY---EKFAHVAMITALSVSEANASMCKIVACPTAGSCGVVPGVLFALKMVEDFPDNVLIDSLIVAGAVGDEIARVVSTSGAVAGEIGTAASAVAVYSFSNDAEKVSHAAALVLKSMMGLVCDPVEVPCIKRNAVAVNIAIACAEMALCGIKSIIPFDEVVEAMAKVGRSIPEELRETGLGGKILEK
565034_Bhyodysenteri@ACN84725_1__L_serine_dehydratase__iron_sulfur_dependent__alpha_subunit                      KSIESLVALAAERQTINNMASYYDIMKEAVENGKKNECVDIVEKFYKSKETIGEVVTAAMAVSGYNACMGKIIAAPTAGSCGVMPAVL-TVCESRGYKREDIVKSMFTAAGLADIIAQIATFAGAEGGECGSAAASACAEIMGGTPQQCADAFALTISAMLGLICDPVEVPCMGKNVMSAVHAMVSAEMACAGFRSVIPADEVVSAMKEVGDGMDERFKETSLGGRIAEK
758823_Vchlorellavor@LAPX01000008_1_68___79677_80564                                                             NSFQELLTYCQDRDELAGMRVILQQMRDTVASGIDGGDAKRIMDFMNQPPIEMKMIAFGLATLEENSRMKRIVACPTAGGSGSVPAALIAVEQDKNVDPEQTLKGLITAGVIGEITARRMFLSGSAAGEVGVAAAGGLVEMMNGSPEQVIHAAAISMQNLMGLVCDPVEVPCVVRNGLSGVQAAASATMALAGVKSFIPMDQVVEAMAAVGKLMHPSLKETAEGGKFTER
891968_Amobile@AFM22218_1__L_serine_dehydratase__iron_sulfur_dependent__alpha_subunit                            STIEGFLQYSFSRDYVQKLEYIWKTMNQSVKEGLSSDDPIRMLNWVKGGDVIGNAIANALAAMVTNGSLGCVVAAPTAGSCGVLAGALIAVAEKLHVQGIEIRDSLLVGAMIGALVAMRAPVSGAMGGEIGVAAAASLVQLAGGTAKQVVHAFALVMKNILGLVCDPVEIPCIKRNAIGVVAAFAGADMALAGIESTIPPDEVITALVSVQKLLPFELRGSMLGGNLKER
910039_Abacterium@ASOP01000018_1_21___22528_24132                                                                KNYKGMVRTIKEREGIKKMLERFDVMKSAVDQGLESPSAGKILQAEAEEGIHTQAAARAMAVMHINNSMGIVCAAPTGGSAGVIPGVLVTLLEEKKLKPEEIALSLLAASGIGLLIAIQATFAAEVAGEIGAAAAAAVVEACRGCARDALDAAAIALQNTMGSVCDLCEIPCHTRNAAAASNAFVCADLIMGGYRNPIPLDETIDAAYSTGKMLPKELRCTALGGLLKKK
572547_Acolombiense@ADE57043_1__L_serine_dehydratase__iron_sulfur_dependent__alpha_subunit                       TSAKELLKIVGEEEEWAEMSSRLEIMEEAARAGIERPSAGKIYKAEIEGGLHSQAMARALGVMHVNASKGIICAAPTAGSSGVIPGVILTLAERFRLSREEKIRALFTASAIGLIVAIRATFSAEVAGEIGVAASAAVVEVAGGSPEQALDAASIFLQNSLGSICDPVEIPCHTRNGVAASSAFVCADIVMGGYFNPLPFDEVVDAMYSVGKLLPRELRCTAKGGCLPLL
1197717_Cporcorum@ANZ45297_1__hypothetical_protein_BED41_09580                                                   KDGRGMIEYARAKEENQEMERRLAVMERAVELGLSSPTAGKIMAAEAAGGIHTRAAARAMAAMQVNSGQGIVCAAPTGGSAGVLPGVVVTMLKDLNIARADVVRAMWAAGAAGWVLGEHGTFAAEVCGEIGAAGAAAVVEMAGGSAAQCCDAAAVMFQNAMGLVCDLVEIPCHTRNASFASQAYICADLVLGGYRNPVGIDGTVEAVCATGRMMPCELRCTSLGGLMKKR
891968_Amobile@AFM22539_1__L_serine_deaminase                                                                    KDTFELLNLAEQATLNEEMDERLRVMLESVKVGLTTPTAWKVYESEKEGGIHSHAAARALAVMHVNSSGGVVCACPTGGSAGVIPAILSTLIEDFGLDKKKVLNALWAAGAVGLALARRSTFAAEVAGEIGAAGAAAVIEAAGGTAKQACDAAAIVFQNIMGSVCDLVEIPCHTRNAALASQALLCADLILGGYENFIPLDETIDAVHSVGEMLPAELRCTSRGGQLIRK
580340_Tlienii@AER67302_1__serine_dehydratase_alpha_chain                                                        KDLKTLLDLANEIDTNEEMKKRLHIMLNAVKEGLNKPTAQKIMTAIESDGTHLKAASRAMAAMHVSSSGGVVCAAPTGGSAGLIPGVMATLMEDMGLSEDDAVRSLWAAGAVGLLLDQRSTFAAEVAGEIGAAAAAAVVEAAKGSAGQACDAAAILFQNVMGSVCDLVEIPCHTRNAALASQAFLCADLILGGYQNPVPLDETIDAVDSVGRMLPEELRCTSRGGLLPRL
525903_Tacidaminovor@ACZ19769_1__serine_dehydratase_alpha_chain                                                  SDAAGLVSLALEIEEDREMEGRLRVMIRSVEDGFRRPFAGGLLEAHREGGPHLMAALRAAAAMHVNSSGGVVCAAPTGGSAGVLPGVLVTLLEDLDVPREMVLRGLWAAGAVGQCLDRVSTFAAEACGEIGAAAAAAVVEALGGTPKRACDAAATVFQNVMGSVCDLVEVPCHSRNAALASMALLCADLVMGGYESPVPLDETLWAVDQVGRMLPPELRCTSRGGMLGVD
2478471_CKarchaeon@RSN78686_1__hypothetical_protein_D6D85_00645                                                  SSGFEVEKFCEKEQDLKVMIERYKIMKRSIEEGLSKPSASTILGKLERGGLHTKAAALSMAVMHACNSSAIVVAAPTGGSAGVIPGVTAVLEEELGLSEKEIAKSLFAAGVIGLIIGKRATFAAEEAGEIGAAASAMVVEASGGSCKQALDAAAISLQNIVGMVCDPVEVPCHTRNAIAAASAFANADIIVGGYENPIPLDETVDAVYSVGKMMPWELRCTVMGGMFMPK
374847_CKcryptofilum@ACB07578_1__serine_dehydratase_alpha_chain                                                  SSGSEVERFCEREGDLRMMIERYRIMKRAIEEGLRKPSASSILRKLERGGPHTKAAALSMAVMHACNSNALVVAAPTGGASGTIPGVSATLEEEFGLSEEEIARSLFAAGVAGLIIGKRATFAAEEAGEIGAAASAMVVEAFNGSCRQALDAAAISLQNIVGMVCDPVEVPCHTRNAIAASSAFVNADLIIGGYENPIPFDETVDAIYSVGKMMAWELRCTAMGGMFKPK
1868214_CKarchaeon@RDD53484_1__hypothetical_protein_BA066_04190                                                  SNAEELRTLCERREEMDLMLRRYEVMRRSIEYGMSRPAASSMYERLVRGGPHARAAVLAMAVMHACNSNAVVVAAPTGGSAGVIPGVLATLEDEEGLSKEELVRCLFAAGAVGLIIGSRATFAAEEAGEIGAAASALVVEAFGGSCDQALNAAAVSLQNITGMVCDPVEVPCHTRNAVAAASAFVNADLVMGGYDNPIPLDETIDAIYSVGRMMPSELRCTAMGGAFRQR
1841597_CHarchaeon@OLS25381_1__L_serine_dehydratase__alpha_chain                                                 ------------AQEFNKMKNICKIMQESIIKGIEGYQSGVFKEKMENHGLLNQIILNITAMMEVKSSMGVIVAAPTAGACATLPGALIGAANMMGMNEDDLIKAMLAASIIGIFIAIHSTFSAELGGETGSAAAAGLIHLGKGNLHQAISAASMTLQNTFGLICDPVEVPCLGKNVMGASNALSSANMALANFDAVVPLDEVIKAMNEVGKSIPRELRCTALGGKIQKK
1960895_Cbacterium@MWJS01000719_1_1___2_967                                                                      ITCEEMLKYNENHDEFEKMKDIVQIMQNSILEGIKGYQSGSFKARMDTNGILNQMILYTAAMMEMKSAMGIIVAAPTAGACGGLPGACIGAASAMGLSLDDRTRAMLAAGMIGVFIAAHATFAAEVGGECGAGAAAALLTLAKGTLDQTIAAASMALQNIFGMVCDPVEVPCLGKNVMAVSNALACANMALANFDPVIPLDEVIEAMDEVGRSLPFELRCTALGGKIEKR
2012493_CHarchaeon@PWI48098_1__serine_dehydratase                                                                STYEEMLEYNEDSEEIKKMKHIVKVMKKSIFDGIKGFQSGFFKTQMENEGILNQMILYISAMMEIKSSMGVIVAAPTAGACSTIPGALLGAASMMELSEEEIIKAMFATSLIGIFISRGATFSAEIGGECGSAAAAGLVTLKEGNTKQATDAASMALQNSFGMVCDPVEVPCLGKNVMAASNALSCANMALANYDVVIPLGEVIESMNKVGRSIPYELRCTALGGRLEEK
1797291_CAbacterium@OGD17199_1__hypothetical_protein_A2V47_06220                                                 NTASKILSYWEKQAKFSKMGEIVNILKSSIKTGLKGPQAWLIEKANRENGALNHIIAFTMAMMEVKSSMGLIVAAPTAGSCGVIPGAILGTAQYMNLDDDKIIKAMLASGIIGVFISEQATFSAEVCGECGAAAAAGLVQLIGGNVKQGIDAASIALQNMLGLICDPVEVPCLGKNVMAATNAFAAANMIISGVDVVIPLDETIKAMYDVGVSLPAELRCTGRGGLIMGK
1383026_Abacterium@AWNT01000029_1_16___18030_19565                                                               NTASKMLSYWEKKAEFSKMDEMINILKSSIEVGLKGPQARLVEKANRENGVLNHIIAFTMAMMEVKSSMGLIVAAPTAGSCGAVPGAILGTAQYMNLDDDKIIKAMLAAGIIGVFISEQATFSAEVCGECGSAAAAGLIQLIGGNVKQGIDAASIALQNMLGLICDPVEVPCLGRNVMAATNALAAVNMIISGVDVVIPLDETIKAMYDVGVSLPAELRCTGRGGLIMGK
1379270_Gphototrophic@AMW06145_1__serine_dehydratase                                                             RSCAELMAHDGGDAELAKMVEIVRILRASIAEGVAGHQSGMFADHMQRGGVLNRTVLYTTALMEVKSAMGVIVAAPTAGACAALPASVIAVAEEMQCSEEDMARAMLAAGLIGVFIAGPWTFAAEVGGEGGSASAAALVTLADGTLTHATGAASMALQSMLGLICDPVEIPCLGKNVLAASNAVSCANMALAGFNAMIPFDEVVGAAARVAERMPREHRCTALGGLLSAE
1197717_Cporcorum@ANZ43911_1__serine_dehydratase                                                                 STAGEMLAYNEGKEDLEKMRGLVSIMEGALKEGLAGPQAYLIEAACKEGDILNNVIKSVTAIMETKSAMGVVVAAPTAGSCGCLPGTLLGAGLALGKSREEITRAMLAAGLVGIFIAEGATFAAEVGGECGAGAAAGLVQLMGGSAERCADAASMALQNITGLACDPVEVPCLGKNVMGGSNAVASANMALAGYDKVIPLDETIAAMYDVGLKLPLELRCT-FGGLLLEK
190304_Fnucleatum@AAL95302_1__L_serine_dehydratase                                                               NSMKEIVKWCKDGPSWQHLRYIDQAMTDAVKRGLEPKRAREMYEKAL--IFTNKVFAYALAVSEENASMGQVVTAPTCGASGVIPGVLRGMKEEYELVEKHILRGLAIAGLIGNLVKYNATISGAEGGEVGTAAAAMATYFMGGNTDQIEYAAESAMEHHLGMTCDPVIIPCIERNAICAVRAINTATYCMSTDGHTISFDEVIKTMKETGKDMCSAYKETSDGGYYDRI
572544_Ipolytropus@ADO81804_1__serine_dehydratase_alpha_chain                                                    GKMTEIMEWCSKGSSWPFLEKIWEAMESCIKTGINPRKAQSFYRKAR--GFIGKIFAYTLAVSEENGGGGRVVTAPTCGASGVIPGLLYALKEEYNLSEDEVLKGLAIAGLIGNIIKENATISGAEGGEVGAAAAGMSTFLLGGSLKQIEYSAEIALEHHLGLTCDPVQIPCIERNAAAAVRALDAANYSLYTDGHAVSFDQVVLTMKETGRDLKCEYKETSLGGFFDA-
526218_Stermitidis@ACZ08925_1__serine_dehydratase_alpha_chain                                                    KNFKEIMKWCRDGREWDYLRDILKVMDEAVERGLKARKAKSYYEKFR--RLEGRVYSYALAVSEENAAAGKVVTAPTCGACGIIPALLKAYKVTKDLTEDELVKALAVAGILGNVVKKNASISGAEVGEIGVAGAGMVAYILNGTLDQIEYAAEIGLEHCLGMTCDPVQVPCIERNAIYSAKAIDCAYYSLMSDGHLVSFDEITETMMETGKDLRSEYKETSLAGVLDKL
1712675_Tsp@AMC08217_1__serine_dehydratase                                                                       TTMNEVLDVCKE-ADKPYLEEILAVMRESLMNGLVPRRAKQFFEQAK--DLSILIYAYALAVSEQNACGDVVVTAPTCGASGVLPGVLFALQEREGYSDEQLVDALAVAGLVGDLIKTNASISGAEVGEVGSAAAAAVAFLKGASNLHCEYSAEIGLEHHLGMTCDPVQVPCIERNAVAAKRAYDAAKYAMLTDGHTITLDQVMQTMKETGHDLMAKYRETAQGGHFAE-
226186_Bthetaiotaomi@AAO79783_1__L_serine_dehydratase                                                            NNMTEILQWCERNEDWDYLAEVWDTMKDAIHRGLERRKASTYYIRAT--QSRGLVFSYALAVSEENASGGKIVTAPTCGSCGVMPAVLYHLQKSRDFSDMRILRALATAGLIGNIVKFNASISGAEVGEVGVAASAAANQLFGGSPAQIEYAAEMGLEHHLGMTCDPVQIPCIERNAYAAARALDANLYSAFTDGHRVSFDKVVQVMKQTGHDLPSLYKETSEGGDYQQM
2053586_CRbacterium@HAE38520_1__TPA_asm__L_serine_ammonia_lyase                                                  STMTELLTWCEEDIDWDYLEEIWLTMKAAVKKGLERKKAVSYHVRAS--KSRGLVFSYALAVSEENASGGKIVTAPTCGSSGVVPAVLYHLQTTREFSNARILRALATAGLIGNIVKHNASISGAEVGEVGVAAAGAANQLFGGSPAQIEYAAEMALEHHLGMTCDPVQIPCIERNAFAAVRALDANIFSTFSDGHRVSFDKVVDVMKQTGHDLPSLYKETSEGGDYHQM
435591_Pdistasonis@ABR43099_1__L_serine_dehydratase__iron_sulfur_dependent__single_chain_form                    HTIKEIQAWCEKGPSWDYLAEVWEVMQDAVRRGLERRKASDYMIRAK--KSRGMVYAYALAVSEENACGGKIVTAPTCGSCGVMPAVLYHLKETREFRDSRILRALATAGLFGNVVRTNASVSGAEVGEVGVAAAAAASQLFGGTPAQIEYAAEMGLEHHLGLTCDPVQIPCIERNAFAAARALDANTFSNFSDGHRVSFDQVVEVMRQTGNDLPSLYKETSEGGNMENS
242619_Pgingivalis@AAQ65332_1__L_serine_dehydratase__iron_sulfur_dependent__single_chain_form                    SKMADILDELNRDPDWDYLAEVWSVMRSAIQEGLDRRKAASYLIRAQ--RSRGNVYAYALAVSEQNASGGKIVTAPTCGSCGVVPAVLHHLQQTRDFSDKRILRALATAGLFANVVRTNASISGAEVGEVGVAGAAASSQLFGGTLSQIEYAAEMALEHHLGLTCDPVQVPCIERNAFAAARALDANTYANFSDGHRISFDQVVEVMRQTGKDLPSLYKETSQGGVHC--
1849166_CLarchaeon@OLS14447_1__putative_L_serine_ammonia_lyase                                                   -------------------------------------------------------------MAEENAAGEVVVTAPTCGSAGVLPAVLFMTQEMYKFQDEKIVKALATAGIFGNVAKKNGSISGAEVGEIGVAASAAAAQLTGGTPGQIEYAAEMGLEHHLGLTCDPVQIPCIERNAMGAARAIDCSLYALLSDGHMVSFDKIVKTMVQTGHDLPSPYRETAKGGYHKKI
1817813_CWbacterium@OGM01458_1__L_serine_ammonia_lyase                                                           RRLTDILEWADKDAAYEHLGAAWDAMKRSIARGLEARKAYSYYLKAN--QKMNLLFSYALAVSEENASGGVVVTAPTCGSSGVLPAVLYLLKKAYNFSDAKIVRAMATAGLIGNIAKHNASISGAEVGEVGVAAAAAAAKLLGGTIYQVEYAAEMGLEHHLGLTCDPVQIPCIERNAMAAARAFECAAFALNSDGHRISFDEVVDTMAATGRDLKDGYRETARCGEWDLK
1817863_CFbacterium@OGF61617_1__L_serine_ammonia_lyase                                                           TRMTPILNWIDKDEQWEFLQQVWDTMKAAIQRGIEPRKAASYYIKSR--QKFAYVFAYALAVSEENASGGKIVTAPTCGSCGIVPAVLYLLQTTYQFSEQKIWHALASAGLIGNIVKFNGSISGAEVGEVGVAAAGAAAQLLGGTPSQIEYAAEIALEHHLGLTCDPVQIPCIERNAMGAIRALECACFAILSDGHRISFDEAVVTMVQTGHDLIPSYRETSKAGTWNLD
1935123_CHbacterium@MTOH01000002_1_114___119062_120255                                                           KSMEEIIQFCRKEKDKNYLKKVWKTMQEVIERGLNRRKAHEYYQKAK--KERLLLSAFALAVAEENASGEIVVTAPTCGSSGILPAVLYYLKTKDMANDENIVKALATAGLIGNLVKYNASISGAEVGEVGTAAAGAMTQILGGNIYQIEYAAEMALEHHLGLTCDPVQIPCIERNVFAANRAVDCANYALFSDGHLISFDKVVKVMKKTGHDLPYLYKETAKGGEYEKT
2044591_CFbacterium@PIE51615_1__serine_dehydratase                                                               KNMKEVIQWCSLGEQEGFLAQVWETMQRTVSHGLEPRKAALYLTRSE--KRRASLFAFALAAAEENASGGQVVTAPTCGSCGVLPGVLYYMKHFHRASDSRILRALATAGFIGAIVRRNGSISGAEVGEIGTAAAGAVLQLFGGSPKQVEYAAEMGLEHHLGLTCDPVQVPCIERNAFAASRAMDANAYAIMSDGHKIDFDHVVKTMLKTGHDLPSLYRETALGGEYP--
445932_Eminutum@ACC98877_1__Serine_dehydratase_alpha_chain                                                       GSMEEILKYTAQGKEWPFLYTVWEQMQAAINNGIEERKARRFFKKAE--RRINTVFAYALACAEENANGGQVVTAPTCGSCGVVPAVLRITKEIYDYDDKAVVCALATAGLIGNLAKTNASISGAEVGEVGVAAAAAVCQLEGGDNKSVAYAAEMGIEHHLGLTCDPVQIPCIERNALAAVRAIDCATFAITSDGHSVSYDEILQTMMQTGKDMKSDYRETSSGGFFKNK
1817884_CRbacterium@OGJ91748_1__L_serine_ammonia_lyase                                                           KTLGAVVAWAQKGPSWAYLSEIWKVMRETLENGLQARKARSYFMKAK--RKNGLIYAYALAVAEENASASRIVTAPTCGAAGVLPAVLYYVKTVCGLSENKIVQALATAGIIGNVVKSNASISGAEVGEIGTAAAGAVCQLYGGTSHQIEYAAEMGLEHHLGLTCDPVQIPCIERNAFAAVRAVDCAEYALLSDGHCISFDDVVKVMKKTGTDLKELYKETSTGGLVLHH
177439_Dpsychrophila@CAG36915_1__probable_L_serine_dehydratase                                                   KSMADVLEWASFEKGEGYLADIWMKMQESIDAGLKSRKARDFMVQAR--GRTGLLSGYALAVAEENADGGFVVTAPTCGSCGILPSVLYYYFFEKGHSMRSILNAMATAGIIGNLVKENASISGAEVGEVGTAAAGAVAQLMGGSPRQIEYAAEMALEHHLGLTCDPVQVPCIERNAFAAVKAVACAEYSLLSDGHLVSFDKVVKTMQKTGHDMLSLYRETSLGGSYFET
243365_Cviolaceum@AAQ60542_1__L_serine_dehydratase                                                               KSAAELLALCQREEERAGLLNIWNVMQACVKRGCEKRRAADMHRKLLASTVMDWVNLYALAVNEENAAGGRVVTAPTNGAAGIIPAVMHYYRFVPGASDDGIVRFLLTAGAIGILFKLNASISGAEVGEVGSAAAGALCEVMGGTPEQVENAAEIGMEHNLGLTCDPVQVPCIERNAMASVKAINAVRMALRGDGHFVSLDRVIKTMRDTGMDMSTKYKETARGGNVIEV
257310_Bbronchisepti@CAE33727_1__L_serine_dehydratase_1                                                          RTGRELLDMCRAAAEEQGLDRIWEVMQECVARGCERRRAPELYRALTQRSVMDWVNLYAMAVNEENAAGGRVVTAPTNGAAGIIPAVLHYYRFVPAANRAGVHDFLLTAAAIGLLYKYNASLSGAEVGEVGVAAAGALAAVQGGSVEQVENAAEIGMEHNLGLTCDPVQIPCIERNAMASVKAVNAARMALRGDGHYVSLDSVIKTMRETGADMKTKYKETARGGNIVE-
756272_Rbrasiliensis@ADY59435_1__L_serine_ammonia_lyase                                                          SSAADLLRLTREDSERNGLERIWNTMQECIERGCHERRAPDLYQALIARLVLDWVDLYAMAVNEENAAGGRVVTAPTNGAAGIIPAVLRYYQFCHGGAPEKRQAFLLTAAAIGSLYKRNASISGAEVGEVGVAAAGALTEVLGGTPNQVEEAAEIGMEHNLGLTCDPVQIPCIERNAMGAVKAINAARLALRGDGHFVSLDRVIRVMKRTGADMSSRYKETSEGGNISE-
204669_CKversatilis@ABF39900_1__L_serine_ammonia_lyase                                                           SSAEELLRLGEREADRAYVAKIWNTMQGCVARGLKRRRAPNLARRLAEKGALDWVNAFAFAVNEENAAGGRVVTAPTNGAAGVIPAVAHYYKFVPEASEDGLFRFLLTAGAIGILYKENASISGAEVGEVGVAAAGGLVAALGGTNDQVEHAAEIGMEHHLGMTCDPVQIPCIERNGVGAVKAINACRMAMQ-EPHKVSLDQVIETMYKTGLDMQTRYKETSQAGNIIE-
240015_Acapsulatum@ACO33197_1__L_serine_ammonia_lyase                                                            TSAAELLRMARDEDERRGVLHIWSVMQGCIERGMRRRRASRLAERLRTKAPLDWVTVYAMAVNEENAAGGRVVTAPTNGAAGVVPAVGRYYDFLPGANEDGMVRYFLTSAAIGVLYKENASISGAEVGEVGVAAAGGLVAALGGTNDEVEHAAEIAMEHNLGMTCDPVQIPCIERNAMASVKAVQAARIAMNESEHKVSLDQVIKTMYQTGLDMQSRYKETSLGGSVIE-
1198114_Gtundricola@ADW68082_1__L_serine_dehydratase_1                                                           SSAAELLSVAERAEEEESILALWGTMQSCMERGIARRRAPRLHERIQALAPLDWVSLYAIAVNEENAAGGRVVTAPTNGAAGVIPAIAHYYRFIDTEKRDSLIRFFLTAAAIGILYKENASISGAEVGEVGVAAAGGLVAALNGTNAQIEHAAEIAMEHNLGMTCDPVQIPCIERNAMGAVKAVNACRMAMHETEHKLSLDQVIETMYRTGMDMQSRYKETSQAGNIIE-
926566_Troseus@AFL88924_1__L_serine_dehydratase__iron_sulfur_dependent__single_chain_form                        RSAAQLLEVAAADEKRNGVMALWAVMNDSIERGKRRRRAPRLTARLGDKAPLDWVTVFAMAVNEENAAGGRVVTSPTNGAAGVVPAVARYYDFITDADDEGLLRYFLTAAAIGILYKENASISGAEVGEVGVAAAGGLVAALGGTNLQVEHAAEIGMEHNLGMTCDPVQIPCIERNAMGAVKAVNATRMAMNETDHKVSLDQVIKTMYQTGLDMQSRYKETSLAGNVIE-
264201_CPamoebophila@CAF23602_1__probable_L_serine_ammonia_lyase                                                 KTADELLLLCKKEEEEIGLLNIWNVMQTCVKHGCEKRRAASIYRYLQEQEVIDWVSLWALAVNEENAAGGRVVTAPTNGAAGVIPAVLHYYKFIKNSNSKGIITFLLVAGAIGILYKEGASISAAEMGEVGVAAAAGLAAALGASNEQIENAAEIGMEHNLGLTCDPVQIPCIERNTMGATKAINAERLALHGDGHRVTLDQVIATMKQTGHDMMSIYKETSQGGNVPE-
716544_Wchondrophila@ADI38436_1__L_serine_ammonia_lyase                                                          RTAKELLNHCEEESEVSGVLNIWNVMKACIDRGCRHRRAASLLKSLERQQVMQWVSLWALAVNEENASGGRVVTAPTNGAAGIIPAVLKYYHFLEEASDEGIVKFMLTAGAIGILYKVGASISAAEMGEVGVAAAAGLTAALGGSCLQIENAAEIGMEHNLGLTCDPVQIPCIERNTMGAVKAINASLLALEGEGHRVSLDQVINTMRQTGKDMQSIYKETSLGGNVPE-
521674_Plimnophila@ADG65969_1__L_serine_dehydratase_1                                                            TTAAELLEIGIRDAEDAGLDRIWEVMQSSIDRGCRKRRAASMCRTLMTSQSLDWVSLFALAVNEENAAGGQVVTAPTNGAAGVIPAVIAYYRLLAGATQEGVRTFLLTAGAIGMLYKRNASLSAAEMGEVGVAAAGGLAAVMGGSNEQIENAAEIGMEHNLGLTCDPVQVPCIERNTMGAAKAINAARLALHGDGHRVSLDRVIETMRQTGVDMQVKYKETSIGGNVVD-
575540_Ipallida@ADV63267_1__L_serine_ammonia_lyase                                                               SSARRLLEIGREAEERAGLDRIWETMTRCIERGCRRRRAAILRRQLEQRTVLDWVNLFALAVNEENAAGGRVVTAPTNGAAGVIPAVIAYYRFIPNANRAGIHDFLLTAAAIGALYKKNASLSAAEMGEVGVAAAAGLAAVLGGDNNQIENAAEIGMEHHLGMTCDPVQIPCIERNTMGAAKAINAARLALSGDGHYVPLDKVIATMKQTGLDMQAKYKETSLGGNLVE-
190650_Cvibrioides@AAK25070_1__L_serine_dehydratase                                                              ESAADLLERAEQQGEDAGLDRIFGAMEACIDRGMRKRRARQIHQTIQGRAAMDFVNLWAMAVNEENAAGGRVVTAPTNGAAGLIPAVLRFFRFYKG-TPEQIRTFLLTAAAIGALYKRNASISGAEVGEVGVAAAAGLAAALGGTNAQIENAAEIGMEHNLGLTCDPVQIPCIERNAMGAIKAIDAARLALLGDGHSVSLDKVIATMKRTGEDMNEIYKETSMGGGLSV-
331113_Snegevensis@CCB88842_1__l_serine_dehydratase                                                              STGEELLGLCKLEEARTGLLQRWHIMQGAVKRGCERRRAPQIYRDLLERHFMDWTSLFAIAVNEENASYGRIVTAPTNGAAGIIPAVLHYVNFTPHYSEDNVIRFLLTAGGICQLFKKNASISGAEVGEVGVAAAAGLAAIMGGTPEQVENAAEIGIEHNLGLTCDPVQIPCIERNTMGAIKAINAAKLSLLGDGHSITLDEAIRSMHEIGLDMKSKYKETSEGGVVHKD
267747_Cacnes@AAT82148_1__L_serine_dehydratase                                                                   KTGKELLEQCSDEEERGQLLDIWAVMHACVERGCSRRRAMKMHHDLVTRGSVDWLTVWALAVNEENAAGGRIVTAPTNGAAGIIPSCLHFAKFLSPGDDDLIVNYLLAAGAVGEIYQQSASISGAEVGEVGVAAAAGLAQVMGGTPTQVCNAAEIGLEHHLGLTCDPVQIPCIERNALGAIKAVTAARLAMAGDGQIVSLDQVMKTMMETGRDMKVKYKETARGGNIVE-
246200_Rpomeroyi@AAV94612_1__L_serine_ammonia_lyase                                                              KSAAEMLEMAAAEISAKGTARLWEVMNNCIERGLARRRAKGIHDALVAETINDWMSVYAMAVNEENAAGGQVVTAPTNGAAGTLPAVLRYYDHVPGAAPSHVEDFLLTAAAIGGLVKYNASISGAEAGEVGSAAAAGLCAVMGGTPEQVENAAEIALEHHLGMTCDPVQVPCIERNGLAAIKAVSAASLALRGDGHFVPLDAVIETMRQTGADMHEKYKETSLGGNVPN-
204722_Bsuis@AAN30095_1__L_serine_dehydratase__iron_sulfur_dependent__single_chain_form                          RNAAEMLEMAHARVDDHGLDRIWGAMRDCIERGLSRRRARQLHDKLQEDLANDWLSVYAMAVNEENASGGRVVTAPTNGAAGVVPAVLRYYHFHSDADEKGIRDFLLTSAAIGGVIKHNASISGAEVGEVGSAAAAGLAAVLGGSPEQIENAAEIALEHHLGMTCDPVQVPCIERNALGAVKAVTAASLAVKGDGHFVPLDACIETMRQTGHDMSERYKETSQGGNVVA-
228410_Neuropaea@CAD84291_1__Iron_sulfur_dependent_L_serine_dehydratase_single_chain_form                        DSAIGMLEMSQQAQEEQGLDSIWKAMCHCVEQGLTRRRAKDLYEQLQMHTLNDWLCAYAMAVNEENAAGHMVVTAPTNGAAGVIPAVIYYLKH-EGGTEQQVRDLLLTAAAIGGLIKHLSSISGAEVGEVGSAAAAGLCAVRGGTTEQVENAAEIALEHHLGMTCDPVQVPCIERNGFGAIKAHTAAALACRGTGHFIPLDNCINAMKQTGLEMSHKYKETSLGGSVSI-
2202731_Kbacterium@QIHI01000122_1_39___43504_44883                                                               DSAQLMMDMSTEEEANKGLDSIWNAMKQCIKRGLSPRRAKVLHQQLQDEDVNDWLCAYAMAVNEENAAGHMVVTAPTNGAAGVMPAVLYYFTR-EDGTIHQVRDFLLTASAIGGLIKHLSSISGAEVGEVGAAAAAGLCAVRGGTAQQIEHAAEIALEHHLGMTCDPVQVPCIERNGFGAIKAYAAASLAIRGTGHFMSLDKCIAAMKQTGEEMSVKFKETSLGGTITE-
1485545_Gbivora@JQLW01000005_1_291___289407_290777                                                               DTAEVMLAMAKKTQKYAGLDKTWQAMTQCIQRGLDARRAKQLQQKLLAQNMNDWLCAYAMAVNEENAAGHMVVTAPTNGAAGVIPAVLYYWQY-EGGTTQDVRDFLLTASAIGGIIKHNSSISGAEVGEVGSAAAAGLCAVRGGTPKQVEHASEMALEHHLGMTCDPVQVPCIERNGFGAIKAYTAASLAMHGTGHFMSLDNCIAAMKQTGEEMSVKFKETSLGGTITE-
83332_Mtuberculosis@CCP42792_1__Probable_L_serine_dehydratase_SdaA__L_serine_deaminase___SDH___L_SD_             VSAQELLDICDRENERAALLHLRDVMVECEQRSIARRRAKVWYDRLNAEFAEDWVNLVALAVNEENASGGRVVTAPTNGAAGIVPAVLHYAHYTSAGPDDVTVRFLLTAGAIGSLFKERASISGAEVGEVGSAAAAGLAEILGGTPRQVENAAEIAMEHSLGLTCDPVQIPCIERNAISAGKAINAARMALRGDGHRVTLDQVIDTMRATGADMHTKYKETSAGGNVAV-
243365_Cviolaceum@AAQ59083_1__L_serine_dehydratase                                                               VTAQQLIDMCEEVKDQAHFRRVWEVMKSSIERGMRPRRAPALHRMLTSSSVMDWVNMYAMAMSEENAAGGRVVTAPTNGACGIVPAVLAYYHFIQPLDDDSCLRFFLSSGAIGCLFKLNASISGAEVGEVGVAAAAGLTELMGGSPSQVCMAAEIAMEHNLGLTCDPVQIPCIERNAIAAVKAINAARMAMHRVSPKVSLDKVIAAMYETGKDMDAKYRETSCGGQIKAE
243277_Vcholerae@AAF94459_1__L_serine_dehydratase_1                                                              RSAEELLNQCKEDEERTYFANIWRTMRECMERGMNPRRAAALRQQLLTSAVVDWVNMYAFAVNEENAAGGRVVTAPTNGACGIIPAVLAYYKFIQTVTEKDYIRYFAASGAIGGLYKRNASISGAEVGEVGVAAAAGLAELLGGSPEQVCMAAEIAMEHNLGLTCDPVQVPCIERNGIAAVKAINSTRMALRRSSPRVSLDKVIETMLETGKDMNAKYRETSQGGKVI--
218491_Patrosepticum@CAG75283_1__L_serine_dehydratase_1                                                          NSAKEILDHCKQRQDDAYFADIWQTMRACIDRGINPRRASALRRILVSSNVVDWVNMFALAVNEENAAGGRVVTAPTNGACGIVPAVLAYYHFIEPVSPTIYIRYFLAAGAVGILYKMNASISGAEVGEVGVAAAAGLAELMGASPEQVCVAAEIGMEHNLGLTCDPVQVPCIERNAIASVKAINAARMAIRRTSARVSLDKVIETMYETGKDMNAKYRETSRGGKVQ--
83333_Ecoli@AIZ51625_1__L_serine_deaminase_I                                                                     KSATELLAYCNEKKEDEYFAHVWQTMQACIDRGMNPRRASALRRMLVSSNVIDWVNMFALAVNEENAAGGRVVTAPTNGACGIVPAVLAYYHFIESVSPDIYTRYFMAAGAIGALYKMNASISGAEVGEVGVAAAAGLAELLGGSPEQVCVAAEIGMEHNLGLTCDPVQVPCIERNAIASVKAINAARMALRRTSPRVSLDKVIETMYETGKDMNAKYRETSRGGKVQ--
218491_Patrosepticum@CAG76057_1__L_serine_dehydratase_2                                                          FSAQKLLQHCHDREAELYFADVWKTMQDCMHRGMNPRRASALHRLLFINDAMDWINMFAMAVSEENAAGGRVVTAPTNGACGIIPAVLAYYRYVQPVTPEAYLRYFLASGAVGILYKMNASISGAEVGEVGVAAAAGLAELLGANPEQVCIAAEIGMEHNLGLTCDPVQVPCIERNAIASVKAINAARMAMRRTSPRVSLDKVIETMYETGKDMNAKYRETSRGGKVVL-
83333_Ecoli@AIZ52599_1__L_serine_deaminase_II                                                                    SSAADLQKHCQEKEEEQHLANVWEVMRGGIERGISPRRAAALRRMLVSQAVVDWINMFALAVNEENAAGGRVVTAPTNGACGIIPAVLAYYKFIREVNANSLARYLLVASAIGSLYKMNASISGAEVGEVGVAAAAGLAELLGASPAQVCIAAEIAMEHNLGLTCDPVQVPCIERNAIAAVKAVNAARMALRRTSPRVCLDKVIETMYETGKDMNAKYRETSRGGKIVA-
83333_Ecoli@AIZ52908_1__L_serine_dehydratase_3                                                                   HSAGELLKMCDYKAEDAGFARIWQVMHDGIERGMNPRRAVALRRQLVSSNVIDWINMYALAVSEENAAGGRVVTAPTNGACGIIPAVLAYYKFRRPVNERSIARYFLAAGAIGALYKMNASISGAEVGEIGVAAAAGLTELLGGSPAQVCNAAEIAMEHNLGLTCDPVQIPCIERNAINAVKAVNAARMAMRRTSPRVSLDKVIETMYETGKDMNDKYRETSRGGKVV--
272843_Pmultocida@AAK02120_1__SdaA                                                                               QNAADMLKHCDDKTASQHLQQVWQTMKACIQHGINPRRAASLYRMLQANSIVDWVNMYALAVNEENAAGGRVVTAPTNGACGIVPAVFAYYQFIADSIPDIIERYLLTCSFIGSLYKMNASISGAEVGEVGVAAAAGLTEILGGSPEQVCIAAEIAMEHNLGLTCDPVQVPCIERNAIAAVKAINASRMALRRTTPRVTLDKVIETMYETGKDMNAKYRETSQGGKVV--
71421_Hinfluenzae@AAC21953_1__L_serine_deaminase__sdaA_                                                          KNAEDILKHCSDKEASAHLENVWKTMQACIEHGIHPRRAASLYRALQANRVIDWVNMFALAVNEENAAGGRVVTAPTNGACGIIPAVLAYYKFISPLTPEIIERYLLAAGMIGSLYKMNASISGAEVGEVGVAAAAGLAEILGGNPLQVCIAAEIAMEHNLGLTCDPVQVPCIERNAIASVKAINASRMALRRTTPRVTLDKVIETMYETGKDMNAKYRETSQGGKIV--
243277_Vcholerae@AAF96567_1__L_serine_dehydratase_1                                                              TSADEMLHQAEKMAVDAKADQIWRVMSQCMERGFATRRAPSLLKKLEANEVMDWINLFAFAVSEENAAGGQVVTSPTNGAAGVIPAVLMYYRFIKALDTKQLKDFLAVSGAIGILYKTNASISGAEVGEVGVSAAAGLTALRGGSNEQICMAAEIAMEHSLGMTCDPVQVPCIERNAMGAVKAINASRMALKRTSCLISLDKVIETMYQTGKDMNKKYRETSLGGILAP-
349741_Amuciniphila@ACD05093_1__L_serine_dehydratase_1                                                           ESAEELLHMADEEREREKLDLIWATMKQSISNGMSPRRAKTLRKNLLVHSIMDWINLYAIAVSEENAAGGRIVTAPTNGAAGIVPAVLNYAKFCVSPYPDAVHRFLLTAGGIAILYKKNASISGADVGEVGVAAAAALAEYLGGTPHQVENAAEIGMEHNLGLTCDPVQIPCIERNAIAAIKAINAARMALGGTGHFVPLDKVIRTMLDTGRDMQSKYKETAQGGNVVN-
206672_Blongum@AAN24825_1__L_serine_dehydratase                                                                  SSCTELVSLCREGIQRSDIDAIWRVMRACVDHGCSPRRAPKMYRRLASNSDAAWVDLFALAVSEENAGGGRIVTAPTNGSAGIIPAVLHYYHFVDNANEQGVVTFLLTAGAIGYLFKRNASISGAEVGEVGSAAAAGLAAVVGGTPEQVENAAEIGIEHNLGLTCDPVQIPCIERNAMAANTAINAVRMAMLGDGHIVTLDQAIETMKQTGEDMMAKYKETSKGGNVVE-
122586_Nmeningitidis@AAF40667_1__L_serine_dehydratase                                                            TSCAELLARCRLEAERRRAAAVAEVMEGCIKRGLGRRRAPQLAAKLKVLNTQLWPMVYAMAVNEENAAGGRVVTAPTNGAAGIIPAVLHYFKFNPHATQERVENFLLTAGAIGILYKTNASISGADVGEVGVAAAGAYAEVIGGTPKQVENAAEMAMEHHLGLTCDPVQIPCIERNGIAAEKALKLGTLALLEDGKKVSLDEVIRTMLQTGRDMKATYKETSLAGTLRKK
1702221_Frodentium@AMK53656_1__L_serine_ammonia_lyase                                                            STMAAIRRWCKEGPGNDYLDDIMDAMLASVREGLAKRVAKELHEDAL--IFHLLLASYAFAASEQNAAGGFVVTAPTMGSCGILPALIYHFLHDRNYSRAQLLKGLKVAGLVGNLIQTNATISGAKGGEVGAAGSAMIACAAGQSDGQVEYAAEMGLEHHLGLTCDPVMIPCIERNAMAALRCVDNARLSILRVKERVSFDHVVEAMNITGMKLPMELKESSLGGVIPD-
1522_Cinnocuum@KGJ51815_1__L_serine_ammonia_lyase                                                                HLMKDIEAYCET---DDYMDTILQQMMATVDGGLAKRIAKELKQKADTAREKLLLCAYAYSASEENASGSMTVTAPTLGSSGILPALVCYYHRILGVSREQLRNGLKVAGLFGNLIKENATISGAQGGEIGAAGAAMVSYLRGQTMRQIEYAAEIGIEHHLGLTCDPVMIPCIERNAVGVLRAMDAAVLAISDLRHKVSFDMVVNTMNYTGRKIPIELRETSLGGVVPLK
451640_Cmitsuokai@EEF92385_1__L_serine_ammonia_lyase                                                             HTMREVIDYCENDENKEYLFEVLEAMFTCVENGLHKRVAGSMYQQAL--QERLFIASYAYAVSEENADGHMIVTAPTCGASGVLPAILYYAHHQMGLKKRDLVKALAIGGLYGNTVKYNATIAGADGGEVGTAASASMAWINELNNSLIDYAAEMGLEHNLGLTCDPVQIPCIERNALAALRAYDAAMLALGYVRNKVPFDTVVRVMKETGKDLNVAYKETSLGGELK--
192222_Cjejuni@CAL35721_1__L_serine_dehydratase                                                                  NNAKEALELCDKKEECAYCLEIWEVMQEVYYNGTHKRRAKGLKERVA--GIIDFISLYAIAIAEENASGAKVVTAPTNGACAVIPAVMLYLNHTIGFSDEKVIEFLLTAMLIGSFYKKNASISGAEAGEIGSAAAAAMATVLGANAFKACNAAEMAMEHHLGLTCDPVQIPCIERNAFGAIKAISAARMAMTRKSPMVSLDEVIETMYETGKDMNYKYKETSLGGNLKT-
85962_Hpylori@AAD07202_1__L_serine_deaminase__sdaA_                                                              SSAKELLELCQKHPD-ATMVKIYHAMLECYDNGANTRLAPSIKTRLEKHALIDYISLYARAIAEENASGGKVVTAPTNGACAVVPSVLLYANHLENLSQKAINDFLLTSAAIGYLYKKNASLSGAEAGEIGVAAAGGLAHLCQATTQQVLIASEIAMEHHLGLTCDPVQIPCIERNVLGAIKAISASKLALEDEYPKVSLDEVIATMYATGKDMNEKYKETSLGGTLK--
2079485_Gsp@PWN08083_1__L_serine_ammonia_lyase                                                                   NTAKDLARWCHERGEIEEVLKIWHVMRECIYRGCHSRRAATLNRRLIGDYILDWVSCFALAVNEENASFSRVVTAPTNGAAGVIPAVLQYLTFRQDHREEMVLNFLCTASEIGSIFKKCATISAAMGGEIGVSAAAGLTEALGGNVEQCLMAAEIAMEHHLGMTCDPVQVPCIERNTMGAIKAITASQLALHSDPAKVHLDDVIKTMWETAQDMNSKYKETSDGGNIPI-
1457365_CCproteinivoru@AXJ02080_1__L_serine_dehydratase                                                          HTAQDILNNCRKPGERSHALYIWEEIKQCVYRGVNRRRAHDLSKKRMNGTVNKWVSIFALAVNEENASFGRIITAPTNGASGVIPAVMLYACFTPNFDDDAVVDFLLTAGEIGTLYKKGATISAAMGGEIGVSAAAALTEVLGGTREQVMQAAEIAMEHHLGMTCDPVQVPCIERNSMGAMKAITATNIALDEDPARVSLDDVIKTMWETALDMNHKYKETSEGG-IPV-
2004467_Abacterium@ARU42533_1__L_serine_ammonia_lyase                                                            ESAGELEGHCERREEEAGLDEIWETMKACVYRGCHTRRAKAQNAELIGAQTLRWISVFALAVNEENAAFGRVVTAPTNGAAGVIPAVMMYGTFL-GYTDLQLRDFILVAAEIGCLFKKGATISAAMGGEIGVSAAGAHAYMLGCDTARVLMAAEIAMEHHLGLTCDPVQVPCIERNTMGAMKAITAANIAVGSDPAKISLDDVIVTMWETALDMNSRYKETSEGGRVSV-
2004468_Abacterium@ARU44880_1__L_serine_ammonia_lyase                                                            ELAADALRYCEEMPERERLRRIAGTMFECVWRGAHKRRAAAMNQALVPGENLQAVSMFALAVNEENAAFGRVVTAPTNGAAGVIPAVLLYMAVMEPEPADACEEFLLVAGEVGSLFKKGATISAAMGGEIGVSAAAGLAHVRGATAAQCMMAAEIAMEHHLGMTCDPVQVPCIERNTMGAIKAINAAEIAIISDPARVSLDDVISTMWQTALDMSEKYKETSEGGRIPV-
1196024_Rmarina@PAP78624_1__L_serine_ammonia_lyase                                                               QVPAEMLEHCREDDERERLRALWAVMREGVFRGCHERRAAGINRRLLPDQTLQWVSAFALAVNEENANLGRVVTAPTNGAAGVIPAVLFYLCFSEEVTEEQVLDFLLVAGEVGTFFKKGATISAAMGGEVGVSAAAALCEAEGGTPAQAFQAAEIAMEHHLGMTCDPVQIPCIERNTMGAVKAINAAELALAGAPAKVSLDAVIRTLRETAEGMSDRFKETSQGGNVSV-
1961794_Rsp@PAP81790_1__L_serine_ammonia_lyase                                                                   QVPAEMLAHCRDDAERAGVLALWDVMREGVFRGCHERRAAALARRLLPDQILQWVSAFALAVNEENANLGRVVTAPTNGAAGVIPAVLFYHCFSEPVTEDEIVDFLLVAGEVGTFFKKGATISAAMGGEVGVSAAAALCEAEGGTPAQAFQAAEIAMEHHLGMTCDPVQIPCIERNTMGAVKAINAAQLAHAGMPARVSLDAVIQTLRQTAEDMSDKYKETSQGGNVSV-
716817_Rmarinus@OZC04123_1__L_serine_ammonia_lyase                                                               QVPAELLAHCRRNRARQRLMAIWDVMREGVYRGCHTRRAAALTRRLLYAEVLKWVSAFALAVNEENANLGRVVTAPTNGAAGVIPAVLLYHCFSEEVGEAEIADFLLVAGEVGTFFKKGATISAAMGGEVGVSAAAALCEAQGGTVEQSLMAAEIAMEHHLGMTCDPVQVPCIERNTMGAVKAINAAELALAGDAALVSLDEVIVTLRQTAEDMSDKYKETSQGGNVSV-
196627_Cglutamicum@BAB99038_1__L_serine_deaminase                                                                QKSSQLLAYG--LGTDAHLDRVWQIMQECVAQGIAQRRAPQVHALISNGDAVEWVNLYALAVNEENAAGGRVVTAPTNGAAGIIPAVMHYADFLTGFGAEQARTFLYTAGAVGIIIKENASISGAEVGEVGSAAAAGLCAVLGGSPQQVENAAEIALEHNLGLTCDPVQIPCIERNAIAAMKSINAARLARIGDGNRVSLDDVVVTMAATGRDMLTKYKETSLGGTLGF-
2026885_CBanaerobius@SQD93190_1__L_serine_dehydratase                                                            FTMTEVLAACRKDDGEAQLSALWAAMRGSVDRGLSARRAPDIHDALQGRREMDLASAYAIATAEENAAGGRVVTAPTCGAAGVLPAVLRTLETL-GLPDERVHDALLVAGLIGLAVATNASIAGAEVGEVGTAAAAAACYLLGGDAEQVDRAAETALEHYLGLTCDPVQIPCIERNAAAAVAALHAASLAVLCRGDRISFDTAVAALAEIGRDMSPKYKETAQGGLFKEG
1953100_Abacterium@DHGJ01000113_1_22___23065_24426                                                               FTMTEVLAACREDAEETRLSVLWAAMRDSIARGLSARRAPGLYEALQERQEMDLASAYAIAVGEENAAGGRVVTAPTCGAAGVVPAVLRTFEVL-GLRDERIHDALLVAGLIGLAVATNASIAGAEVGEVGTAAAAAACYLLGGDIEQVDRAAETALEHYLGLTCDPVQIPCIERNAAAAVAALHAASLAVLCRGDRISFDTAVDALAEIGRDMSPKYKETSLGGLAGDG
251221_Gviolaceus@BAC90299_1__L_serine_dehydratase                                                               GTMKELKAQMTTRKQYRRIDDIFDFMHRAVRRGLKERKAPGLHRTAR--SFLVFLNAYSLAASEENAAGRIVVTAPTSGASGVIPGVSYLLKKHYRYDKQKLRSGLLAAAAVGFLVKHNASISGAEMGEVGTAGAAMLAHCAGHPIEVVEAAAEIAIEHHLGMTCDPVQIPCIERNAMGAVKAYNAYLLASAGSSQKISLDNVIRVMRATGLDMSRKYKETSEAGSSTE-
172901_Vvadensis@PVY40327_1__L_serine_dehydratase                                                                RDFHSFRRLMEKEVERRELRGILNRMGDAVRCGLEERRARTVLEAARRRQSLLQLDAFSLAAAEENAAGHLVVTAPTSGSAGLLPGVIEYLRRSRRIGEETLCDGLLVAALVAFVARHNASISGAEVGEIGVAAAALLATVNGEDFDRIECAAEIALEHHLGLSCDPVQIPCIERNAVGAVTAWNAWLLASAGDPQKVGFDEALAAMYQTGRSMNPDFKETSRGG-----
882_Dvulgaris@AAS96620_1__L_serine_dehydratase__putative                                                         CTMRQLRECMDDRASVARLDTIIGLMEASVERGLAFRKASTLMARAGKLAFLCRLNAYAFAVSEENASGGVIVTAPTCGAAGVMPAVLYAMRNDFSIGDRAVREGVLASAAVGFLAKQNAGIAGAEVGEVGVAAAAMLAHARGNAVRVVENAAEIALEHHLGLTCDPVQIPCIERNAVGAVKAYNACLVATCEDPHRVTLDNVIRAMAEIGHDMNAKFKETSAGGSVVE-
