# Supplementary material for: Evolution, structure and function of L-cysteine desulfidase, an enzyme involved in sulfur metabolism in the methanogenic archeon Methanococcus maripaludis
Source: Commun Biol. 2025 Nov 25;8:1667. doi: 10.1038/s42003-025-09053-0 (PMC12647591; doi:10.1038/s42003-025-09053-0)
Supplement: Supplementary file 9 — Supplementary Data 6 [file 42003_2025_9053_MOESM9_ESM.txt]

((((((((591001_Afermentans@ADB47006_1__protein_of_unknown_function_DUF1063:0.20608,451640_Cmitsuokai@EEF92496_1__hypothetical_protein_CATMIT_02951:0.43626)100:0.09282,(2044594_CDbacterium@PIE79243_1__hypothetical_protein_CSA15_03830:0.291229,1522_Cinnocuum@KGJ55061_1__membrane_protein:0.29698)96:0.0748673)82:0.101562,(334413_Fmagna@BAG07627_1__conserved_hypothetical_protein:0.511602,((1912856_Psp@CDZ75414_1__UPF0597_protein:0.241901,525919_Aprevotii@ACV29255_1__protein_of_unknown_function_DUF1063:0.272183)100:0.221931,479436_Vparvula@ACZ24099_1__protein_of_unknown_function_DUF1063:0.465318)100:0.282603)99:0.136305)83:0.0566709,(565034_Bhyodysenteri@ACN85105_1__hypothetical_protein_BHWA1_02654:0.334454,1192197_Pfermentans@AJQ25623_1__UPF0597_protein_yhaM:0.355206)98:0.158898)99:0.116732,1712675_Tsp@AMC08830_1__hypothetical_protein_AT726_07880:0.384966)99:0.162101,(190304_Fnucleatum@AAL95343_1__Hypothetical_protein_FN1147:0.172467,(572544_Ipolytropus@ADO83332_1__protein_of_unknown_function_DUF1063:0.194715,2013854_CWbacterium@PKK89123_1__hypothetical_protein_CVV64_15970:0.303316)100:0.139279)100:0.235069)98:0.216408,((((1947862_Cbacterium@DIQS01000064_1_6___5712_7007:0.213919,(459349_CCacidaminovor@CAO80963_1__conserved_hypothetical_protein:0.212389,2013733_CCbacterium@PKN80774_1__hypothetical_protein_CVU48_00700:0.234396)86:0.0496467)100:0.4069,((((177439_Dpsychrophila@CAG35320_1__conserved_hypothetical_protein:0.227247,639282_Ddesulfurican@BAI80263_1__conserved_hypothetical_protein:0.350001)100:0.354907,(((1383026_Abacterium@AWNT01000027_1_16___16222_17514:0.0826501,2053509_CAbacterium@HAJ31938_1__TPA_asm__hypothetical_protein_DCK79_00970:0.286786)100:0.484437,351160_Marvoryzae@CAJ36579_1__conserved_hypothetical_protein:0.977831)95:0.169657,(2053586_CRbacterium@HAE37616_1__TPA_asm__hypothetical_protein_DCG57_03120:0.320863,2268124_COsibiricus@RCK81017_1__Inner_membrane_protein:0.237568)100:0.649946)65:0.0645287)23:0.0135226,1192197_Pfermentans@AJQ26206_1__UPF0597_protein_yhaM:0.853485)81:0.0538199,(((((273068_Csubterraneus@AAM23565_1__conserved_hypothetical_protein:0.14598,1794699_Tacidiphilum@AWB10583_1__L_cysteine_desulfidase:0.36624)100:0.362562,(391009_Tmelanesiensi@ABR30868_1__protein_of_unknown_function_DUF1063:0.295477,381764_Fnodosum@ABS61125_1__protein_of_unknown_function_DUF1063:0.487786)100:0.751113)79:0.0912089,(((1974449_CWarchaeon@PIZ50605_1__hypothetical_protein_COY27_06705__partial:0.510955,2053489_CLarchaeon@RLI64188_1__hypothetical_protein_DRO88_07975:0.843597)100:0.32751,((((891968_Amobile@AFM22131_1__hypothetical_protein_Anamo_1530:0.34286,572547_Acolombiense@ADE56266_1__protein_of_unknown_function_DUF1063:0.250439)100:0.252333,(1197717_Cporcorum@ANZ43797_1__hypothetical_protein_BED41_00970:0.476477,525903_Tacidaminovor@ACZ18738_1__protein_of_unknown_function_DUF1063:0.401136)100:0.127415)100:0.17087,(580340_Tlienii@AER66145_1__hypothetical_protein_Tlie_0410:0.448881,882_Dvulgaris@AAS94923_1__conserved_hypothetical_protein:0.446764)100:0.428419)97:0.125516,264732_Mthermoacetic@ABC19727_1__Protein_of_unknown_function_DUF1063:1.60811)75:0.130932)72:0.0681636,572547_Acolombiense@ADE57046_1__protein_of_unknown_function_DUF1063:0.882531)63:0.0507914)69:0.0635603,(243231_Gsulfurreduce@AAR34901_1__hypothetical_protein_GSU1527:0.245187,445932_Eminutum@ACC98366_1__Uncharacterized_conserved_protein_DUF1063:0.405712)100:0.645551)67:0.056834,((451640_Cmitsuokai@EEF94173_1__hypothetical_protein_CATMIT_01184:0.892775,((243232_Mjannaschii@AAB99029_1__conserved_hypothetical_protein:0.335292,880724_Migneus@AEF96313_1__UPF0597_protein_yhaM:0.194473)99:0.105221,267377_Mmaripaludis@CAF31024_1__conserved_hypothetical_protein:0.43217)100:0.989094)97:0.228165,2419984_CSbacterium@RMF97046_1__serine_dehydratase_subunit_alpha_family_protein:1.12209)81:0.151506)68:0.0688378)96:0.237584)92:0.0896665,2290915_CChinesii@RIE08222_1__serine_dehydratase_subunit_alpha_family_protein:0.723634)86:0.0798775,((226186_Bthetaiotaomi@AAO77187_1__conserved_hypothetical_protein__putative_inner_membrane_protein:0.140543,(435591_Pdistasonis@ABR42893_1__putative_inner_membrane_protein:0.125801,242619_Pgingivalis@AAQ66048_1__conserved_hypothetical_protein:0.277968)100:0.19788)100:0.400944,(((907_Melsdenii@KGI88671_1__membrane_protein:0.291056,907_Melsdenii@KGI89919_1__membrane_protein:0.214446)100:0.187231,267747_Cacnes@AAT81978_1__conserved_membrane_associated_protein:0.530745)99:0.232345,(83333_Ecoli@AIZ52906_1__hypothetical_protein_ER3413_3201:0.200379,(243365_Cviolaceum@AAQ59498_1__conserved_hypothetical_protein:0.139908,(1192197_Pfermentans@AJQ29108_1__UPF0597_protein_yhaM:0.122142,1192197_Pfermentans@AJQ26025_1__UPF0597_protein_yhaM:0.147684)99:0.119589)100:0.153657)80:0.0229564)100:0.406421)98:0.174704)87:0.116186):1.07851,((((((((((((221109_Oiheyensis@BAC13475_1__L_serine_dehydratase_alpha_subunit:0.187231,169963_Lmonocytogene@CAC99890_1__lmo1812:0.240547)62:0.0476231,224308_Bsubtilis@CAB13459_1__L_serine_dehydratase__alpha_chain_:0.14446)99:0.105826,158878_Saureus@BAB58692_1__putative_L_serine_dehydratase:0.470235)78:0.024917,1648_Erhusiopathia@AMS10639_1__serine_dehydratase:0.345223)99:0.102966,272623_Llactis@AAK04929_1__alpha_subuni_L_serine_dehydratase:0.418521)100:0.181144,591001_Afermentans@ADB46818_1__L_serine_dehydratase__iron_sulfur_dependent__alpha_subunit:0.575917)94:0.0693978,((272562_Cacetobutylic@AAK78651_1__L_serine_dehydratase__alpha_chain:0.353045,(1128398_Gacidurici@AFS78776_1__L_serine_dehydratase__subunit_alpha:0.321445,(((403833_Pmobilis@ABX32449_1__L_serine_dehydratase__iron_sulfur_dependent__alpha_subunit:0.307629,(1912856_Psp@CDZ75595_1__L_serine_dehydratase__alpha_chain:0.4336,334413_Fmagna@BAG08921_1__L_serine_dehydratase_alpha_subunit:0.363799)100:0.235486)100:0.0647619,525919_Aprevotii@ACV28151_1__L_serine_dehydratase__iron_sulfur_dependent__alpha_subunit:0.543883)100:0.0754685,33033_Pmicra@AIZ37015_1__serine_dehydratase:0.520792)100:0.137714)91:0.0381951)91:0.0692635,273068_Csubterraneus@AAM24264_1__L_serine_deaminase:0.342099)98:0.110897)43:0.0405055,(((1192197_Pfermentans@AJQ27182_1__L_serine_dehydratase__iron_sulfur_dependent__alpha_subunit:0.377704,((((891968_Amobile@AFM20834_1__L_serine_dehydratase__iron_sulfur_dependent__alpha_subunit:0.308158,(572547_Acolombiense@ADE56226_1__L_serine_dehydratase__iron_sulfur_dependent__alpha_subunit:0.26604,1197717_Cporcorum@ANZ45927_1__L_serine_dehydratase__iron_sulfur_dependent_subunit_alpha:0.516265)100:0.137847)100:0.090839,580340_Tlienii@AER65805_1__L_serine_dehydratase__iron_sulfur_dependent__alpha_subunit:0.369812)70:0.0495293,525903_Tacidaminovor@ACZ18504_1__L_serine_dehydratase__iron_sulfur_dependent__alpha_subunit:0.45225)100:0.210942,(((381764_Fnodosum@ABS61317_1__L_serine_dehydratase__iron_sulfur_dependent__alpha_subunit:0.22066,673860_Asp@AGB04724_1__L_serine_dehydratase__iron_sulfur_dependent__alpha_subunit:0.290417)100:0.10889,(439481_Aboonei@ADD08010_1__L_serine_dehydratase__iron_sulfur_dependent__alpha_subunit:0.343785,391009_Tmelanesiensi@ABR30207_1__L_serine_dehydratase__iron_sulfur_dependent__alpha_subunit:0.355725)100:0.0942568)16:0.0551073,416591_Plettingae@ABV34498_1__L_serine_dehydratase__iron_sulfur_dependent__alpha_subunit:0.437255)100:0.408944)100:0.226118)39:0.0980701,(((246194_Chydrogenofor@ABB14676_1__L_serine_dehydratase__iron_sulfur_dependent__alpha_subunit:0.106757,246194_Chydrogenofor@ABB15792_1__L_serine_dehydratase__iron_sulfur_dependent__alpha_subunit:0.109886)100:0.256117,((379066_Gaurantiaca@BAH37872_1__L_serine_dehydratase_alpha_chain:0.0359215,1379270_Gphototrophic@AMW04361_1__serine_dehydratase:0.0368769)100:0.0881328,1660163_Gbacterium@ODT02396_1__L_serine_dehydratase__iron_sulfur_dependent_subunit_alpha:0.0438067)100:0.608771)57:0.112265,(457570_Nthermophilus@ACB86401_1__L_serine_ammonia_lyase:0.521735,264732_Mthermoacetic@ABC20244_1__L_serine_ammonia_lyase:0.567527)29:0.066311)46:0.0497449)29:0.0361029,(891968_Amobile@AFM22218_1__L_serine_dehydratase__iron_sulfur_dependent__alpha_subunit:0.909779,((((910039_Abacterium@ASOP01000018_1_21___22528_24132:0.334982,(((1197717_Cporcorum@ANZ45297_1__hypothetical_protein_BED41_09580:0.445351,525903_Tacidaminovor@ACZ19769_1__serine_dehydratase_alpha_chain:0.378699)99:0.0441825,580340_Tlienii@AER67302_1__serine_dehydratase_alpha_chain:0.22987)98:0.0428389,891968_Amobile@AFM22539_1__L_serine_deaminase:0.239208)100:0.21091)100:0.0353433,((2478471_CKarchaeon@RSN78686_1__hypothetical_protein_D6D85_00645:0.0806199,374847_CKcryptofilum@ACB07578_1__serine_dehydratase_alpha_chain:0.0862367)100:0.119291,1868214_CKarchaeon@RDD53484_1__hypothetical_protein_BA066_04190:0.183045)100:0.324609)100:0.130891,572547_Acolombiense@ADE57043_1__L_serine_dehydratase__iron_sulfur_dependent__alpha_subunit:0.331486)100:0.299714,(((((1841597_CHarchaeon@OLS25381_1__L_serine_dehydratase__alpha_chain:0.220248,2012493_CHarchaeon@PWI48098_1__serine_dehydratase:0.199232)100:0.094276,1960895_Cbacterium@MWJS01000719_1_1___2_967:0.175622)100:0.0804129,1379270_Gphototrophic@AMW06145_1__serine_dehydratase:0.49717)100:0.168348,1197717_Cporcorum@ANZ43911_1__serine_dehydratase:0.388494)97:0.0529141,(1797291_CAbacterium@OGD17199_1__hypothetical_protein_A2V47_06220:0.0320782,1383026_Abacterium@AWNT01000029_1_16___18030_19565:0.0464523)100:0.300132)100:0.440888)100:0.234852)92:0.144936)29:0.0257161)64:0.0877404,((1794699_Tacidiphilum@AWB10586_1__L_serine_dehydratase:0.357942,((373903_Horenii@ACL70382_1__L_serine_ammonia_lyase__alpha_subunit:0.446572,(907_Melsdenii@KGI90082_1__serine_dehydratase:0.349828,479436_Vparvula@ACZ25198_1__L_serine_dehydratase__iron_sulfur_dependent__alpha_subunit:0.493416)100:0.142344)97:0.0957683,(((300852_Tthermophilus@BAD70852_1__L_serine_dehydratase__alpha_subunit:0.143743,670487_Oprofundus@ADR36505_1__L_serine_ammonia_lyase:0.155738)96:0.0324862,(649638_Tradiovictrix@ADI15860_1__L_serine_ammonia_lyase:0.134,243230_Dradiodurans@AAF09954_1__L_serine_dehydratase__alpha_subunit:0.225652)95:0.107382)100:0.511898,((1899017_CMbacterium@AOR39190_1__L_serine_dehydratase__iron_sulfur_dependent_subunit_alpha:0.265147,1916228_CGbacterium@DAA91569_1__TPA_asm__L_serine_ammonia_lyase__iron_sulfur_dependent__subunit_alpha:0.246293)100:0.414414,758823_Vchlorellavor@LAPX01000008_1_68___79677_80564:0.635176)96:0.142204)98:0.102715)70:0.0658327)91:0.104296,565034_Bhyodysenteri@ACN84725_1__L_serine_dehydratase__iron_sulfur_dependent__alpha_subunit:0.86854)63:0.0349719)94:0.155053,(511051_Cexile@BAL80634_1__L_serine_dehydratase__alpha_chain:0.468948,2290915_CChinesii@RIE08600_1__L_serine_ammonia_lyase__iron_sulfur_dependent__subunit_alpha:0.448244)100:0.280699)98:0.141891,(1798429_Ibacterium@OGU43619_1__L_serine_dehydratase__iron_sulfur_dependent_subunit_alpha:0.34354,(1643428_CTmobilis@LDXU01000015_1_13___10704_11585:0.00527077,1643429_CKtengchongens@LDXV01000028_1_6___5100_5981:0.112711)100:0.252528)100:0.360858)99:0.236108,(((((((190304_Fnucleatum@AAL95302_1__L_serine_dehydratase:0.417944,572544_Ipolytropus@ADO81804_1__serine_dehydratase_alpha_chain:0.282259)100:0.114742,((1702221_Frodentium@AMK53656_1__L_serine_ammonia_lyase:0.431925,1522_Cinnocuum@KGJ51815_1__L_serine_ammonia_lyase:0.404056)100:0.225684,451640_Cmitsuokai@EEF92385_1__L_serine_ammonia_lyase:0.516302)100:0.355532)59:0.0798682,526218_Stermitidis@ACZ08925_1__serine_dehydratase_alpha_chain:0.448958)51:0.0765284,((((226186_Bthetaiotaomi@AAO79783_1__L_serine_dehydratase:0.0748645,2053586_CRbacterium@HAE38520_1__TPA_asm__L_serine_ammonia_lyase:0.154378)100:0.064115,(435591_Pdistasonis@ABR43099_1__L_serine_dehydratase__iron_sulfur_dependent__single_chain_form:0.0793755,242619_Pgingivalis@AAQ65332_1__L_serine_dehydratase__iron_sulfur_dependent__single_chain_form:0.214337)100:0.0621838)100:0.170631,(((1935123_CHbacterium@MTOH01000002_1_114___119062_120255:0.314105,177439_Dpsychrophila@CAG36915_1__probable_L_serine_dehydratase:0.421646)96:0.073884,2044591_CFbacterium@PIE51615_1__serine_dehydratase:0.362636)92:0.0335787,1817884_CRbacterium@OGJ91748_1__L_serine_ammonia_lyase:0.344912)91:0.102373)68:0.049455,(((1849166_CLarchaeon@OLS14447_1__putative_L_serine_ammonia_lyase:0.320977,1817813_CWbacterium@OGM01458_1__L_serine_ammonia_lyase:0.251959)86:0.0534944,1817863_CFbacterium@OGF61617_1__L_serine_ammonia_lyase:0.334283)65:0.0467609,445932_Eminutum@ACC98877_1__Serine_dehydratase_alpha_chain:0.513668)98:0.0500209)96:0.11988)55:0.0750598,1712675_Tsp@AMC08217_1__serine_dehydratase:0.533126)99:0.191157,((((((((((243365_Cviolaceum@AAQ60542_1__L_serine_dehydratase:0.165039,257310_Bbronchisepti@CAE33727_1__L_serine_dehydratase_1:0.209785)93:0.0287876,349741_Amuciniphila@ACD05093_1__L_serine_dehydratase_1:0.421077)71:0.0263836,(331113_Snegevensis@CCB88842_1__l_serine_dehydratase:0.349638,267747_Cacnes@AAT82148_1__L_serine_dehydratase:0.430014)95:0.0830533)64:0.0563976,206672_Blongum@AAN24825_1__L_serine_dehydratase:0.373414)34:2.6594e-06,(756272_Rbrasiliensis@ADY59435_1__L_serine_ammonia_lyase:0.232251,(190650_Cvibrioides@AAK25070_1__L_serine_dehydratase:0.232121,((246200_Rpomeroyi@AAV94612_1__L_serine_ammonia_lyase:0.199171,(228410_Neuropaea@CAD84291_1__Iron_sulfur_dependent_L_serine_dehydratase_single_chain_form:0.141741,(2202731_Kbacterium@QIHI01000122_1_39___43504_44883:0.144017,1485545_Gbivora@JQLW01000005_1_291___289407_290777:0.134671)100:0.0939898)100:0.200825)100:0.0494016,204722_Bsuis@AAN30095_1__L_serine_dehydratase__iron_sulfur_dependent__single_chain_form:0.158756)100:0.225819)91:0.0438732)81:0.0959791)51:0.0101173,((264201_CPamoebophila@CAF23602_1__probable_L_serine_ammonia_lyase:0.165123,716544_Wchondrophila@ADI38436_1__L_serine_ammonia_lyase:0.22403)100:0.108406,(521674_Plimnophila@ADG65969_1__L_serine_dehydratase_1:0.158106,575540_Ipallida@ADV63267_1__L_serine_ammonia_lyase:0.210037)100:0.0841436)96:0.103836)61:0.0218593,((204669_CKversatilis@ABF39900_1__L_serine_ammonia_lyase:0.143715,((240015_Acapsulatum@ACO33197_1__L_serine_ammonia_lyase:0.119162,926566_Troseus@AFL88924_1__L_serine_dehydratase__iron_sulfur_dependent__single_chain_form:0.161901)100:0.0710862,1198114_Gtundricola@ADW68082_1__L_serine_dehydratase_1:0.167426)100:0.0800722)100:0.165918,122586_Nmeningitidis@AAF40667_1__L_serine_dehydratase:0.508532)80:0.066986)62:0.0370403,(83332_Mtuberculosis@CCP42792_1__Probable_L_serine_dehydratase_SdaA__L_serine_deaminase___SDH___L_SD_:0.398044,196627_Cglutamicum@BAB99038_1__L_serine_deaminase:0.387688)89:0.0921271)78:0.0619257,(((243365_Cviolaceum@AAQ59083_1__L_serine_dehydratase:0.227862,((243277_Vcholerae@AAF94459_1__L_serine_dehydratase_1:0.157391,(((218491_Patrosepticum@CAG75283_1__L_serine_dehydratase_1:0.0689028,218491_Patrosepticum@CAG76057_1__L_serine_dehydratase_2:0.190196)100:0.0284488,83333_Ecoli@AIZ51625_1__L_serine_deaminase_I:0.0376839)100:0.0611081,(83333_Ecoli@AIZ52599_1__L_serine_deaminase_II:0.140274,(272843_Pmultocida@AAK02120_1__SdaA:0.103399,71421_Hinfluenzae@AAC21953_1__L_serine_deaminase__sdaA_:0.0650994)100:0.106482)95:0.0528641)86:0.0348175)95:0.0507352,83333_Ecoli@AIZ52908_1__L_serine_dehydratase_3:0.121157)50:0.0339884)100:0.160874,243277_Vcholerae@AAF96567_1__L_serine_dehydratase_1:0.333781)92:0.0692093,((192222_Cjejuni@CAL35721_1__L_serine_dehydratase:0.341623,85962_Hpylori@AAD07202_1__L_serine_deaminase__sdaA_:0.361724)100:0.182104,((2079485_Gsp@PWN08083_1__L_serine_ammonia_lyase:0.31035,(2004468_Abacterium@ARU44880_1__L_serine_ammonia_lyase:0.282889,((1196024_Rmarina@PAP78624_1__L_serine_ammonia_lyase:0.0794106,1961794_Rsp@PAP81790_1__L_serine_ammonia_lyase:0.0397088)100:0.0981305,716817_Rmarinus@OZC04123_1__L_serine_ammonia_lyase:0.0704951)100:0.208281)92:0.0875172)78:0.0200572,(1457365_CCproteinivoru@AXJ02080_1__L_serine_dehydratase:0.307573,2004467_Abacterium@ARU42533_1__L_serine_ammonia_lyase:0.369482)78:0.0564993)100:0.359902)96:0.0910253)91:0.0791415)100:0.209852,((251221_Gviolaceus@BAC90299_1__L_serine_dehydratase:0.368007,172901_Vvadensis@PVY40327_1__L_serine_dehydratase:0.684231)100:0.165412,882_Dvulgaris@AAS96620_1__L_serine_dehydratase__putative:0.356582)100:0.384998)82:0.0769081)88:0.1074,(2026885_CBanaerobius@SQD93190_1__L_serine_dehydratase:0.066127,1953100_Abacterium@DHGJ01000113_1_22___23065_24426:0.0772158)100:0.500258)98:0.368699):1.41353)100;
