# Supplementary material for: Evolution, structure and function of L-cysteine desulfidase, an enzyme involved in sulfur metabolism in the methanogenic archeon Methanococcus maripaludis
Source: Commun Biol. 2025 Nov 25;8:1667. doi: 10.1038/s42003-025-09053-0 (PMC12647591; doi:10.1038/s42003-025-09053-0)
Supplement: Supplementary file 10 — Supplementary Data 7 [file 42003_2025_9053_MOESM10_ESM.txt]

(882_Dvulgaris_AAS97506_1__methyl_accepting_chemotaxis_protein__putative:0.2046963800,882_Dvulgaris_AAS94827_1__methyl_accepting_chemotaxis_protein:0.4967522318,(((882_Dvulgaris_AAS94502_1__methyl_accepting_chemotaxis_protein__putative:0.3656497891,(882_Dvulgaris_AAS97652_1__methyl_accepting_chemotaxis_protein_DcrA:0.8075830306,882_Dvulgaris_AAS94578_1__methyl_accepting_chemotaxis_protein:0.6658665928)87:0.1434836329)44:0.0797064464,(((882_Dvulgaris_AAS97057_1__methyl_accepting_chemotaxis_protein:0.5986413053,(882_Dvulgaris_AAS95878_1__methyl_accepting_chemotaxis_protein:0.1534486682,882_Dvulgaris_AAS96333_1__methyl_accepting_chemotaxis_protein:0.3283290729)100:0.0934984219)86:0.0515149699,(882_Dvulgaris_AAS96790_1__methyl_accepting_chemotaxis_protein__putative:0.1995536994,882_Dvulgaris_AAS96451_1__methyl_accepting_chemotaxis_protein:0.2685696001)87:0.1082490883)78:0.0541266424,882_Dvulgaris_AAS94667_1__methyl_accepting_chemotaxis_protein:0.4355337925)88:0.0538932773)37:0.0480461075,((((((882_Dvulgaris_AAS95089_1__methyl_accepting_chemotaxis_protein:0.1738895897,882_Dvulgaris_AAS95126_1__methyl_accepting_chemotaxis_protein:0.1661300067)100:0.1292319208,882_Dvulgaris_AAS96782_1__methyl_accepting_chemotaxis_protein__putative:0.3016244465)99:0.0585420349,882_Dvulgaris_AAS95149_1__methyl_accepting_chemotaxis_protein:0.7088788164)59:0.0608883517,(882_Dvulgaris_AAS96768_1__methyl_accepting_chemotaxis_protein:0.4571849762,(882_Dvulgaris_AAS96345_1__methyl_accepting_chemotaxis_protein:0.4099906519,882_Dvulgaris_AAS97210_1__methyl_accepting_chemotaxis_protein:0.4110368466)98:0.0711787800)79:0.0371026422)81:0.0697104772,((882_Dvulgaris_AAS95230_1__methyl_accepting_chemotaxis_protein:0.4908643456,882_Dvulgaris_AAS95647_1__methyl_accepting_chemotaxis_protein:0.6675882427)93:0.1261377412,(882_Dvulgaris_AAS97625_1__methyl_accepting_chemotaxis_protein_DcrH:0.5332308122,882_Dvulgaris_AAS94654_1__methyl_accepting_chemotaxis_protein:0.6576773119)57:0.2294520798)47:0.0532599032)33:0.0345137862,((882_Dvulgaris_AAS97553_1__methyl_accepting_chemotaxis_protein:0.3042946348,(882_Dvulgaris_AAS95180_1__methyl_accepting_chemotaxis_protein:0.2433437046,882_Dvulgaris_AAS96360_1__methyl_accepting_chemotaxis_protein:0.8223003054)82:0.0792366666)71:0.0679872341,(((((((((((((522772_Dacetiphilus_ADD68261_1__methyl_accepting_chemotaxis_sensory_transducer:0.1735842531,522772_Dacetiphilus_ADD67270_1__methyl_accepting_chemotaxis_sensory_transducer:0.1095565957)100:0.1249821707,639282_Ddesulfurican_BAI80323_1__conserved_hypothetical_protein:0.1563906166)99:0.0333105250,768670_Cnitroreducen_ADR18348_1__methyl_accepting_chemotaxis_sensory_transducer:0.1547539850)100:0.1483658469,522772_Dacetiphilus_ADD68267_1__methyl_accepting_chemotaxis_sensory_transducer:0.6240855592)100:0.2559935168,42253_Nmoscoviensis_ALA58552_1__putative_Methyl_accepting_chemotaxis_protein__MCP_:0.4174344629)94:0.1014877660,((1805240_CMbacterium_OIO67181_1__hypothetical_protein_AUJ47_00525:0.4967785366,(2013854_CWbacterium_PKK91723_1__hypothetical_protein_CVV64_03405:0.4486477809,575540_Ipallida_ADV64245_1__methyl_accepting_chemotaxis_sensory_transducer:0.5135984314)100:0.2692830932)99:0.0828656795,((1191523_Mroseus_AFN73487_1__methyl_accepting_chemotaxis_protein:0.3530317827,((1191523_Mroseus_AFN74063_1__methyl_accepting_chemotaxis_sensory_transducer:0.2875533165,945713_Ialbum_AFH50259_1__Methyl_accepting_chemotaxis_protein:0.1548910989)100:0.0706253725,1191523_Mroseus_AFN75425_1__methyl_accepting_chemotaxis_sensory_transducer:0.2771081676)100:0.1125157561)97:0.0559007634,((1974047_Ibacterium_PIQ08207_1__hypothetical_protein_COW71_13040:0.1579274073,1974047_Ibacterium_PIQ09391_1__hypothetical_protein_COW71_06840:0.1507705481)100:0.3082322067,(1643428_CTmobilis_LDXU01000010_1_14___11927_13804:0.3711650823,1643428_CTmobilis_LDXU01000004_1_180___181492_183594:0.4882471804)100:0.0995956595)100:0.0665040961)100:0.1450195336)97:0.0630830894)81:0.0576106873,((((243231_Gsulfurreduce_AAR34750_1__methyl_accepting_chemotaxis_sensory_transducer__class_40H:0.1763505021,243231_Gsulfurreduce_AAR35952_1__methyl_accepting_chemotaxis_sensory_transducer__class_40H:0.2215826583)100:0.1229014608,((((243231_Gsulfurreduce_AAR34356_1__methyl_accepting_chemotaxis_sensory_transducer__class_40H:0.1374354311,243231_Gsulfurreduce_AAR34086_1__methyl_accepting_chemotaxis_sensory_transducer__class_40H:0.2949276745)97:0.0829769490,(243231_Gsulfurreduce_AAR34357_1__methyl_accepting_chemotaxis_sensory_transducer__class_40H__Cache_2_domain_conta:0.2319489399,(243231_Gsulfurreduce_AAR33732_1__methyl_accepting_chemotaxis_sensory_transducer__class_40H__Cache_2_domain_conta:0.2137544259,((243231_Gsulfurreduce_AAR34360_1__methyl_accepting_chemotaxis_sensory_transducer__class_40H:0.1710196705,243231_Gsulfurreduce_AFP20427_1__nitrate_nitrite_sensing_methyl_accepting_chemotaxis_sensory_transducer__class_4:0.2557919756)99:0.0669317702,(243231_Gsulfurreduce_AAR33733_1__methyl_accepting_chemotaxis_sensory_transducer__class_40H:0.3707766289,243231_Gsulfurreduce_AAR34080_1__methyl_accepting_chemotaxis_sensory_transducer__class_40H:0.3615938944)100:0.0616799602)97:0.0341553102)98:0.0411406393)95:0.0380062297)27:0.0242411689,(243231_Gsulfurreduce_AAR34262_1__methyl_accepting_chemotaxis_sensory_transducer__class_40H__putative_dimer_with:0.3019750998,243231_Gsulfurreduce_AAR34359_1__methyl_accepting_chemotaxis_sensory_transducer__class_40H:0.2823322473)58:0.0744471286)78:0.0452950988,(243231_Gsulfurreduce_AAR36334_1__methyl_accepting_chemotaxis_sensory_transducer__class_40H:0.1333391255,(243231_Gsulfurreduce_AAR36024_1__methyl_accepting_chemotaxis_sensory_transducer__class_40H:0.3666538050,243231_Gsulfurreduce_AAR34367_1__methyl_accepting_chemotaxis_sensory_transducer__class_40H:0.3484812570)88:0.0739755203)78:0.0670125291)83:0.0376708059)100:0.2102922780,(1123368_Ttepidarius_KE384096_1_155___165485_167110:0.4947153744,1123368_Ttepidarius_KE384096_1_152___161260_162891:0.7015769687)100:0.1648191055)91:0.0495088464,(243231_Gsulfurreduce_AAR36547_2__methyl_accepting_chemotaxis_sensory_transducer__class_30H:0.7357206600,653733_Dindicum_ADU64910_1__chemotaxis_sensory_transducer:0.6503121163)74:0.0847884711)72:0.0606784140)41:0.0389379515,639282_Ddesulfurican_BAI81793_1__methyl_accepting_chemotaxis_protein__plasmid_:0.8058587017)74:0.0481557131,(((289376_Tyellowstonii_ACI21453_1__methyl_accepting_chemotaxis_protein:0.0942823003,(289376_Tyellowstonii_ACI20805_1__methyl_accepting_chemotaxis_protein:0.0000022129,289376_Tyellowstonii_ACI21383_1__methyl_accepting_chemotaxis_transducer:0.0130682963)100:0.0417616357)100:0.3367554196,289376_Tyellowstonii_ACI20823_1__methyl_accepting_chemotaxis_protein:0.3614993206)100:0.1639239829,(289376_Tyellowstonii_ACI22085_1__methyl_accepting_chemotaxis_protein:0.5991045226,289376_Tyellowstonii_ACI20267_1__methyl_accepting_chemotaxis_protein:0.7046826531)99:0.1530377063)85:0.1279046238)75:0.0692681849,(653733_Dindicum_ADU66974_1__chemotaxis_sensory_transducer:0.2249310121,118005_Carsenatis_AWNK01000004_1_39___52691_54502:0.2666448922)100:0.3672565836)69:0.0580865404,(653733_Dindicum_ADU65253_1__chemotaxis_sensory_transducer:0.4641689335,653733_Dindicum_ADU65969_1__chemotaxis_sensory_transducer:0.8556948437)68:0.0903357211)97:0.1011591243,416591_Plettingae_ABV32708_1__methyl_accepting_chemotaxis_sensory_transducer:0.9413860676)99:0.2286706429,(((653733_Dindicum_ADU65197_1__chemotaxis_sensory_transducer:0.1235027294,118005_Carsenatis_AWNK01000005_1_54___66127_67953:0.2923758963)100:0.3371309293,((((((83333_Ecoli_AIZ52906_1__hypothetical_protein_ER3413_3201:0.2258691734,(243365_Cviolaceum_AAQ59498_1__conserved_hypothetical_protein:0.1373970642,(1192197_Pfermentans_AJQ29108_1__UPF0597_protein_yhaM:0.1110838510,1192197_Pfermentans_AJQ26025_1__UPF0597_protein_yhaM:0.1412060242)100:0.1237597926)100:0.1431135508)52:0.0324479115,((907_Melsdenii_KGI88671_1__membrane_protein:0.2894660238,907_Melsdenii_KGI89919_1__membrane_protein:0.2471105830)100:0.1570833507,267747_Cacnes_AAT81978_1__conserved_membrane_associated_protein:0.5126406297)100:0.2089647467)100:0.3519693851,(226186_Bthetaiotaomi_AAO77187_1__conserved_hypothetical_protein__putative_inner_membrane_protein:0.1714699015,(435591_Pdistasonis_ABR42893_1__putative_inner_membrane_protein:0.1211206099,242619_Pgingivalis_AAQ66048_1__conserved_hypothetical_protein:0.2964994662)100:0.1678720605)100:0.3868527840)98:0.1399915863,(((1947862_Cbacterium_DIQS01000064_1_6___5712_7007:0.1896490239,(459349_CCacidaminovor_CAO80963_1__conserved_hypothetical_protein:0.2032718742,2013733_CCbacterium_PKN80774_1__hypothetical_protein_CVU48_00700:0.2200919960)91:0.0483490667)100:0.3989979523,(((((177439_Dpsychrophila_CAG35320_1__conserved_hypothetical_protein:0.3080522036,639282_Ddesulfurican_BAI80263_1__conserved_hypothetical_protein:0.3031827951)100:0.2907210531,(((((273068_Csubterraneus_AAM23565_1__conserved_hypothetical_protein:0.1807449429,1794699_Tacidiphilum_AWB10583_1__L_cysteine_desulfidase:0.3436929812)100:0.3639530840,((1974449_CWarchaeon_PIZ50605_1__hypothetical_protein_COY27_06705__partial:0.4352909075,2053489_CLarchaeon_RLI64188_1__hypothetical_protein_DRO88_07975:0.7979490086)98:0.2745156115,(2419984_CSbacterium_RMF97046_1__serine_dehydratase_subunit_alpha_family_protein:0.8558469882,((243232_Mjannaschii_AAB99029_1__conserved_hypothetical_protein:0.3122893900,880724_Migneus_AEF96313_1__UPF0597_protein_yhaM:0.1822493574)100:0.1736178154,267377_Mmaripaludis_CAF31024_1__conserved_hypothetical_protein:0.3571482064)100:0.8930860662)83:0.2001895088)69:0.0656541721)56:0.0311341371,(572547_Acolombiense_ADE57046_1__protein_of_unknown_function_DUF1063:0.7847642776,(391009_Tmelanesiensi_ABR30868_1__protein_of_unknown_function_DUF1063:0.3172636481,381764_Fnodosum_ABS61125_1__protein_of_unknown_function_DUF1063:0.4675089070)100:0.6758379474)73:0.0722886233)59:0.0518042343,((((891968_Amobile_AFM22131_1__hypothetical_protein_Anamo_1530:0.3430204238,572547_Acolombiense_ADE56266_1__protein_of_unknown_function_DUF1063:0.2177148880)100:0.2349655016,(1197717_Cporcorum_ANZ43797_1__hypothetical_protein_BED41_00970:0.4736128143,525903_Tacidaminovor_ACZ18738_1__protein_of_unknown_function_DUF1063:0.3601439895)100:0.1159614111)100:0.1688179211,(580340_Tlienii_AER66145_1__hypothetical_protein_Tlie_0410:0.3655743258,882_Dvulgaris_AAS94923_1__conserved_hypothetical_protein:0.5068970639)100:0.3705602331)99:0.1159197237,264732_Mthermoacetic_ABC19727_1__Protein_of_unknown_function_DUF1063:1.3259746085)90:0.1639075049)62:0.0541139669,(243231_Gsulfurreduce_AAR34901_1__hypothetical_protein_GSU1527:0.2580964019,445932_Eminutum_ACC98366_1__Uncharacterized_conserved_protein_DUF1063:0.3933018081)100:0.6173615123)71:0.0509035304)67:0.0304104155,1192197_Pfermentans_AJQ26206_1__UPF0597_protein_yhaM:0.8419252535)70:0.0923010788,(((1383026_Abacterium_AWNT01000027_1_16___16222_17514:0.1002923334,2053509_CAbacterium_HAJ31938_1__TPA_asm__hypothetical_protein_DCK79_00970:0.2994344267)100:0.4629945330,351160_Marvoryzae_CAJ36579_1__conserved_hypothetical_protein:0.8756313887)83:0.1569975267,(2053586_CRbacterium_HAE37616_1__TPA_asm__hypothetical_protein_DCG57_03120:0.3346440922,2268124_COsibiricus_RCK81017_1__Inner_membrane_protein:0.2370753156)100:0.5627825911)53:0.0453758349)70:0.1659422278,451640_Cmitsuokai_EEF94173_1__hypothetical_protein_CATMIT_01184:0.9947094447)68:0.0795540820)47:0.0583876484,2290915_CChinesii_RIE08222_1__serine_dehydratase_subunit_alpha_family_protein:0.6405355215)47:0.0683227997)71:0.1247241354,((((((591001_Afermentans_ADB47006_1__protein_of_unknown_function_DUF1063:0.2350894424,451640_Cmitsuokai_EEF92496_1__hypothetical_protein_CATMIT_02951:0.3878793345)100:0.1008652474,(2044594_CDbacterium_PIE79243_1__hypothetical_protein_CSA15_03830:0.2976636997,1522_Cinnocuum_KGJ55061_1__membrane_protein:0.2771224267)94:0.0761729446)77:0.0899173962,(334413_Fmagna_BAG07627_1__conserved_hypothetical_protein:0.4689818730,((1912856_Psp_CDZ75414_1__UPF0597_protein:0.2480635369,525919_Aprevotii_ACV29255_1__protein_of_unknown_function_DUF1063:0.2524479532)100:0.1921614104,479436_Vparvula_ACZ24099_1__protein_of_unknown_function_DUF1063:0.4525120261)100:0.2334854070)98:0.0879678787)84:0.0680962864,(565034_Bhyodysenteri_ACN85105_1__hypothetical_protein_BHWA1_02654:0.3062975130,1192197_Pfermentans_AJQ25623_1__UPF0597_protein_yhaM:0.3462185439)100:0.1483126648)99:0.0854676376,1712675_Tsp_AMC08830_1__hypothetical_protein_AT726_07880:0.3879101275)99:0.1630028797,(190304_Fnucleatum_AAL95343_1__Hypothetical_protein_FN1147:0.1646818762,(572544_Ipolytropus_ADO83332_1__protein_of_unknown_function_DUF1063:0.2140641970,2013854_CWbacterium_PKK89123_1__hypothetical_protein_CVV64_15970:0.3076690689)100:0.1180040499)100:0.2814427494)100:0.1688361422)99:1.2740280360,(((((((((((221109_Oiheyensis_BAC13475_1__L_serine_dehydratase_alpha_subunit:0.1985009457,169963_Lmonocytogene_CAC99890_1__lmo1812:0.2436549334)88:0.0458662422,224308_Bsubtilis_CAB13459_1__L_serine_dehydratase__alpha_chain_:0.1726737635)90:0.1038259358,158878_Saureus_BAB58692_1__putative_L_serine_dehydratase:0.4876167443)71:0.0362287705,1648_Erhusiopathia_AMS10639_1__serine_dehydratase:0.3646339770)98:0.1108062874,272623_Llactis_AAK04929_1__alpha_subuni_L_serine_dehydratase:0.4303916187)100:0.1869073512,(591001_Afermentans_ADB46818_1__L_serine_dehydratase__iron_sulfur_dependent__alpha_subunit:0.4377350534,565034_Bhyodysenteri_ACN84725_1__L_serine_dehydratase__iron_sulfur_dependent__alpha_subunit:0.6995273083)75:0.1204636673)73:0.0735843610,((272562_Cacetobutylic_AAK78651_1__L_serine_dehydratase__alpha_chain:0.3910561962,(1128398_Gacidurici_AFS78776_1__L_serine_dehydratase__subunit_alpha:0.3105199402,(((403833_Pmobilis_ABX32449_1__L_serine_dehydratase__iron_sulfur_dependent__alpha_subunit:0.3606394859,(1912856_Psp_CDZ75595_1__L_serine_dehydratase__alpha_chain:0.4360881329,334413_Fmagna_BAG08921_1__L_serine_dehydratase_alpha_subunit:0.3732656213)98:0.2027556339)95:0.0668533675,525919_Aprevotii_ACV28151_1__L_serine_dehydratase__iron_sulfur_dependent__alpha_subunit:0.5349347077)97:0.0722713267,33033_Pmicra_AIZ37015_1__serine_dehydratase:0.5059700465)97:0.1460704762)92:0.0283706207)91:0.0774290265,273068_Csubterraneus_AAM24264_1__L_serine_deaminase:0.3658624039)96:0.0829602387)66:0.0614807682,(((((1192197_Pfermentans_AJQ27182_1__L_serine_dehydratase__iron_sulfur_dependent__alpha_subunit:0.3945355036,((379066_Gaurantiaca_BAH37872_1__L_serine_dehydratase_alpha_chain:0.0386746305,1379270_Gphototrophic_AMW04361_1__serine_dehydratase:0.0451930994)100:0.1023543482,1660163_Gbacterium_ODT02396_1__L_serine_dehydratase__iron_sulfur_dependent_subunit_alpha:0.0525402452)100:0.6228258877)75:0.0761331154,457570_Nthermophilus_ACB86401_1__L_serine_ammonia_lyase:0.5186495402)23:0.0516523912,264732_Mthermoacetic_ABC20244_1__L_serine_ammonia_lyase:0.5907605238)23:0.0358044089,(246194_Chydrogenofor_ABB14676_1__L_serine_dehydratase__iron_sulfur_dependent__alpha_subunit:0.1361196376,246194_Chydrogenofor_ABB15792_1__L_serine_dehydratase__iron_sulfur_dependent__alpha_subunit:0.1223458547)100:0.3449570556)88:0.0989829714,((((1794699_Tacidiphilum_AWB10586_1__L_serine_dehydratase:0.3617271436,(373903_Horenii_ACL70382_1__L_serine_ammonia_lyase__alpha_subunit:0.4255285027,(907_Melsdenii_KGI90082_1__serine_dehydratase:0.3705871733,479436_Vparvula_ACZ25198_1__L_serine_dehydratase__iron_sulfur_dependent__alpha_subunit:0.4154379163)100:0.1757265239)69:0.1173995644)78:0.1283587937,(((((300852_Tthermophilus_BAD70852_1__L_serine_dehydratase__alpha_subunit:0.1447376312,670487_Oprofundus_ADR36505_1__L_serine_ammonia_lyase:0.1603832404)100:0.1177735762,649638_Tradiovictrix_ADI15860_1__L_serine_ammonia_lyase:0.1156487920)30:0.1180342929,243230_Dradiodurans_AAF09954_1__L_serine_dehydratase__alpha_subunit:0.1569217637)100:0.4427214170,758823_Vchlorellavor_LAPX01000008_1_68___79677_80564:0.6269431566)97:0.1171342733,(1899017_CMbacterium_AOR39190_1__L_serine_dehydratase__iron_sulfur_dependent_subunit_alpha:0.2810700741,1916228_CGbacterium_DAA91569_1__TPA_asm__L_serine_ammonia_lyase__iron_sulfur_dependent__subunit_alpha:0.2683521804)100:0.5411548529)90:0.1063042776)76:0.0781796551,(891968_Amobile_AFM22218_1__L_serine_dehydratase__iron_sulfur_dependent__alpha_subunit:0.8390912275,((((910039_Abacterium_ASOP01000018_1_21___22528_24132:0.3166525463,(((1197717_Cporcorum_ANZ45297_1__hypothetical_protein_BED41_09580:0.4276518186,525903_Tacidaminovor_ACZ19769_1__serine_dehydratase_alpha_chain:0.3954661541)57:0.0237905429,580340_Tlienii_AER67302_1__serine_dehydratase_alpha_chain:0.2533391774)57:0.0464613196,891968_Amobile_AFM22539_1__L_serine_deaminase:0.2624120208)100:0.2054067172)99:0.0380170196,572547_Acolombiense_ADE57043_1__L_serine_dehydratase__iron_sulfur_dependent__alpha_subunit:0.4465012047)69:0.0626360547,((2478471_CKarchaeon_RSN78686_1__hypothetical_protein_D6D85_00645:0.0969828619,374847_CKcryptofilum_ACB07578_1__serine_dehydratase_alpha_chain:0.0840105002)100:0.1586570089,1868214_CKarchaeon_RDD53484_1__hypothetical_protein_BA066_04190:0.1905819377)100:0.2742568525)100:0.3337451150,((((1841597_CHarchaeon_OLS25381_1__L_serine_dehydratase__alpha_chain:0.2170413775,2012493_CHarchaeon_PWI48098_1__serine_dehydratase:0.2161783837)100:0.0971258762,1960895_Cbacterium_MWJS01000719_1_1___2_967:0.1908560805)100:0.0795676885,1379270_Gphototrophic_AMW06145_1__serine_dehydratase:0.5357403697)100:0.1817975032,((1797291_CAbacterium_OGD17199_1__hypothetical_protein_A2V47_06220:0.0381636867,1383026_Abacterium_AWNT01000029_1_16___18030_19565:0.0464310416)100:0.3510520890,1197717_Cporcorum_ANZ43911_1__serine_dehydratase:0.3857513047)97:0.0471324535)100:0.3076794931)100:0.2456761065)89:0.1395937976)19:0.0467586844,((((891968_Amobile_AFM20834_1__L_serine_dehydratase__iron_sulfur_dependent__alpha_subunit:0.3377135588,(572547_Acolombiense_ADE56226_1__L_serine_dehydratase__iron_sulfur_dependent__alpha_subunit:0.2564958255,1197717_Cporcorum_ANZ45927_1__L_serine_dehydratase__iron_sulfur_dependent_subunit_alpha:0.5413026365)100:0.1578634890)100:0.0886425882,580340_Tlienii_AER65805_1__L_serine_dehydratase__iron_sulfur_dependent__alpha_subunit:0.3860062792)98:0.0538991736,525903_Tacidaminovor_ACZ18504_1__L_serine_dehydratase__iron_sulfur_dependent__alpha_subunit:0.5136478504)100:0.1888272891,(((381764_Fnodosum_ABS61317_1__L_serine_dehydratase__iron_sulfur_dependent__alpha_subunit:0.2466425833,673860_Asp_AGB04724_1__L_serine_dehydratase__iron_sulfur_dependent__alpha_subunit:0.2836513760)100:0.1104967079,416591_Plettingae_ABV34498_1__L_serine_dehydratase__iron_sulfur_dependent__alpha_subunit:0.4660954949)76:0.0360907561,(439481_Aboonei_ADD08010_1__L_serine_dehydratase__iron_sulfur_dependent__alpha_subunit:0.3309902965,391009_Tmelanesiensi_ABR30207_1__L_serine_dehydratase__iron_sulfur_dependent__alpha_subunit:0.4030064486)100:0.0895321332)100:0.3827326205)100:0.3039931681)41:0.0094205560)42:0.0625102123)81:0.1774288291,(511051_Cexile_BAL80634_1__L_serine_dehydratase__alpha_chain:0.4466230385,2290915_CChinesii_RIE08600_1__L_serine_ammonia_lyase__iron_sulfur_dependent__subunit_alpha:0.4965512144)100:0.2853377360)90:0.1188249495,(((((((190304_Fnucleatum_AAL95302_1__L_serine_dehydratase:0.3987562736,572544_Ipolytropus_ADO81804_1__serine_dehydratase_alpha_chain:0.3131478392)100:0.1362562210,526218_Stermitidis_ACZ08925_1__serine_dehydratase_alpha_chain:0.4610995677)68:0.0908132455,1712675_Tsp_AMC08217_1__serine_dehydratase:0.5369211349)23:0.0689695057,((((226186_Bthetaiotaomi_AAO79783_1__L_serine_dehydratase:0.0795717613,2053586_CRbacterium_HAE38520_1__TPA_asm__L_serine_ammonia_lyase:0.1530724118)100:0.0599750625,(435591_Pdistasonis_ABR43099_1__L_serine_dehydratase__iron_sulfur_dependent__single_chain_form:0.1108710977,242619_Pgingivalis_AAQ65332_1__L_serine_dehydratase__iron_sulfur_dependent__single_chain_form:0.2157984109)100:0.0779866748)100:0.1501489815,((1849166_CLarchaeon_OLS14447_1__putative_L_serine_ammonia_lyase:0.3061157755,445932_Eminutum_ACC98877_1__Serine_dehydratase_alpha_chain:0.4783847439)66:0.0943240629,(1817813_CWbacterium_OGM01458_1__L_serine_ammonia_lyase:0.2984817803,1817863_CFbacterium_OGF61617_1__L_serine_ammonia_lyase:0.2613869523)100:0.0897060986)52:0.0844516547)44:0.0701159754,(((1935123_CHbacterium_MTOH01000002_1_114___119062_120255:0.2824266857,177439_Dpsychrophila_CAG36915_1__probable_L_serine_dehydratase:0.3954660386)100:0.0863605213,2044591_CFbacterium_PIE51615_1__serine_dehydratase:0.4270277942)98:0.0288253042,1817884_CRbacterium_OGJ91748_1__L_serine_ammonia_lyase:0.3626891667)97:0.0826216653)99:0.1443725915)25:0.0627401924,((1702221_Frodentium_AMK53656_1__L_serine_ammonia_lyase:0.4132625252,1522_Cinnocuum_KGJ51815_1__L_serine_ammonia_lyase:0.4061620614)100:0.2629128110,451640_Cmitsuokai_EEF92385_1__L_serine_ammonia_lyase:0.5088368303)100:0.2970454993)99:0.2601136482,((((((((((243365_Cviolaceum_AAQ60542_1__L_serine_dehydratase:0.1537425379,((257310_Bbronchisepti_CAE33727_1__L_serine_dehydratase_1:0.1888146646,756272_Rbrasiliensis_ADY59435_1__L_serine_ammonia_lyase:0.2708871601)92:0.0354772217,349741_Amuciniphila_ACD05093_1__L_serine_dehydratase_1:0.3934327184)90:0.0368723386)84:0.0545775054,((267747_Cacnes_AAT82148_1__L_serine_dehydratase:0.4401815795,(((243365_Cviolaceum_AAQ59083_1__L_serine_dehydratase:0.2260308858,(((243277_Vcholerae_AAF94459_1__L_serine_dehydratase_1:0.1857359813,((218491_Patrosepticum_CAG75283_1__L_serine_dehydratase_1:0.0917656929,83333_Ecoli_AIZ51625_1__L_serine_deaminase_I:0.0484026382)98:0.0551613204,218491_Patrosepticum_CAG76057_1__L_serine_dehydratase_2:0.1927749981)99:0.0394503232)85:0.0234025527,(83333_Ecoli_AIZ52599_1__L_serine_deaminase_II:0.1232112966,(272843_Pmultocida_AAK02120_1__SdaA:0.1088445475,71421_Hinfluenzae_AAC21953_1__L_serine_deaminase__sdaA_:0.0627440897)100:0.1271369202)77:0.0430450498)70:0.0508512902,83333_Ecoli_AIZ52908_1__L_serine_dehydratase_3:0.1308239519)78:0.0438103174)96:0.0799016816,243277_Vcholerae_AAF96567_1__L_serine_dehydratase_1:0.4561647218)100:0.1063731802,((192222_Cjejuni_CAL35721_1__L_serine_dehydratase:0.2895439634,85962_Hpylori_AAD07202_1__L_serine_deaminase__sdaA_:0.3829897164)100:0.1936926937,((2079485_Gsp_PWN08083_1__L_serine_ammonia_lyase:0.2683507664,(2004468_Abacterium_ARU44880_1__L_serine_ammonia_lyase:0.2807217060,((1196024_Rmarina_PAP78624_1__L_serine_ammonia_lyase:0.0896394264,1961794_Rsp_PAP81790_1__L_serine_ammonia_lyase:0.0490781803)100:0.0837261035,716817_Rmarinus_OZC04123_1__L_serine_ammonia_lyase:0.0838049705)100:0.2161170307)87:0.0917543105)87:0.0319094213,(1457365_CCproteinivoru_AXJ02080_1__L_serine_dehydratase:0.2616871316,2004467_Abacterium_ARU42533_1__L_serine_ammonia_lyase:0.3857202524)87:0.0591944029)100:0.3017217025)99:0.1153714745)99:0.1086528688)62:0.0353449011,83332_Mtuberculosis_CCP42792_1__Probable_L_serine_dehydratase_SdaA__L_serine_deaminase___SDH___L_SD_:0.4016614260)37:0.0333490899)37:0.0244086124,331113_Snegevensis_CCB88842_1__l_serine_dehydratase:0.4310121474)29:0.0107629270,(204669_CKversatilis_ABF39900_1__L_serine_ammonia_lyase:0.1558569761,((240015_Acapsulatum_ACO33197_1__L_serine_ammonia_lyase:0.1323624826,926566_Troseus_AFL88924_1__L_serine_dehydratase__iron_sulfur_dependent__single_chain_form:0.1581189884)100:0.0837573993,1198114_Gtundricola_ADW68082_1__L_serine_dehydratase_1:0.1894543745)99:0.0774757592)100:0.2089091431)31:0.0312826585,206672_Blongum_AAN24825_1__L_serine_dehydratase:0.3620151885)48:0.0332276099,(((264201_CPamoebophila_CAF23602_1__probable_L_serine_ammonia_lyase:0.1774747069,716544_Wchondrophila_ADI38436_1__L_serine_ammonia_lyase:0.2116675213)100:0.1098750973,(521674_Plimnophila_ADG65969_1__L_serine_dehydratase_1:0.1498334931,575540_Ipallida_ADV63267_1__L_serine_ammonia_lyase:0.2170646544)100:0.0738744001)97:0.0617520374,190650_Cvibrioides_AAK25070_1__L_serine_dehydratase:0.3110272514)74:0.0454151876)82:0.0572522878,122586_Nmeningitidis_AAF40667_1__L_serine_dehydratase:0.4969493485)84:0.0336436349,196627_Cglutamicum_BAB99038_1__L_serine_deaminase:0.4953803231)57:0.0323030616,((246200_Rpomeroyi_AAV94612_1__L_serine_ammonia_lyase:0.2237476205,(228410_Neuropaea_CAD84291_1__Iron_sulfur_dependent_L_serine_dehydratase_single_chain_form:0.1590731776,(2202731_Kbacterium_QIHI01000122_1_39___43504_44883:0.1480036515,1485545_Gbivora_JQLW01000005_1_291___289407_290777:0.1396656406)100:0.1076136233)100:0.2143213487)78:0.0363088456,204722_Bsuis_AAN30095_1__L_serine_dehydratase__iron_sulfur_dependent__single_chain_form:0.1871350673)100:0.1949123091)100:0.2045947971,((251221_Gviolaceus_BAC90299_1__L_serine_dehydratase:0.3561211227,172901_Vvadensis_PVY40327_1__L_serine_dehydratase:0.6867517372)100:0.1314798032,882_Dvulgaris_AAS96620_1__L_serine_dehydratase__putative:0.4020723332)100:0.3835392083)89:0.0836483044)86:0.0864780153,(2026885_CBanaerobius_SQD93190_1__L_serine_dehydratase:0.0906133146,1953100_Abacterium_DHGJ01000113_1_22___23065_24426:0.0706333379)100:0.4302882446)100:0.6404250337)81:0.1575444592,(1798429_Ibacterium_OGU43619_1__L_serine_dehydratase__iron_sulfur_dependent_subunit_alpha:0.3202856070,(1643428_CTmobilis_LDXU01000015_1_13___10704_11585:0.0047558410,1643429_CKtengchongens_LDXV01000028_1_6___5100_5981:0.1057117768)100:0.2442946015)100:0.1329853917)95:0.7622261747)100:2.7811281490)49:0.0265416041,882_Dvulgaris_AAS95415_1__methyl_accepting_chemotaxis_protein:0.5339638668)56:0.0975524962)84:0.0648269887)70:0.0862166623)35:0.0386955840)100:0.3460038808);
