# Supplementary material for: Evolution, structure and function of L-cysteine desulfidase, an enzyme involved in sulfur metabolism in the methanogenic archeon Methanococcus maripaludis
Source: Commun Biol. 2025 Nov 25;8:1667. doi: 10.1038/s42003-025-09053-0 (PMC12647591; doi:10.1038/s42003-025-09053-0)
Supplement: Supplementary file 12 — Supplementary Data 9 [file 42003_2025_9053_MOESM12_ESM.xlsx]

## Sheet: Sheet1
Points to address:
In 2.0 mM Na2S																																												Lag phase calculated as time from inoculation to an O.D. of 0.1 (+/- .01) average across the 5 replicates
	The deletion mutant grows similarly to S2																																														Lag from inoculation (h)
In 0.4 mM Na2S																																												[Na2S]	2.0 mM	2.0 mM	0.4 mM	0.4 mM	2.0 mM
	The deletion mutant has a longer lag time and cannot reach the same final O.D.																																											[L-cysteine]	0 mM	0 mM	0 mM	0 mM	1 mM
	Need to confirm growth rate														Concentration cysteine	S2	mmp1468											Concentration cystein	S2	mmp1468														Culture	S2	mmp1468	S2	mmp1468	S2
In 2.0 mM Na2S + 10 mM L-cysteine															0	2.69	3.63											0	3.89	6.66														Lag (h)	19	26.2	25.4	32.1	18.2
	S2 appears to grow better than in Na2S alone														1	2.81	3.87											1	3.59	5.68
	mmp1468 is inhibited both in growth rate and final O.D.														5	5.46	6.86											5	5.37
In 0.4 mM Na2S + 10 mM L-cysteine															10	5.78	12											10	11.83																				Growth Rate, Standard Deviation, and Doubling Time
	S2's advantage versus Na2S alone is more clearly defined																																											[Na2S]	2.0 mM	2.0 mM	0.4 mM	0.4 mM	2.0 mM
		possible that cysteine prolongs presence of Na2S in solution by sulfide bond																																										[L-cysteine]	0 mM	0 mM	0 mM	0 mM	1 mM
		Abiotic decomposition possible increasing sulfide availability																																										Culture	S2	mmp1468	S2	mmp1468	S2
		biotic decomposition by desulfidase increasing sulfide availability																																										Growth Rate	0.258	0.191	0.178	0.104	0.247
		Possible that the presence alone of a more reduced environment is just favorable																																										SD	0.0701	0.04	0.0167	0.0257	0.0936
	mmp1468 is quite inhibited by cysteine and does not experience the same benefit in growth as S2 does																																											Doubling (h)	2.69	3.63	3.89	6.66	2.81
																																												Lag phase (h)	19	26.2	25.4	32.1	18.2
Planned Experiment
[Na2S] mM	2	0.4	2	0.4	2	0.4	2	0.4
[L-cysteine] mM	0	0	1	1	5	5	10	10
5 replicates per culture type (S2 and mmp1468 deletion																	S2	mmp1468							S2	mmp1468							S2	mmp1468							S2	mmp1468							S2
No cell control present for each sulfur type															Doubling time (h)		2.69	3.63					Doubling time (h)		3.89	6.66					Doubling time (h)		2.81	3.87					Doubling time (h)		3.59	5.68					Doubling time (h)		5.46
															Lag time (h)		19	26.2					Lag time (h)		25.4	32.1					Lag time (h)		18.2	32.9					Lag time (h)		25.4	35.3					Lag time (h)		27.6
Controls
Fresh 2.5% sodium sulfide prepared
Fresh McF media prepared, all tubes used made in same batch
Freshly grown cells in early stationary phase will be used (new from -80), 2 transfers in 0.4 mM Na2S prior to use
Cells will be diluted to roughly even concentrations prior to inoculation: 10^6 cells/mL as inoculum
Large inoculum test
Options:
	Test varied sulfide (0.1/0.2/0.3/0.4 mM Na2S) with 10 mM L-cysteine
	Test varied sulfur availability: 0.4 mM Na2S, 10 mM L-cysteine, no sulfur, 0.4 mM Na2S + 10 mM L-cysteine
[Na2S] mM	0.1	0.2	0.3	0.4
[L-cysteine] mM	10	10	10	10
[Na2S] mM	0.4	0	0	0.4
[L-cysteine] mM	0	10	0	10
Preparation of growth curve media happening on 4-17-23 in the morning
sulfide and cysteine added at this period, S2 and 1468 also reinoculated into McF with 0.4 mM Na2S to prepare for incolution on 4-17-23
No "no cell control" tubes will be used because they are essentially useless
Preparation of 2.0 mM Na2S = direct use of 0.1 mL from 100 mM Na2S stock
Preparation of 0.4 mM Na2S = add 0.3 mL 100 mM Na2S to 1.2 mL ddH2O THEN add 0.1 mL 20 mM Na2S to tube
Preparation of 1 mM L-cysteine = add 0.15 mL 500 mM L-cysteine to 1.35 mL ddH2O THEN add 0.1 mL 50 mM L-cysteine to tube
Preparation of 5 mM L-cysteine = add 0.7 mL 500 mM L-cysteine to 0.7 mL ddH2O THEN add 0.1 mL 250 mM L-cysteine to tube
Preparation of 10 mM L-cysteine = direct use of 0.1 mL from 500 mM L-cysteine stock
Color Coordination to avoid confusion
2.0 mM Na2S alone		Black
0.4 mM Na2S alone		Light Green
2.0 mM Na2S + 1 mM L-cysteine		Brown
0.4 mM Na2S + 1 mM L-cysteine		Yellow
2.0 mM Na2S + 5 mM L-cysteine		Light Blue
0.4 mM Na2S + 5 mM L-cysteine		Red
2.0 mM Na2S + 10 mM L-cysteine		Orange
0.4 mM Na2S + 10 mM L-cysteine		Dark Blue
10 mM L-cysteine alone		Dark Green
				2.0 mM Na2S														2.0 mM Na2S minus initial O.D. reading per tube														2.0 mM Na2S Individual Growth Rates													Average of bolded growth rates				Standard Deviation of bolded growth rates
	Date	Time	Relative	S2A	S2B	S2C	S2D	S2E	mmp1468A	mmp1468B	mmp1468C	mmp1468D	mmp1468E		Date	Time	Relative	S2A	S2B	S2C	S2D	S2E	mmp1468A	mmp1468B	mmp1468C	mmp1468D	mmp1468E		Date	Time	Relative	S2A	S2B	S2C	S2D	S2E	mmp1468A	mmp1468B	mmp1468C	mmp1468D	mmp1468E				S2	mmp1468			S2
	2023-04-17	19:00:00	0	0.126	0.154	0.107	0.132	0.147	0.096	0.121	0.137	0.131	0.085		2023-04-17	19:00:00	0	0	0	0	0	0	0	0	0	0	0		2023-04-18	10:00:00	15	#DIV/0!	#DIV/0!	#DIV/0!	#DIV/0!	#DIV/0!	#DIV/0!	#DIV/0!	#DIV/0!	#DIV/0!	#DIV/0!				0.258232	0.191151			0.0700646
	2023-04-18	10:00:00	15	0.165	0.197	0.147	0.171	0.189	0.128	0.152	0.168	0.164	0.118		2023-04-18	10:00:00	15	0.039	0.043	0.04	0.039	0.042	0.032	0.031	0.031	0.033	0.033			14:00:00	19	0.219933	0.250243	0.309594	0.3213	0.311484	0.209582	0.0759206	0.188917	0.198488	0.123119
		14:00:00	19	0.22	0.271	0.245	0.273	0.293	0.17	0.163	0.203	0.204	0.139			14:00:00	19	0.094	0.117	0.138	0.141	0.146	0.074	0.042	0.066	0.073	0.054			18:00:00	23	0.343227	0.31952	0.299357	0.315962	0.313191	0.082666	0.0891687	0.0352696	0.038048	0.110458
		18:00:00	23	0.497	0.574	0.564	0.631	0.658	0.199	0.181	0.213	0.216	0.169			18:00:00	23	0.371	0.42	0.457	0.499	0.511	0.103	0.06	0.076	0.085	0.084			22:00:00	27	0.211921	0.192747	0.16915	0.150758	0.145092	0.0231647	0.149251	0.10355	0.10429	0.0973662				If only highest growth (within exponential growth) rate per culture tube is used
		22:00:00	27	0.992	1.062	1.006	1.044	1.06	0.209	0.23	0.252	0.26	0.209			22:00:00	27	0.866	0.908	0.899	0.912	0.913	0.113	0.109	0.115	0.129	0.124		2023-04-19	03:30:00	32.5	0.0100071	0.0078382	0.0147554	0.0112102	0.00836764	0.216637	0.2533	0.186071	0.234689	0.232734				Average of bolded growth rates				Stanard Deviation of bolded growth rates
	2023-04-19	03:30:00	32.5	1.041	1.102	1.082	1.102	1.103	0.468	0.56	0.457	0.6	0.531		2023-04-19	03:30:00	32.5	0.915	0.948	0.975	0.97	0.956	0.372	0.439	0.32	0.469	0.446			07:00:00	36	-0.000312427	-0.00211753	-0.0041323	-0.000885022	-0.00360907	0.162511	0.138967	0.167443	0.152217	0.166941				S2	mmp1468			S2
		07:00:00	36	1.04	1.095	1.068	1.099	1.091	0.753	0.835	0.712	0.93	0.885			07:00:00	36	0.914	0.941	0.961	0.967	0.944	0.657	0.714	0.575	0.799	0.8			11:00:00	40	0.012796	0.00132486	0.00591287	0.00257204	0.0101207	0.0451361	0.03491	0.0917639	0.00403485	0.00980518				0.321366	0.224686			0.0131028
		11:00:00	40	1.088	1.1	1.091	1.109	1.13	0.883	0.942	0.967	0.943	0.917			11:00:00	40	0.962	0.946	0.984	0.977	0.983	0.787	0.821	0.83	0.812	0.832			14:00:00	43	-0.00383346	0.00175716	0.00504296	0.00507882	-0.00512568	0.012878	-0.010727	-0.0060792	-0.000822031	-0.00362541
		14:00:00	43	1.077	1.105	1.106	1.124	1.115	0.914	0.916	0.952	0.941	0.908			14:00:00	43	0.951	0.951	0.999	0.992	0.968	0.818	0.795	0.815	0.81	0.823			17:30:00	45.5	-0.0021086	0.0095589	0.0011994	0.00520789	-0.000413437	0.00292328	0.0094473	0.00584663	0.0135935	0.00386944
		17:30:00	45.5	1.072	1.128	1.109	1.137	1.114	0.92	0.935	0.964	0.969	0.916			17:30:00	45.5	0.946	0.974	1.002	1.005	0.967	0.824	0.814	0.827	0.838	0.831			22:00:00	50	0.00897757	0.00384516	0.00242627	-0.00155323	0.00409848	0.00241402	0.000817495	0.00791849	0.000794124	0.000267255
		22:00:00	50	1.111	1.145	1.12	1.13	1.132	0.929	0.938	0.994	0.972	0.917			22:00:00	50	0.985	0.991	1.013	0.998	0.985	0.833	0.817	0.857	0.841	0.832		2023-04-20	04:00:00	56	0.00467164	0.00283482	0.00865579	0.00957278	0.00581938	0.00434464	0.00101688	-0.000584454	-0.00139304	0.000599881
	2023-04-20	04:00:00	56	1.139	1.162	1.174	1.189	1.167	0.951	0.943	0.991	0.965	0.92		2023-04-20	04:00:00	56	1.013	1.008	1.067	1.057	1.02	0.855	0.822	0.854	0.834	0.835			10:00:00	62	-0.000824676	0.00033036	-0.00125432	-0.00174356	-0.00230343	-0.00137014	-0.000202881	-0.00374991	-0.00040016	-0.001001
		10:00:00	62	1.134	1.164	1.166	1.178	1.153	0.944	0.942	0.972	0.963	0.915			10:00:00	62	1.008	1.01	1.059	1.046	1.006	0.848	0.821	0.835	0.832	0.83			14:30:00	66.5	0.00044048	-0.00466917	-0.00445095	-0.00472374	-0.00222002	-0.00773257	-0.00272335	-0.00402831	0.00159681	-0.00215229
		14:30:00	66.5	1.136	1.143	1.145	1.156	1.143	0.915	0.932	0.957	0.969	0.907			14:30:00	66.5	1.01	0.989	1.038	1.024	0.996	0.819	0.811	0.82	0.838	0.822			17:30:00	69.5	-0.00231827	0.00601219	-0.000964786	-0.00524945	-0.00134138	-0.00204124	-0.00916724	-0.00285774	-0.00683166	-0.00121877
		17:30:00	69.5	1.129	1.161	1.142	1.14	1.139	0.91	0.91	0.95	0.952	0.904			17:30:00	69.5	1.003	1.007	1.035	1.008	0.992	0.814	0.789	0.813	0.821	0.819			22:00:00	74	0.00132538	0.000220568	0.000643191	0.0122237	0.00377598	0.0080427	0.0055628	0.00244651	0.00771405	0.00189126
		22:00:00	74	1.135	1.162	1.145	1.197	1.156	0.94	0.93	0.959	0.981	0.911			22:00:00	74	1.009	1.008	1.038	1.065	1.009	0.844	0.809	0.822	0.85	0.826		2023-04-21	02:00:00	78	-0.000496032	-0.000248139	0.00096154	-0.00883991	-0.00249006	-0.00297977	-0.00467886	-0.000609014	-0.00505068	-0.000909643
	2023-04-21	02:00:00	78	1.133	1.161	1.149	1.16	1.146	0.93	0.915	0.957	0.964	0.908		2023-04-21	02:00:00	78	1.007	1.007	1.042	1.028	0.999	0.834	0.794	0.82	0.833	0.823			07:00:00	83	0.00490461	0.00177955	0.00323662	-0.000975136	-0.00100351	0.00238382	0.00668793	0.000973238	-0.00461466	-0.00195362
		07:00:00	83	1.158	1.17	1.166	1.155	1.141	0.94	0.942	0.961	0.945	0.9			07:00:00	83	1.032	1.016	1.059	1.023	0.994	0.844	0.821	0.824	0.814	0.815			11:00:00	87	-0.00937918	-0.00825488	-0.000946075	0.000488281	-0.00176679	-0.00812835	-0.00275569	-0.000607534	0.00122549	-0.000306937
		11:00:00	87	1.12	1.137	1.162	1.157	1.134	0.913	0.933	0.959	0.949	0.899			11:00:00	87	0.994	0.983	1.055	1.025	0.987	0.817	0.812	0.822	0.818	0.814			15:00:00	91	-0.000755668	0.00202635	-0.00770032	-0.00418111	0.00101112	0.00152533	-0.00247527	-0.00398537	0.00182705	0.000613497
		15:00:00	91	1.117	1.145	1.13	1.14	1.138	0.918	0.925	0.946	0.955	0.901			15:00:00	91	0.991	0.991	1.023	1.008	0.991	0.822	0.804	0.809	0.824	0.816
																Lag phase time		19	19	19	19	19	23	27	27	27	27
																	Mean	19				Mean	26.2
																	stdev	0				stdev	1.78885
				0.4 mM Na2S														0.4 mM Na2S minus initial O.D. reading per tube														0.4 mM Na2S Individual Growth Rates													Average of bolded growth rates				Standard Deviation of bolded growth rates
	Date	Time	Relative	S2A	S2B	S2C	S2D	S2E	mmp1468A	mmp1468B	mmp1468C	mmp1468D	mmp1468E		Date	Time	Relative	S2A	S2B	S2C	S2D	S2E	mmp1468A	mmp1468B	mmp1468C	mmp1468D	mmp1468E		Date	Time	Relative	S2A	S2B	S2C	S2D	S2E	mmp1468A	mmp1468B	mmp1468C	mmp1468D	mmp1468E				S2	mmp1468			S2
	2023-04-17	19:00:00	0	0.021	0.029	0.048	0.024	0.022	0.037	0.036	0.018	0.054	0.024		2023-04-17	19:00:00	0	0	0	0	0	0	0	0	0	0	0		2023-04-18	10:00:00	15	#DIV/0!	#DIV/0!	#DIV/0!	#DIV/0!	#DIV/0!	#DIV/0!	#DIV/0!	#DIV/0!	#DIV/0!	#DIV/0!				0.178123	0.103813			0.0167395
	2023-04-18	10:00:00	15	0.041	0.048	0.07	0.041	0.064	0.056	0.042	0.032	0.072	0.042		2023-04-18	10:00:00	15	0.02	0.019	0.022	0.017	0.042	0.019	0.006	0.014	0.018	0.018			14:00:00	19	0.213604	0.270228	0.210196	0.264652	0.00588262	0.279001	0.260363	0.214363	0.372914	0.101366
		14:00:00	19	0.068	0.085	0.099	0.073	0.065	0.095	0.053	0.051	0.134	0.051			14:00:00	19	0.047	0.056	0.051	0.049	0.043	0.058	0.017	0.033	0.08	0.027			18:00:00	23	0.123414	0.13734	0.115656	0.112996	0.184652	0.0284861	0.0964156	0.0830335	0.0376432	0.138578				If only highest growth (within exponential growth) rate per culture tube is used
		18:00:00	23	0.098	0.126	0.129	0.101	0.112	0.102	0.061	0.064	0.147	0.071			18:00:00	23	0.077	0.097	0.081	0.077	0.09	0.065	0.025	0.046	0.093	0.047			22:00:00	27	0.15995	0.158694	0.194009	0.161657	0.156039	0.018527	0.192527	0.0940128	0.0350573	0.0771839				Average of bolded growth rates				Stanard Deviation of bolded growth rates
		22:00:00	27	0.167	0.212	0.224	0.171	0.19	0.107	0.09	0.085	0.161	0.088			22:00:00	27	0.146	0.183	0.176	0.147	0.168	0.07	0.054	0.067	0.107	0.064		2023-04-19	03:30:00	32.5	0.194697	0.184198	0.187277	0.193456	0.191255	0.059312	0.0803332	0.124665	0.0742865	0.156072				S2	mmp1468			S2
	2023-04-19	03:30:00	32.5	0.447	0.533	0.541	0.45	0.503	0.134	0.12	0.151	0.215	0.175		2023-04-19	03:30:00	32.5	0.426	0.504	0.493	0.426	0.481	0.097	0.084	0.133	0.161	0.151			07:00:00	36	0.108602	0.0930408	0.103813	0.114503	0.106386	0.0333248	0.14595	0.0988837	0.0994118	0.100959				0.191523	0.133409			0.00429279
		07:00:00	36	0.644	0.727	0.757	0.66	0.72	0.146	0.176	0.206	0.282	0.239			07:00:00	36	0.623	0.698	0.709	0.636	0.698	0.109	0.14	0.188	0.228	0.215			11:00:00	40	0.0372157	0.00636527	0.0110363	0.0382005	0.0179635	0.109638	0.135789	0.140663	0.0961962	0.132999
		11:00:00	40	0.744	0.745	0.789	0.765	0.772	0.206	0.277	0.348	0.389	0.39			11:00:00	40	0.723	0.716	0.741	0.741	0.75	0.169	0.241	0.33	0.335	0.366			14:00:00	43	-0.00793133	-0.0042165	-0.0086585	-0.00773641	-0.00718806	0.0724029	0.124379	0.0771975	0.0839925	0.117706
		14:00:00	43	0.727	0.736	0.77	0.748	0.756	0.247	0.386	0.434	0.485	0.545			14:00:00	43	0.706	0.707	0.722	0.724	0.734	0.21	0.35	0.416	0.431	0.521			17:30:00	45.5	-0.00170334	-0.00113315	-0.00501749	-0.00388622	0.00271556	0.12495	0.122153	0.0783406	0.0796772	0.0611115
		17:30:00	45.5	0.724	0.734	0.761	0.741	0.761	0.324	0.511	0.524	0.58	0.631			17:30:00	45.5	0.703	0.705	0.713	0.717	0.739	0.287	0.475	0.506	0.526	0.607			22:00:00	50	0.00126084	-0.00413597	-0.000936989	-0.00031015	0.00119958	0.0564491	0.0264338	0.0144517	0.0209495	0.00218581
		22:00:00	50	0.728	0.721	0.758	0.74	0.765	0.407	0.571	0.558	0.632	0.637			22:00:00	50	0.707	0.692	0.71	0.716	0.743	0.37	0.535	0.54	0.578	0.613		2023-04-20	04:00:00	56	-0.00142046	-0.000482393	0.00140253	-0.00258039	0.00156286	0.0373707	0.00701537	0.014193	-0.00115741	-0.00385056
	2023-04-20	04:00:00	56	0.722	0.719	0.764	0.729	0.772	0.5	0.594	0.606	0.628	0.623		2023-04-20	04:00:00	56	0.701	0.69	0.716	0.705	0.75	0.463	0.558	0.588	0.574	0.599			10:00:00	62	-0.00311984	-0.00341642	-0.0040049	-0.00190207	-0.0058803	-0.00180964	-0.0057739	0.00169206	0.00959091	0.00734813
		10:00:00	62	0.709	0.705	0.747	0.721	0.746	0.495	0.575	0.612	0.662	0.65			10:00:00	62	0.688	0.676	0.699	0.697	0.724	0.458	0.539	0.594	0.608	0.626			14:30:00	66.5	-0.00755595	-0.0049865	-0.0038481	-0.00646981	-0.00154001	0.0199415	0.0096809	-0.0134955	-0.0100943	-0.00575365
		14:30:00	66.5	0.686	0.69	0.735	0.701	0.741	0.538	0.599	0.577	0.635	0.634			14:30:00	66.5	0.665	0.661	0.687	0.677	0.719	0.501	0.563	0.559	0.581	0.61			17:30:00	69.5	-0.0106961	-0.00610704	-0.00835219	-0.00948878	-0.00608204	0.0104789	-0.0132868	-0.0221893	-0.0201007	-0.0196963
		17:30:00	69.5	0.665	0.678	0.718	0.682	0.728	0.554	0.577	0.541	0.601	0.599			17:30:00	69.5	0.644	0.649	0.67	0.658	0.706	0.517	0.541	0.523	0.547	0.575			22:00:00	74	0.00746465	0.00102485	0.00230968	0.0043476	0.000942286	0.00677301	-0.00372795	0	0.00798011	0.0101972
		22:00:00	74	0.687	0.681	0.725	0.695	0.731	0.57	0.568	0.541	0.621	0.626			22:00:00	74	0.666	0.652	0.677	0.671	0.709	0.533	0.532	0.523	0.567	0.602		2023-04-21	02:00:00	78	-0.00454558	-0.00269856	-0.00185323	-0.00224552	-0.000352858	-0.00907454	-0.000941621	-0.007275	-0.00943508	-0.00588262
	2023-04-21	02:00:00	78	0.675	0.674	0.72	0.689	0.73	0.551	0.566	0.526	0.6	0.612		2023-04-21	02:00:00	78	0.654	0.645	0.672	0.665	0.708	0.514	0.53	0.508	0.546	0.588			07:00:00	83	-0.00652739	0.00215885	0.00441519	0.000900227	0.00419303	-0.0112029	-0.00535405	0.00312506	0	-0.000681432
		07:00:00	83	0.654	0.681	0.735	0.692	0.745	0.523	0.552	0.534	0.6	0.61			07:00:00	83	0.633	0.652	0.687	0.668	0.723	0.486	0.516	0.516	0.546	0.586			11:00:00	87	0.00313976	-0.0093761	-0.0040353	-0.00301208	-0.00453606	-0.0148349	-0.00988271	-0.00937918	-0.0121975	-0.0113458
		11:00:00	87	0.662	0.657	0.724	0.684	0.732	0.495	0.532	0.515	0.574	0.584			11:00:00	87	0.641	0.628	0.676	0.66	0.71	0.458	0.496	0.497	0.52	0.56			15:00:00	91	0.00116732	-0.000797449	-0.00335076	-0.00381687	-0.00283289	-0.00164294	-0.00560676	-0.00766148	-0.00583684	-0.0118852
		15:00:00	91	0.665	0.655	0.715	0.674	0.724	0.492	0.521	0.5	0.562	0.558			15:00:00	91	0.644	0.626	0.667	0.65	0.702	0.455	0.485	0.482	0.508	0.534
																Lag phase time		27	23	27	27	23	32.5	36	32.5	27	32.5
																	Mean	25.4				Mean	32.1
																	stdev	2.19089				stdev	3.22878
				2.0 mM Na2S + 1 mM L-cysteine														2.0 mM Na2S + 1 mM L-cysteine minus initial O.D. reading per tube														2.0 mM Na2S + 1 mM L-cysteine Individual Growth Rates													Average of bolded growth rates				Standard Deviation of bolded growth rates
	Date	Time	Relative	S2A	S2B	S2C	S2D	S2E	mmp1468A	mmp1468B	mmp1468C	mmp1468D	mmp1468E		Date	Time	Relative	S2A	S2B	S2C	S2D	S2E	mmp1468A	mmp1468B	mmp1468C	mmp1468D	mmp1468E		Date	Time	Relative	S2A	S2B	S2C	S2D	S2E	mmp1468A	mmp1468B	mmp1468C	mmp1468D	mmp1468E				S2	mmp1468			S2
	2023-04-17	19:00:00	0	0.148	0.014	0.085	0.094	0.104	0.106	0.172	0.099	0.184	0.068		2023-04-17	19:00:00	0	0	0	0	0	0	0	0	0	0	0		2023-04-18	10:00:00	15	#DIV/0!	#DIV/0!	#DIV/0!	#DIV/0!	#DIV/0!	#DIV/0!	#DIV/0!	#DIV/0!	#DIV/0!	#DIV/0!				0.24721	0.179139			0.0936043
	2023-04-18	10:00:00	15	0.198	0.157	0.141	0.148	0.169	0.135	0.197	0.13	0.21	0.09		2023-04-18	10:00:00	15	0.05	0.143	0.056	0.054	0.065	0.029	0.025	0.031	0.026	0.022			14:00:00	19	0.272981	0.0972534	0.168782	0.168614	0.102645	0.0740665	0.210392	0.0303402	-0.0784144	0.116076
		14:00:00	19	0.297	0.225	0.195	0.2	0.202	0.145	0.23	0.134	0.203	0.103			14:00:00	19	0.149	0.211	0.11	0.106	0.098	0.039	0.058	0.035	0.019	0.035			18:00:00	23	0.282363	0.262929	0.357142	0.377587	0.360828	0.018527	0.0360624	0.0683233	0.105714	0.117501				If only highest growth (within exponential growth) rate per culture tube is used
		18:00:00	23	0.609	0.618	0.544	0.574	0.519	0.148	0.239	0.145	0.213	0.124			18:00:00	23	0.461	0.604	0.459	0.48	0.415	0.042	0.067	0.046	0.029	0.056			22:00:00	27	0.177321	0.13026	0.168891	0.155759	0.199024	0.0973662	0	0.0786233	0.00847539	0.134749				Average of bolded growth rates				Stanard Deviation of bolded growth rates
		22:00:00	27	1.085	1.031	0.987	0.989	1.024	0.168	0.239	0.162	0.214	0.164			22:00:00	27	0.937	1.017	0.902	0.895	0.92	0.062	0.067	0.063	0.03	0.096		2023-04-19	03:30:00	32.5	0.00402991	0.00511205	0.00846735	0.006191	0.00735893	0.164237	0.0746233	0.169462	0.0816273	0.219471				S2	mmp1468			S2
	2023-04-19	03:30:00	32.5	1.106	1.06	1.03	1.02	1.062	0.259	0.273	0.259	0.231	0.389		2023-04-19	03:30:00	32.5	0.958	1.046	0.945	0.926	0.958	0.153	0.101	0.16	0.047	0.321			07:00:00	36	-0.00329962	-0.00246898	0.00150773	0.000924144	-0.00119546	0.166483	0.107232	0.176731	0.0649685	0.158488				0.32817	0.212432			0.0517267
		07:00:00	36	1.095	1.051	1.035	1.023	1.058	0.38	0.319	0.396	0.243	0.627			07:00:00	36	0.947	1.037	0.95	0.929	0.954	0.274	0.147	0.297	0.059	0.559			11:00:00	40	0.00599924	0.00216036	0.00495066	0.00585133	0.00078493	0.202935	0.183288	0.198107	0.197499	0.0896156
		11:00:00	40	1.118	1.06	1.054	1.045	1.061	0.723	0.478	0.755	0.314	0.868			11:00:00	40	0.97	1.046	0.969	0.951	0.957	0.617	0.306	0.656	0.13	0.8			14:00:00	43	-0.00276054	0	0	0.00244457	0.00449756	0.077714	0.143758	0.0665667	0.175364	-0.0114442
		14:00:00	43	1.11	1.06	1.054	1.052	1.074	0.885	0.643	0.9	0.404	0.841			14:00:00	43	0.962	1.046	0.969	0.958	0.97	0.779	0.471	0.801	0.22	0.773			17:30:00	45.5	0.0114762	0.0109389	0.010189	0.00415372	0.0077593	0.00510211	0.183947	0.000499064	0.257697	0.0107218
		17:30:00	45.5	1.138	1.089	1.079	1.062	1.093	0.895	0.918	0.901	0.603	0.862			17:30:00	45.5	0.99	1.075	0.994	0.968	0.989	0.789	0.746	0.802	0.419	0.794			22:00:00	50	0.00111951	-0.000621022	0.00089246	0.00319094	0.0059854	-0.00283451	0.00118836	-0.00419564	0.116572	-0.00423831
		22:00:00	50	1.143	1.086	1.083	1.076	1.12	0.885	0.922	0.886	0.892	0.847			22:00:00	50	0.995	1.072	0.998	0.982	1.016	0.779	0.75	0.787	0.708	0.779		2023-04-20	04:00:00	56	0.00216345	0.00429735	0.00719066	0.00698008	0.00580329	-0.000428449	-0.00542053	0.00189516	0.00163974	-0.000643088
	2023-04-20	04:00:00	56	1.156	1.114	1.127	1.118	1.156	0.883	0.898	0.895	0.899	0.844		2023-04-20	04:00:00	56	1.008	1.1	1.042	1.024	1.052	0.777	0.726	0.796	0.715	0.776			10:00:00	62	0.00262473	0.00105725	-0.000480539	-0.00212943	-0.00079403	0.00128206	0.000915753	0.000209249	0.00116144	0.0008569
		10:00:00	62	1.172	1.121	1.124	1.105	1.151	0.889	0.902	0.896	0.904	0.848			10:00:00	62	1.024	1.107	1.039	1.011	1.047	0.783	0.73	0.797	0.72	0.78			14:30:00	66.5	-0.00438322	-0.00242206	-0.00171767	0.000439174	-0.00385366	-0.00314403	-0.00275675	-0.00450656	-0.00626019	-0.00229097
		14:30:00	66.5	1.152	1.109	1.116	1.107	1.133	0.878	0.893	0.88	0.884	0.84			14:30:00	66.5	1.004	1.095	1.031	1.013	1.029	0.772	0.721	0.781	0.7	0.772			17:30:00	69.5	-0.00266668	-0.00275105	-0.00587099	-0.00363941	-0.000324097	-0.00874941	0.000923362	-0.00214088	-0.00576383	-0.00478373
		17:30:00	69.5	1.144	1.1	1.098	1.096	1.132	0.858	0.895	0.875	0.872	0.829			17:30:00	69.5	0.996	1.086	1.013	1.002	1.028	0.752	0.723	0.776	0.688	0.761			22:00:00	74	0.00789038	0.00385425	0.00326643	0.00286458	0.00449381	0.00264379	-0.00154215	0.000572001	0.00730746	0.00347682
		22:00:00	74	1.18	1.119	1.113	1.109	1.153	0.867	0.89	0.877	0.895	0.841			22:00:00	74	1.032	1.105	1.028	1.015	1.049	0.761	0.718	0.778	0.711	0.773		2023-04-21	02:00:00	78	-0.00439894	-0.00341691	0.00193799	-0.00173011	-0.00311755	0.00131062	0.00104239	-0.000321543	-0.00749521	-0.00325525
	2023-04-21	02:00:00	78	1.162	1.104	1.121	1.102	1.14	0.871	0.893	0.876	0.874	0.831		2023-04-21	02:00:00	78	1.014	1.09	1.036	1.008	1.036	0.765	0.721	0.777	0.69	0.763			07:00:00	83	0	0.00255245	0.000962929	-0.000596126	0.0062713	0	-0.000555556	-0.00259071	0.00430124	-0.00078792
		07:00:00	83	1.162	1.118	1.126	1.099	1.173	0.871	0.891	0.866	0.889	0.828			07:00:00	83	1.014	1.104	1.041	1.005	1.069	0.765	0.719	0.767	0.705	0.76			11:00:00	87	-0.00372585	-0.000907442	-0.00362851	-0.00124689	-0.00977712	-0.00229811	-0.00741056	-0.000652742	-0.00829204	-0.00131926
		11:00:00	87	1.147	1.114	1.111	1.094	1.132	0.864	0.87	0.864	0.866	0.824			11:00:00	87	0.999	1.1	1.026	1	1.028	0.758	0.698	0.765	0.682	0.756			15:00:00	91	0.00174564	-0.00205387	0.00242485	-0.00276524	0.00290139	0.00229811	0.00178445	0.00195313	0.0003663	0.00131926
		15:00:00	91	1.154	1.105	1.121	1.083	1.144	0.871	0.875	0.87	0.867	0.828			15:00:00	91	1.006	1.091	1.036	0.989	1.04	0.765	0.703	0.771	0.683	0.76
																Lag phase time		19	15	19	19	19	32.5	32.5	32.5	40	27
																	Mean	18.2				Mean	32.9
																	stdev	1.78885				stdev	4.62871
				0.4 mM Na2S + 1 mM L-cysteine														0.4 mM Na2S + 1 mM L-cysteine minus initial O.D. reading per tube														0.4 mM Na2S + 1 mM L-cysteine Individual Growth Rates													Average of bolded growth rates				Standard Deviation of bolded growth rates
	Date	Time	Relative	S2A	S2B	S2C	S2D	S2E	mmp1468A	mmp1468B	mmp1468C	mmp1468D	mmp1468E		Date	Time	Relative	S2A	S2B	S2C	S2D	S2E	mmp1468A	mmp1468B	mmp1468C	mmp1468D	mmp1468E		Date	Time	Relative	S2A	S2B	S2C	S2D	S2E	mmp1468A	mmp1468B	mmp1468C	mmp1468D	mmp1468E				S2	mmp1468			S2
	2023-04-17	19:00:00	0	0.018	0.038	0.064	0.084	0.036	0.049	0.04	0.033	0.024	0.012		2023-04-17	19:00:00	0	0	0	0	0	0	0	0	0	0	0		2023-04-18	10:00:00	15	#DIV/0!	#DIV/0!	#DIV/0!	#DIV/0!	#DIV/0!	#DIV/0!	#DIV/0!	#DIV/0!	#DIV/0!	#DIV/0!				0.192527	0.121751			0.0323581
	2023-04-18	10:00:00	15	0.042	0.056	0.084	0.096	0.056	0.07	0.053	0.044	0.039	0.029		2023-04-18	10:00:00	15	0.024	0.018	0.02	0.012	0.02	0.021	0.013	0.011	0.015	0.017			14:00:00	19	0.114883	0.350022	0.0349405	0.211824	0.208227	0.321553	0.163482	0.368326	0.204578	0.0406297
		14:00:00	19	0.056	0.111	0.087	0.112	0.082	0.125	0.065	0.081	0.058	0.032			14:00:00	19	0.038	0.073	0.023	0.028	0.046	0.076	0.025	0.048	0.034	0.02			18:00:00	23	0.223753	0.153704	0.213372	0.249632	0.164999	0.00649387	0.061715	0.0102055	0.0406297	0.109564				If only highest growth (within exponential growth) rate per culture tube is used
		18:00:00	23	0.111	0.173	0.118	0.16	0.125	0.127	0.072	0.083	0.064	0.043			18:00:00	23	0.093	0.135	0.054	0.076	0.089	0.078	0.032	0.05	0.04	0.031			22:00:00	27	0.183815	0.132112	0.236372	0.171637	0.161791	0.00632945	0.0151562	0.0537778	0.0928909	0.0698962				Average of bolded growth rates				Stanard Deviation of bolded growth rates
		22:00:00	27	0.212	0.267	0.203	0.235	0.206	0.129	0.074	0.095	0.082	0.053			22:00:00	27	0.194	0.229	0.139	0.151	0.17	0.08	0.034	0.062	0.058	0.041		2023-04-19	03:30:00	32.5	0.203458	0.180209	0.20363	0.203718	0.205709	0.0595461	-0.00542781	0.0321692	0.0798848	0.150859				S2	mmp1468			S2
	2023-04-19	03:30:00	32.5	0.612	0.655	0.49	0.547	0.563	0.16	0.073	0.107	0.114	0.106		2023-04-19	03:30:00	32.5	0.594	0.617	0.426	0.463	0.527	0.111	0.033	0.074	0.09	0.094			07:00:00	36	0.0843512	0.0805695	0.121163	0.0956055	0.0887602	0.0174727	0.166009	0.08603	0.0599202	0.12384				0.219135	0.144066			0.0271296
		07:00:00	36	0.816	0.856	0.715	0.731	0.755	0.167	0.099	0.133	0.135	0.157			07:00:00	36	0.798	0.818	0.651	0.647	0.719	0.118	0.059	0.1	0.111	0.145			11:00:00	40	-0.00506346	-0.00965852	0.0323727	0.0284563	0.0213178	0.0956517	0.0391423	0.0413786	0.140867	0.141132
		11:00:00	40	0.8	0.825	0.805	0.809	0.819	0.222	0.109	0.151	0.219	0.267			11:00:00	40	0.782	0.787	0.741	0.725	0.783	0.173	0.069	0.118	0.195	0.255			14:00:00	43	-0.00256741	-0.00297811	-0.00316387	-0.0046297	-0.0121383	0.0890811	0.130289	0.0821984	0.1158	0.117713
		14:00:00	43	0.794	0.818	0.798	0.799	0.791	0.275	0.142	0.184	0.3	0.375			14:00:00	43	0.776	0.78	0.734	0.715	0.755	0.226	0.102	0.151	0.276	0.363			17:30:00	45.5	-0.00258566	0.00153551	-0.0021858	-0.000559832	-0.0069474	0.136607	0.159563	0.141343	0.141363	0.141456
		17:30:00	45.5	0.789	0.821	0.794	0.798	0.778	0.367	0.192	0.248	0.417	0.529			17:30:00	45.5	0.771	0.783	0.73	0.714	0.742	0.318	0.152	0.215	0.393	0.517			22:00:00	50	0.00172266	0.000849799	-0.00368333	-0.0018753	-0.000900294	0.0559253	0.118433	0.0747716	0.0521734	0.0439282
		22:00:00	50	0.795	0.824	0.782	0.792	0.775	0.458	0.299	0.334	0.521	0.642			22:00:00	50	0.777	0.786	0.718	0.708	0.739	0.409	0.259	0.301	0.497	0.63		2023-04-20	04:00:00	56	0.00318684	0.000211909	0.000463607	0.00395459	-0.00090457	0.0290915	0.0656357	0.0555241	0.0204853	-0.00565026
	2023-04-20	04:00:00	56	0.81	0.825	0.784	0.809	0.771	0.536	0.424	0.453	0.586	0.621		2023-04-20	04:00:00	56	0.792	0.787	0.72	0.725	0.735	0.487	0.384	0.42	0.562	0.609			10:00:00	62	0.000210305	0	-0.00709327	-0.0104349	0.000226603	0.024465	0.0172995	0.0129737	0.00725383	0.00378804
		10:00:00	62	0.811	0.825	0.754	0.765	0.772	0.613	0.466	0.487	0.611	0.635			10:00:00	62	0.793	0.787	0.69	0.681	0.736	0.564	0.426	0.454	0.587	0.623			14:30:00	66.5	-0.00338846	-0.00113234	0.000643191	-0.000326557	-0.00426777	0.0011789	0.0301947	0.00194933	-0.0116577	-0.00179068
		14:30:00	66.5	0.799	0.821	0.756	0.764	0.758	0.616	0.528	0.491	0.581	0.63			14:30:00	66.5	0.781	0.783	0.692	0.68	0.722	0.567	0.488	0.458	0.557	0.618			17:30:00	69.5	-0.010404	-0.00906205	-0.015782	-0.00444122	-0.0160788	-0.0212386	-0.0168103	-0.0148834	-0.00361014	-0.0165872
		17:30:00	69.5	0.775	0.8	0.724	0.755	0.724	0.581	0.504	0.471	0.575	0.6			17:30:00	69.5	0.757	0.762	0.66	0.671	0.688	0.532	0.464	0.438	0.551	0.588			22:00:00	74	0.00579491	0.00604136	0	0.00652682	0.00160915	-0.00506993	0.0121157	0.0156697	-0.000808082	-0.00342766
		22:00:00	74	0.795	0.821	0.724	0.775	0.729	0.569	0.53	0.503	0.573	0.591			22:00:00	74	0.777	0.783	0.66	0.691	0.693	0.52	0.49	0.47	0.549	0.579		2023-04-21	02:00:00	78	-0.00129033	0	-0.000379075	-0.00808894	0.00143885	-0.00241548	0.00354616	0.00733805	-0.00413233	0.00172118
	2023-04-21	02:00:00	78	0.791	0.821	0.723	0.753	0.733	0.564	0.537	0.517	0.564	0.595		2023-04-21	02:00:00	78	0.773	0.783	0.659	0.669	0.697	0.515	0.497	0.484	0.54	0.583			07:00:00	83	0.00333555	-0.00179604	-0.00213579	-0.000598803	-0.00405811	-0.00511336	-0.00242918	0.00889035	-0.00336142	-0.00912439
		07:00:00	83	0.804	0.814	0.716	0.751	0.719	0.551	0.531	0.539	0.555	0.569			07:00:00	83	0.786	0.776	0.652	0.667	0.683	0.502	0.491	0.506	0.531	0.557			11:00:00	87	-0.0048171	0.000964631	-0.00818467	-0.00838493	-0.00443143	-0.00452274	-0.0088092	-0.01163	-0.0200892	-0.00452911
		11:00:00	87	0.789	0.817	0.695	0.729	0.707	0.542	0.514	0.516	0.514	0.559			11:00:00	87	0.771	0.779	0.631	0.645	0.671	0.493	0.474	0.483	0.49	0.547			15:00:00	91	-0.00130039	-0.000642674	-0.00560921	0.00612588	-0.00112024	-0.00152595	-0.012435	-0.00682099	0.00354616	-0.00507866
		15:00:00	91	0.785	0.815	0.681	0.745	0.704	0.539	0.491	0.503	0.521	0.548			15:00:00	91	0.767	0.777	0.617	0.661	0.668	0.49	0.451	0.47	0.497	0.536
																Lag phase time		23	23	27	27	27	32.5	43	36	32.5	32.5
																	Mean	25.4				Mean	35.3
																	stdev	2.19089				stdev	4.56344
				2.0 mM Na2S + 5 mM L-cysteine														2.0 mM Na2S + 5 mM L-cysteine minus initial O.D. reading per tube														2.0 mM Na2S + 5 mM L-cysteine Individual Growth Rates													Average of bolded growth rates				Standard Deviation of bolded growth rates
	Date	Time	Relative	S2A	S2B	S2C	S2D	S2E	mmp1468A	mmp1468B	mmp1468C	mmp1468D	mmp1468E		Date	Time	Relative	S2A	S2B	S2C	S2D	S2E	mmp1468A	mmp1468B	mmp1468C	mmp1468D	mmp1468E		Date	Time	Relative	S2A	S2B	S2C	S2D	S2E	mmp1468A	mmp1468B	mmp1468C	mmp1468D	mmp1468E				S2	mmp1468			S2
	2023-04-17	19:00:00	0	0.079	0.125	0.094	0.094	0.126	0.11	0.108	0.108	0.112	0.109		2023-04-17	19:00:00	0	0	0	0	0	0	0	0	0	0	0		2023-04-18	10:00:00	15	#DIV/0!	#DIV/0!	#DIV/0!	#DIV/0!	#DIV/0!	#DIV/0!	#DIV/0!	#DIV/0!	#DIV/0!	#DIV/0!				0.127485	0.100534			0.0271406
	2023-04-18	10:00:00	15	0.104	0.143	0.117	0.147	0.205	0.16	0.15	0.162	0.138	0.148		2023-04-18	10:00:00	15	0.025	0.018	0.023	0.053	0.079	0.05	0.042	0.054	0.026	0.039			14:00:00	19	0.104678	0.296791	0.167792	0.00926032	0.0663203	-0.0319583	-0.0385377	-0.0945165	-0.121377	-0.0740665
		14:00:00	19	0.117	0.184	0.139	0.149	0.229	0.154	0.144	0.145	0.128	0.138			14:00:00	19	0.038	0.059	0.045	0.055	0.103	0.044	0.036	0.037	0.016	0.029			18:00:00	23	0.0735599	0.0497822	0.0760528	0.102877	0.0731312	0.0269077	0.0200107	0.0598074	0.0907264	0.0803959				If only highest growth (within exponential growth) rate per culture tube is used
		18:00:00	23	0.13	0.197	0.155	0.177	0.264	0.159	0.147	0.155	0.135	0.149			18:00:00	23	0.051	0.072	0.061	0.083	0.138	0.049	0.039	0.047	0.023	0.04			22:00:00	27	0.0682167	0.0585483	0.0646435	0.11975	0.032248	0	-0.00649387	-0.0281195	-0.0227429	0.0121975				Average of bolded growth rates				Stanard Deviation of bolded growth rates
		22:00:00	27	0.146	0.216	0.173	0.228	0.283	0.159	0.146	0.15	0.133	0.151			22:00:00	27	0.067	0.091	0.079	0.134	0.157	0.049	0.038	0.042	0.021	0.042		2023-04-19	03:30:00	32.5	0.159402	0.113625	0.157635	0.201548	0.142617	-0.0415016	0.0138156	0	-0.0494425	-0.0331494				S2	mmp1468			S2
	2023-04-19	03:30:00	32.5	0.24	0.295	0.282	0.5	0.47	0.149	0.149	0.15	0.128	0.144		2023-04-19	03:30:00	32.5	0.161	0.17	0.188	0.406	0.344	0.039	0.041	0.042	0.016	0.035			07:00:00	36	0.143455	0.0997139	0.138249	0.120039	0.121331	-0.00742157	-0.0142887	-0.0285953	0.0336523	0.0158771				0.160957	0.13077			0.0239756
		07:00:00	36	0.345	0.366	0.399	0.712	0.652	0.148	0.147	0.146	0.13	0.146			07:00:00	36	0.266	0.241	0.305	0.618	0.526	0.038	0.039	0.038	0.018	0.037			11:00:00	40	0.147051	0.143582	0.138141	0.106967	0.0968905	0.0189965	-0.0131609	0.00649387	-0.0628286	-0.0138925
		11:00:00	40	0.558	0.553	0.624	1.042	0.901	0.151	0.145	0.147	0.126	0.144			11:00:00	40	0.479	0.428	0.53	0.948	0.775	0.041	0.037	0.039	0.014	0.035			14:00:00	43	0.0913397	0.105301	0.0927344	0.0147867	0.0892695	0.052543	0.00888942	0.0550266	0	-0.0513836
		14:00:00	43	0.709	0.712	0.794	1.085	1.139	0.158	0.146	0.154	0.126	0.139			14:00:00	43	0.63	0.587	0.7	0.991	1.013	0.048	0.038	0.046	0.014	0.03			17:30:00	45.5	0.111726	0.111651	0.134181	0.0103591	0.0135869	0.0471132	0.0850246	0.0170238	0.0534126	0.134589
		17:30:00	45.5	0.912	0.901	1.073	1.111	1.174	0.164	0.155	0.156	0.128	0.151			17:30:00	45.5	0.833	0.776	0.979	1.017	1.048	0.054	0.047	0.048	0.016	0.042			22:00:00	50	0.0432556	0.0585674	0.0099867	0.00108986	0.00168991	0.0639293	-0.0414635	-0.0350287	-0.0461421	-0.00535501
		22:00:00	50	1.091	1.135	1.118	1.116	1.182	0.182	0.147	0.149	0.125	0.15			22:00:00	50	1.012	1.01	1.024	1.022	1.056	0.072	0.039	0.041	0.013	0.041		2023-04-20	04:00:00	56	0.00534805	0.00098717	0.00274421	0.000813407	0.00188326	0.117823	0.0542371	0.0117696	0.0238501	0.0427866
	2023-04-20	04:00:00	56	1.124	1.141	1.135	1.121	1.194	0.256	0.162	0.152	0.127	0.162		2023-04-20	04:00:00	56	1.045	1.016	1.041	1.027	1.068	0.146	0.054	0.044	0.015	0.053			10:00:00	62	0.0011127	-0.00164855	-0.000802441	-0.000162364	-0.000468824	0.135914	0.0634106	0.0932693	-0.0851376	0.0487313
		10:00:00	62	1.131	1.131	1.13	1.12	1.191	0.44	0.187	0.185	0.121	0.18			10:00:00	62	1.052	1.006	1.036	1.026	1.065	0.33	0.079	0.077	0.009	0.071			14:30:00	66.5	-0.00148361	0.000441355	-0.00193894	0.00194082	-0.00230719	0.0873933	0.10197	0.0139809	-0.026174	0.101293
		14:30:00	66.5	1.124	1.133	1.121	1.129	1.18	0.599	0.233	0.19	0.12	0.221			14:30:00	66.5	1.045	1.008	1.027	1.035	1.054	0.489	0.125	0.082	0.008	0.112			17:30:00	69.5	-0.00546724	-0.000993543	0.00129576	-0.000967587	0	0.0801925	0.143061	0.0824137	-0.156668	0.127123
		17:30:00	69.5	1.107	1.13	1.125	1.126	1.18	0.732	0.3	0.213	0.117	0.273			17:30:00	69.5	1.028	1.005	1.031	1.032	1.054	0.622	0.192	0.105	0.005	0.164			22:00:00	74	0.00300595	0.00524443	0.00278451	0.00278183	0.00334804	0.0556491	0.125019	0.136422	0.175213	0.14363
		22:00:00	74	1.121	1.154	1.138	1.139	1.196	0.909	0.445	0.302	0.123	0.422			22:00:00	74	1.042	1.029	1.044	1.045	1.07	0.799	0.337	0.194	0.011	0.313		2023-04-21	02:00:00	78	-0.00096154	-0.000486381	0.00119446	0.000716675	-0.000936331	-0.00633747	0.08263	0.118786	0.0417635	0.0907611
	2023-04-21	02:00:00	78	1.117	1.152	1.143	1.142	1.192	0.889	0.577	0.42	0.125	0.559		2023-04-21	02:00:00	78	1.038	1.027	1.049	1.048	1.066	0.779	0.469	0.312	0.013	0.45			07:00:00	83	0.00210831	-0.000194837	0.00114069	0.00246565	0.00112255	-0.00128783	0.0704375	0.0951194	0.146178	0.0775055
		07:00:00	83	1.128	1.151	1.149	1.155	1.198	0.884	0.775	0.61	0.139	0.772			07:00:00	83	1.049	1.026	1.055	1.061	1.072	0.774	0.667	0.502	0.027	0.663			11:00:00	87	-0.00263539	0	-0.0016643	-0.00141777	0.0002331	-0.00194554	0.0371955	0.0630498	0.163852	0.040309
		11:00:00	87	1.117	1.151	1.142	1.149	1.199	0.878	0.882	0.754	0.164	0.888			11:00:00	87	1.038	1.026	1.048	1.055	1.073	0.768	0.774	0.646	0.052	0.779			15:00:00	91	0.00239695	0.000729928	0.00190115	0.00141777	0.00116225	-0.000978475	-0.000646831	0.0461602	-0.113684	-0.00290513
		15:00:00	91	1.127	1.154	1.15	1.155	1.204	0.875	0.88	0.885	0.145	0.879			15:00:00	91	1.048	1.029	1.056	1.061	1.078	0.765	0.772	0.777	0.033	0.77			17:00:00	93	-0.00527583	-0.00439241	-0.00332543	-0.00378431	-0.00139341	-0.0105684	-0.006519	-0.000643915	0.0572052	-0.00917457
		17:00:00	93	1.116	1.145	1.143	1.147	1.201	0.859	0.87	0.884	0.149	0.865			17:00:00	93	1.037	1.02	1.049	1.053	1.075	0.749	0.762	0.776	0.037	0.756		2023-04-22	04:00:00	104	0.000349987	0.00263523	0.00323493	0.0031395	0.00315804	0.0042677	0.00130295	0.000234	0.094822	0.00143167
	2023-04-22	04:00:00	104	1.12	1.175	1.181	1.184	1.239	0.895	0.881	0.886	0.217	0.877		2023-04-22	04:00:00	104	1.041	1.05	1.087	1.09	1.113	0.785	0.773	0.778	0.105	0.768			07:00:00	107	0.00508431	-0.00576383	-0.00587796	-0.00555054	-0.00757264	-0.0214845	-0.0172567	-0.0108871	0.0660233	-0.0119297
		07:00:00	107	1.136	1.157	1.162	1.166	1.214	0.846	0.842	0.861	0.24	0.85			07:00:00	107	1.057	1.032	1.068	1.072	1.088	0.736	0.734	0.753	0.128	0.741			13:00:00	113	-0.0015843	0.000322685	0.00155329	0.000775556	0.0022821	0.00247251	0.00203117	-0.000665337	0.0817173	-0.000450451
		13:00:00	113	1.126	1.159	1.172	1.171	1.229	0.857	0.851	0.858	0.321	0.848			13:00:00	113	1.047	1.034	1.078	1.077	1.103	0.747	0.743	0.75	0.209	0.739			18:00:00	118	0.0013327	0.00019333	-0.000557362	0.000556329	-0.000726613	-0.00460413	-0.00462921	-0.00376862	0.0702796	-0.00299937
		18:00:00	118	1.133	1.16	1.169	1.174	1.225	0.84	0.834	0.844	0.409	0.837			18:00:00	118	1.054	1.035	1.075	1.08	1.099	0.73	0.726	0.736	0.297	0.728		2023-04-23	01:00:00	125	0.000406037	0.00178317	-0.00120105	0	0.00116513	-0.00276634	0.000980492	-0.000778515	0.0515296	-0.00157855
	2023-04-23	01:00:00	125	1.136	1.173	1.16	1.174	1.234	0.826	0.839	0.84	0.538	0.829		2023-04-23	01:00:00	125	1.057	1.048	1.066	1.08	1.108	0.716	0.731	0.732	0.426	0.72			09:00:00	133	0.000825086	0.000119218	0.000351288	0.000692523	0.00123486	0.00259166	-0.000685873	-0.00189267	0.0359603	0.000173491
		09:00:00	133	1.143	1.174	1.163	1.18	1.245	0.841	0.835	0.829	0.68	0.83			09:00:00	133	1.064	1.049	1.069	1.086	1.119	0.731	0.727	0.721	0.568	0.721			16:00:00	140	-0.00162033	-0.00123095	-0.000804076	-0.00185359	-0.00128239	-0.00039139	-0.0037832	-0.0032059	0.0201408	-0.00483625
		16:00:00	140	1.131	1.165	1.157	1.166	1.235	0.839	0.816	0.813	0.766	0.806			16:00:00	140	1.052	1.04	1.063	1.072	1.109	0.729	0.708	0.705	0.654	0.697		2023-04-24	01:00:00	149	-0.000105669	0.00021347	0.00217364	0.00103168	-0.000300978	0.00779789	0.00140353	0.00233927	0.00595381	0.000635831
	2023-04-24	01:00:00	149	1.13	1.167	1.178	1.176	1.232	0.892	0.825	0.828	0.802	0.81		2023-04-24	01:00:00	149	1.051	1.042	1.084	1.082	1.106	0.782	0.717	0.72	0.69	0.701			10:00:00	158	0.000422075	0.000213061	-0.00144436	0.000307645	-0.000301796	-0.00114254	0.00138602	0.00107503	-0.00113297	0.00465617
		10:00:00	158	1.134	1.169	1.164	1.179	1.229	0.884	0.834	0.835	0.795	0.84			10:00:00	158	1.055	1.044	1.07	1.085	1.103	0.774	0.726	0.727	0.683	0.731			17:00:00	165	-0.00259623	-0.00248453	-0.0010721	-0.00172199	-0.00130108	-0.000554786	-0.00138409	-0.000985906	-0.00446133	-0.00497117
		17:00:00	165	1.115	1.151	1.156	1.166	1.219	0.881	0.827	0.83	0.774	0.815			17:00:00	165	1.036	1.026	1.062	1.072	1.093	0.771	0.719	0.722	0.662	0.706		2023-04-25	10:00:00	182	0.000339694	-0.000634067	0.000496404	0.00103345	0.000535737	0.000833316	0.00216848	0.00192356	-0.000985642	0.00472121
	2023-04-25	10:00:00	182	1.121	1.14	1.165	1.185	1.229	0.892	0.854	0.854	0.763	0.874		2023-04-25	10:00:00	182	1.042	1.015	1.071	1.091	1.103	0.782	0.746	0.746	0.651	0.765
																Lag phase time		32.5	27	32.5	27	19	56	66.5	69.5	104	66.5
																	Mean	27.6				Mean	72.5
																	stdev	5.5385				stdev	18.3405
				0.4 mM Na2S + 5 mM L-cysteine														0.4 mM Na2S + 5 mM L-cysteine minus initial O.D. reading per tube														0.4 mM Na2S + 5 mM L-cysteine Individual Growth Rates													Average of bolded growth rates				Standard Deviation of bolded growth rates
	Date	Time	Relative	S2A	S2B	S2C	S2D	S2E	mmp1468A	mmp1468B	mmp1468C	mmp1468D	mmp1468E		Date	Time	Relative	S2A	S2B	S2C	S2D	S2E	mmp1468A	mmp1468B	mmp1468C	mmp1468D	mmp1468E		Date	Time	Relative	S2A	S2B	S2C	S2D	S2E	mmp1468A	mmp1468B	mmp1468C	mmp1468D	mmp1468E				S2	mmp1468			S2
	2023-04-17	19:00:00	0	0.012	0.017	0.011	0.035	0.023	0.059	0.048	0.029	0.016	0.03		2023-04-17	19:00:00	0	0	0	0	0	0	0	0	0	0	0		2023-04-18	10:00:00	15	#DIV/0!	#DIV/0!	#DIV/0!	#DIV/0!	#DIV/0!	#DIV/0!	#DIV/0!	#DIV/0!	#DIV/0!	#DIV/0!				0.129344				0.0458008
	2023-04-18	10:00:00	15	0.031	0.067	0.041	0.08	0.074	0.102	0.082	0.055	0.03	0.072		2023-04-18	10:00:00	15	0.019	0.05	0.03	0.045	0.051	0.043	0.034	0.026	0.014	0.042			14:00:00	19	-0.136636	-0.0964156	0.0312908	0.0263401	0.0488272	0.0522729	0.0142896	-0.106221	0.0172482	0.105303
		14:00:00	19	0.023	0.051	0.045	0.085	0.085	0.112	0.084	0.046	0.031	0.094			14:00:00	19	0.011	0.034	0.034	0.05	0.062	0.053	0.036	0.017	0.015	0.064			18:00:00	23	0.123119	0.0211393	0.00724688	-0.0435883	-0.00406513	0.0310132	0.0200107	0.133521	0.0312908	0.0396513				If only highest growth (within exponential growth) rate per culture tube is used
		18:00:00	23	0.03	0.054	0.046	0.077	0.084	0.119	0.087	0.058	0.033	0.105			18:00:00	23	0.018	0.037	0.035	0.042	0.061	0.06	0.039	0.029	0.017	0.075			22:00:00	27	0.0612806	0.0131609	0.039556	0.0581556	0.0196952	-0.0557859	-0.0131609	-0.119231	0.0278064	0.0483428				Average of bolded growth rates				Stanard Deviation of bolded growth rates
		22:00:00	27	0.035	0.056	0.052	0.088	0.089	0.107	0.085	0.047	0.035	0.121			22:00:00	27	0.023	0.039	0.041	0.053	0.066	0.048	0.037	0.018	0.019	0.091		2023-04-19	03:30:00	32.5	0.0763371	-0.00472282	0.0500749	0.00673478	0.0132773	0.0180165	-0.0101036	0.0668591	-0.0429798	-0.037599				S2	mmp1468			S2
	2023-04-19	03:30:00	32.5	0.047	0.055	0.065	0.09	0.094	0.112	0.083	0.055	0.031	0.104		2023-04-19	03:30:00	32.5	0.035	0.038	0.054	0.055	0.071	0.053	0.035	0.026	0.015	0.074			07:00:00	36	0.144313	-0.0076195	0.070035	0.0248604	0.0305051	-0.0343269	-0.0741461	-0.138717	-0.0637553	0.0076195				0.160548	0.0414671			0.0635199
		07:00:00	36	0.07	0.054	0.08	0.095	0.102	0.106	0.075	0.045	0.028	0.106			07:00:00	36	0.058	0.037	0.069	0.06	0.079	0.047	0.027	0.016	0.012	0.076			11:00:00	40	0.0955521	0	0.0952535	-0.00420178	0.0663203	0.025274	0.0501677	0.0151562	0.114883	-0.0278064
		11:00:00	40	0.097	0.054	0.112	0.094	0.126	0.111	0.081	0.046	0.035	0.098			11:00:00	40	0.085	0.037	0.101	0.059	0.103	0.052	0.033	0.017	0.019	0.068			14:00:00	43	0.156668	0.0422506	0.134053	-0.0173953	0.0536872	0.0063494	0.0470262	0.0370752	-0.0180224	0.0583138
		14:00:00	43	0.148	0.059	0.162	0.091	0.144	0.112	0.086	0.048	0.034	0.111			14:00:00	43	0.136	0.042	0.151	0.056	0.121	0.053	0.038	0.019	0.018	0.081			17:30:00	45.5	0.230513	0.0697414	0.218896	0.111485	0.156638	-0.122692	-0.0106673	0.125463	0.0421442	-0.0361536
		17:30:00	45.5	0.254	0.067	0.272	0.109	0.202	0.098	0.085	0.055	0.036	0.104			17:30:00	45.5	0.242	0.05	0.261	0.074	0.179	0.039	0.037	0.026	0.02	0.074			22:00:00	50	0.13184	0.00871571	0.132128	0.075628	0.122041	-0.0439613	-0.0254245	-0.0817166	-0.0234134	0.028167
		22:00:00	50	0.45	0.069	0.484	0.139	0.333	0.091	0.081	0.047	0.034	0.114			22:00:00	50	0.438	0.052	0.473	0.104	0.31	0.032	0.033	0.018	0.018	0.084		2023-04-20	04:00:00	56	0.0764685	0.065427	0.0766073	0.0483472	0.107541	0.154786	-0.0215353	0.0612875	0.0334451	-0.00813169
	2023-04-20	04:00:00	56	0.705	0.094	0.76	0.174	0.614	0.14	0.077	0.055	0.038	0.11		2023-04-20	04:00:00	56	0.693	0.077	0.749	0.139	0.591	0.081	0.029	0.026	0.022	0.08			10:00:00	62	0.0336418	0.0711465	0.0214746	0.0757663	0.0475235	-0.135155	-0.00584855	-0.0612875	-0.0753309	-0.0152612
		10:00:00	62	0.86	0.135	0.863	0.254	0.809	0.095	0.076	0.047	0.03	0.103			10:00:00	62	0.848	0.118	0.852	0.219	0.786	0.036	0.028	0.018	0.014	0.073			14:30:00	66.5	-0.00936656	0.0938383	-0.00715625	0.0917881	0.00558377	-0.0723161	0.00779807	0.0234134	-0.0535916	-0.0549796
		14:30:00	66.5	0.825	0.197	0.836	0.366	0.829	0.085	0.077	0.049	0.027	0.087			14:30:00	66.5	0.813	0.18	0.825	0.331	0.806	0.026	0.029	0.02	0.011	0.057			17:30:00	69.5	-0.00495672	0.0986603	-0.00488409	0.0848885	-0.00584078	0.0794703	0	-0.0351202	0.0556847	-0.0787963
		17:30:00	69.5	0.813	0.259	0.824	0.462	0.815	0.092	0.077	0.047	0.029	0.075			17:30:00	69.5	0.801	0.242	0.813	0.427	0.792	0.033	0.029	0.018	0.013	0.045			22:00:00	74	0.00220844	0.104904	-0.00247374	0.0377228	-0.0028237	-0.0707675	0	-0.0558477	-0.0177873	0.0363621
		22:00:00	74	0.821	0.405	0.815	0.541	0.805	0.083	0.077	0.043	0.028	0.083			22:00:00	74	0.809	0.388	0.804	0.506	0.782	0.024	0.029	0.014	0.012	0.053		2023-04-21	02:00:00	78	-0.0027968	0.0568147	-0.00250002	0.0288962	-0.00419094	0.0294458	-0.00877283	-0.018527	0.0870767	0.0268114
	2023-04-21	02:00:00	78	0.812	0.504	0.807	0.603	0.792	0.086	0.076	0.042	0.033	0.089		2023-04-21	02:00:00	78	0.8	0.487	0.796	0.568	0.769	0.027	0.028	0.013	0.017	0.059			07:00:00	83	-0.00201007	0.00204292	-0.00303803	0.0269702	-0.000260247	0.0210721	-0.0226657	0.0148216	-0.0121249	0.00336142
		07:00:00	83	0.804	0.509	0.795	0.685	0.791	0.089	0.073	0.043	0.032	0.09			07:00:00	83	0.792	0.492	0.784	0.65	0.768	0.03	0.025	0.014	0.016	0.06			11:00:00	87	-0.00126583	0.0645727	0.000636943	-0.00623085	-0.00526335	0.0655911	0.0192403	0.164195	-0.0161346	-0.0310132
		11:00:00	87	0.8	0.654	0.797	0.669	0.775	0.098	0.075	0.056	0.031	0.083			11:00:00	87	0.788	0.637	0.786	0.634	0.752	0.039	0.027	0.027	0.015	0.053			15:00:00	91	0.000949969	0.017065	0.000317864	-0.008421	0.00132626	0.0992203	-0.0628286	-0.0294458	0.0312908	-0.00476205
		15:00:00	91	0.803	0.699	0.798	0.648	0.779	0.117	0.069	0.053	0.033	0.082			15:00:00	91	0.791	0.682	0.787	0.613	0.756	0.058	0.021	0.024	0.017	0.052			17:00:00	93	-0.00700202	-0.0179124	-0.00703786	-0.0268071	-0.00665789	-0.198441	0.161387	-0.116807	0.0556128	0.189745
		17:00:00	93	0.792	0.675	0.787	0.616	0.769	0.098	0.077	0.048	0.035	0.106			17:00:00	93	0.78	0.658	0.776	0.581	0.746	0.039	0.029	0.019	0.019	0.076		2023-04-22	04:00:00	104	0.00196007	0.0002759	0.0004674	-0.000156605	0.00157056	-0.0368605	0	0.0630134	0.0842511	0.0183515
	2023-04-22	04:00:00	104	0.809	0.677	0.791	0.615	0.782	0.085	0.077	0.067	0.064	0.123		2023-04-22	04:00:00	104	0.797	0.66	0.78	0.58	0.759	0.026	0.029	0.038	0.048	0.093			07:00:00	107	-0.0136596	-0.0197666	-0.0139636	-0.0195264	-0.0166589	0.30543	-0.0630807	-0.0470262	-0.052543	-0.0339276
		07:00:00	107	0.777	0.639	0.759	0.582	0.745	0.124	0.072	0.062	0.057	0.114			07:00:00	107	0.765	0.622	0.748	0.547	0.722	0.065	0.024	0.033	0.041	0.084			13:00:00	113	-0.0017521	-0.00406855	-0.00337621	0	0.0016081	-0.118109	0.0426556	0.125331	0.045902	0.0339854
		13:00:00	113	0.769	0.624	0.744	0.582	0.752	0.091	0.079	0.099	0.07	0.133			13:00:00	113	0.757	0.607	0.733	0.547	0.729	0.032	0.031	0.07	0.054	0.103			18:00:00	118	-0.00346444	-0.00534255	-0.00413523	-0.0120564	-0.00556364	-0.0660483	-0.0276301	-0.0210721	0.0859713	0.0149602
		18:00:00	118	0.756	0.608	0.729	0.55	0.732	0.082	0.075	0.092	0.099	0.141			18:00:00	118	0.744	0.591	0.718	0.515	0.709	0.023	0.027	0.063	0.083	0.111		2023-04-23	01:00:00	125	-0.00232293	-0.00416952	-0.00139959	-0.00280121	-0.00141745	0.0717274	0.0102084	0.0323304	-0.0349219	0.0099419
	2023-04-23	01:00:00	125	0.744	0.591	0.722	0.54	0.725	0.097	0.077	0.108	0.081	0.149		2023-04-23	01:00:00	125	0.732	0.574	0.711	0.505	0.702	0.038	0.029	0.079	0.065	0.119			09:00:00	133	-0.00171942	-0.00175441	-0.00302506	-0.00250008	-0.0019742	0	0.0270279	0.0402375	0.034995	0.0272611
		09:00:00	133	0.734	0.583	0.705	0.53	0.714	0.097	0.084	0.138	0.102	0.178			09:00:00	133	0.722	0.566	0.694	0.495	0.691	0.038	0.036	0.109	0.086	0.148			16:00:00	140	-0.0040131	-0.00618973	-0.00481469	-0.0129822	-0.00547897	-0.0488213	-0.0359021	-0.00131667	0.00328422	0.00380975
		16:00:00	140	0.714	0.559	0.682	0.487	0.688	0.086	0.076	0.137	0.104	0.182			16:00:00	140	0.702	0.542	0.671	0.452	0.665	0.027	0.028	0.108	0.088	0.152		2023-04-24	01:00:00	149	-0.00256175	-0.0037527	-0.00456338	-0.000246093	-0.00168353	0.0319647	0.0396305	0.0180062	0.013087	0.00707953
	2023-04-24	01:00:00	149	0.698	0.541	0.655	0.486	0.678	0.095	0.088	0.156	0.115	0.192		2023-04-24	01:00:00	149	0.686	0.524	0.644	0.451	0.655	0.036	0.04	0.127	0.099	0.162			10:00:00	158	-0.00378918	-0.00587796	-0.00421992	-0.00897579	-0.00503165	0.0319647	0.0155291	0.00173615	0.0127123	0.00857663
		10:00:00	158	0.675	0.514	0.631	0.451	0.649	0.107	0.094	0.158	0.127	0.205			10:00:00	158	0.663	0.497	0.62	0.416	0.626	0.048	0.046	0.129	0.111	0.175			17:00:00	165	-0.00415375	-0.0126132	-0.00563983	-0.0288199	-0.00511088	-0.099021	0.0331145	0.0147189	0.00255109	-0.00927422
		17:00:00	165	0.656	0.472	0.607	0.375	0.627	0.083	0.106	0.172	0.129	0.194			17:00:00	165	0.644	0.455	0.596	0.34	0.604	0.024	0.058	0.143	0.113	0.164		2023-04-25	10:00:00	182	-0.00138632	-0.00470839	-0.00069497	-0.00229326	-0.00248657	0.0187326	0.00392302	-0.00426444	0.00640553	0.00988187
	2023-04-25	10:00:00	182	0.641	0.437	0.6	0.362	0.602	0.092	0.11	0.162	0.142	0.224		2023-04-25	10:00:00	182	0.629	0.42	0.589	0.327	0.579	0.033	0.062	0.133	0.126	0.194			18:00:00	190	-0.00949301	-0.0213697	-0.0110888	-0.0253389	-0.0105824	0.0661055	0	0.0141996	0.012274	0.0157212
		18:00:00	190	0.595	0.371	0.55	0.302	0.555	0.115	0.11	0.178	0.155	0.25			18:00:00	190	0.583	0.354	0.539	0.267	0.532	0.056	0.062	0.149	0.139	0.22		2023-04-26	10:00:00	206	0.000533735	-0.00215539	0.00103498	-0.000469927	-0.0033792	0.00834571	0.0159308	0.00405987	0.010337	0.00569809
	2023-04-26	10:00:00	206	0.6	0.359	0.559	0.3	0.527	0.123	0.128	0.188	0.18	0.271		2023-04-26	10:00:00	206	0.588	0.342	0.548	0.265	0.504	0.064	0.08	0.159	0.164	0.241		2023-04-27	10:00:00	230
	2023-04-27	10:00:00	230	0.554	0.247	0.51	0.247	0.484	0.103	0.13	0.22	0.18	0.355		2023-04-27	10:00:00	230	0.542	0.23	0.499	0.212	0.461	0.044	0.082	0.191	0.164	0.325
																Lag phase time		43	62	40	50	40			133	149	113
																	Mean	47				Mean	131.667
																	stdev	9.32738				stdev	18.037
				2.0 mM Na2S + 10 mM L-cysteine														2.0 mM Na2S + 10 mM L-cysteine minus initial O.D. reading per tube														2.0 mM Na2S + 10 mM L-cysteine Individual Growth Rates													Average of bolded growth rates				Standard Deviation of bolded growth rates
	Date	Time	Relative	S2A	S2B	S2C	S2D	S2E	mmp1468A	mmp1468B	mmp1468C	mmp1468D	mmp1468E		Date	Time	Relative	S2A	S2B	S2C	S2D	S2E	mmp1468A	mmp1468B	mmp1468C	mmp1468D	mmp1468E		Date	Time	Relative	S2A	S2B	S2C	S2D	S2E	mmp1468A	mmp1468B	mmp1468C	mmp1468D	mmp1468E				S2	mmp1468			S2
	2023-04-17	19:00:00	0	0.079	0.092	0.098	0.121	0.126	0.119	0.152	0.127	0.11	0.104		2023-04-17	19:00:00	0	0	0	0	0	0	0	0	0	0	0		2023-04-18	10:00:00	15	#DIV/0!	#DIV/0!	#DIV/0!	#DIV/0!	#DIV/0!	#DIV/0!	#DIV/0!	#DIV/0!	#DIV/0!	#DIV/0!				0.120464	0.0576261			0.0334254
	2023-04-18	10:00:00	15	0.131	0.124	0.131	0.178	0.175	0.175	0.243	0.208	0.149	0.172		2023-04-18	10:00:00	15	0.052	0.032	0.033	0.057	0.049	0.056	0.091	0.081	0.039	0.068			14:00:00	19	-0.0417635	-0.117501	-0.0796134	0.028958	0.0333828	0.0254457	-0.0141281	-0.015929	-0.0417635	0.00724688
		14:00:00	19	0.123	0.112	0.122	0.185	0.182	0.181	0.238	0.203	0.143	0.174			14:00:00	19	0.044	0.02	0.024	0.064	0.056	0.062	0.086	0.076	0.033	0.07			18:00:00	23	0.0269077	0.0841181	0.108216	0.0494564	0.0294458	0.00400009	0.0141281	-0.0170134	0.0775387	0.0205595				If only highest growth (within exponential growth) rate per culture tube is used
		18:00:00	23	0.128	0.12	0.135	0.199	0.189	0.182	0.243	0.198	0.155	0.18			18:00:00	23	0.049	0.028	0.037	0.078	0.063	0.063	0.091	0.071	0.045	0.076			22:00:00	27	0.0196179	0.0333828	-0.00684974	0.00318476	0.0153895	0	-0.0322082	0.0202814	-0.0113656	-0.0241567				Average of bolded growth rates				Stanard Deviation of bolded growth rates
		22:00:00	27	0.132	0.124	0.134	0.2	0.193	0.182	0.232	0.204	0.153	0.173			22:00:00	27	0.053	0.032	0.036	0.079	0.067	0.063	0.08	0.077	0.043	0.069		2023-04-19	03:30:00	32.5	0.0163911	0.0312455	0.0560548	0.0391854	0.00269365	0.00845818	0.00225864	-0.00237674	-0.00427827	0				S2	mmp1468			S2
	2023-04-19	03:30:00	32.5	0.137	0.13	0.147	0.219	0.194	0.185	0.233	0.203	0.152	0.173		2023-04-19	03:30:00	32.5	0.058	0.038	0.049	0.098	0.068	0.066	0.081	0.076	0.042	0.069			07:00:00	36	0.00488412	0.0545872	0.0224205	0.0169781	-0.0454471	-0.0681174	0.0269106	-0.0115068	-0.0211737	-0.00417109				0.162217	0.0662221			0.0308477
		07:00:00	36	0.138	0.138	0.151	0.225	0.184	0.171	0.241	0.2	0.149	0.172			07:00:00	36	0.059	0.046	0.053	0.104	0.058	0.052	0.089	0.073	0.039	0.068			11:00:00	40	0.0761223	0.0579504	0.123904	0.0898889	0.0470131	0.00476205	-0.00857227	-0.0177379	-0.0343003	0.0177379
		11:00:00	40	0.159	0.15	0.185	0.27	0.196	0.172	0.238	0.195	0.144	0.177			11:00:00	40	0.08	0.058	0.087	0.149	0.07	0.053	0.086	0.068	0.034	0.073			14:00:00	43	0.100035	0.131301	0.123458	0.0981237	0.0910978	0.0300504	-0.015876	0.0236506	0.0281858	-0.00925985
		14:00:00	43	0.187	0.178	0.224	0.321	0.218	0.177	0.234	0.2	0.147	0.175			14:00:00	43	0.108	0.086	0.126	0.2	0.092	0.058	0.082	0.073	0.037	0.071			17:30:00	45.5	0.154709	0.174401	0.196638	0.171412	0.0786841	0.0636259	0.0630516	-0.0111118	0.0210575	0.0111118
		17:30:00	45.5	0.238	0.225	0.304	0.428	0.238	0.187	0.248	0.198	0.149	0.177			17:30:00	45.5	0.159	0.133	0.206	0.307	0.112	0.068	0.096	0.071	0.039	0.073			22:00:00	50	0.110137	0.116834	0.120943	0.102537	0.0750549	-0.027814	-0.0519144	-0.0196206	0	-0.0157671
		22:00:00	50	0.34	0.317	0.453	0.608	0.283	0.179	0.228	0.192	0.149	0.172			22:00:00	50	0.261	0.225	0.355	0.487	0.157	0.06	0.076	0.065	0.039	0.068		2023-04-20	04:00:00	56	0.0997991	0.104422	0.0918549	0.0710769	0.113925	-0.0114988	0.0244339	0.00505089	0.0123513	0
	2023-04-20	04:00:00	56	0.554	0.513	0.714	0.867	0.437	0.175	0.24	0.194	0.152	0.172		2023-04-20	04:00:00	56	0.475	0.421	0.616	0.746	0.311	0.056	0.088	0.067	0.042	0.068			10:00:00	62	0.0676944	0.0703259	0.069193	0.0449602	0.0827628	0.0142537	-0.00974937	0.00730044	-0.0303869	-0.0153956
		10:00:00	62	0.792	0.734	1.031	1.098	0.637	0.18	0.235	0.197	0.145	0.166			10:00:00	62	0.713	0.642	0.933	0.977	0.511	0.061	0.083	0.07	0.035	0.062			14:30:00	66.5	0.0580873	0.0511053	0.00726358	-0.00022757	0.0582028	-0.0397885	-0.0315943	-0.061823	-0.0199138	-0.0348539
		14:30:00	66.5	1.005	0.9	1.062	1.097	0.79	0.17	0.224	0.18	0.142	0.157			14:30:00	66.5	0.926	0.808	0.964	0.976	0.664	0.051	0.072	0.053	0.032	0.053			17:30:00	69.5	0.00500188	0.0403593	-0.000692281	-0.00446972	0.0510966	-0.041721	-0.0498439	-0.0063494	-0.0822867	0.0300504
		17:30:00	69.5	1.019	1.004	1.06	1.084	0.9	0.164	0.214	0.179	0.135	0.162			17:30:00	69.5	0.94	0.912	0.962	0.963	0.774	0.045	0.062	0.052	0.025	0.058			22:00:00	74	0.00467854	0.00242339	0.00184036	0.0052451	0.0410416	0.018924	0.0423008	-0.00431513	0.0478025	-0.0158798
		22:00:00	74	1.039	1.014	1.068	1.107	1.057	0.168	0.227	0.178	0.141	0.158			22:00:00	74	0.96	0.922	0.97	0.986	0.931	0.049	0.075	0.051	0.031	0.054		2023-04-21	02:00:00	78	0.000520292	-0.00190529	0.00154163	-0.000761809	-0.00161638	-0.00515482	0.00331131	0.0278064	-0.0439727	0.0263401
	2023-04-21	02:00:00	78	1.041	1.007	1.074	1.104	1.051	0.167	0.228	0.184	0.136	0.164		2023-04-21	02:00:00	78	0.962	0.915	0.976	0.983	0.925	0.048	0.076	0.057	0.026	0.06			07:00:00	83	-0.00187991	0.000654665	0.00284847	-0.00101989	0.000216099	0.0121249	0.0176215	-0.0385807	0.0148216	-0.00678031
		07:00:00	83	1.032	1.01	1.088	1.099	1.052	0.17	0.235	0.174	0.138	0.162			07:00:00	83	0.953	0.918	0.99	0.978	0.926	0.051	0.083	0.047	0.028	0.058			11:00:00	87	0.0028691	0.000815661	-0.00356059	0.0045594	0.000539375	0.00485452	-0.00303034	0.0204195	0.0172482	0.0126077
		11:00:00	87	1.043	1.013	1.074	1.117	1.054	0.171	0.234	0.178	0.14	0.165			11:00:00	87	0.964	0.921	0.976	0.996	0.928	0.052	0.082	0.051	0.03	0.061			15:00:00	91	0.000518135	-0.000271592	0.00153218	0.000250878	0.00267955	0.0140224	0.011907	-0.00495066	-0.0263401	0.0158784
		15:00:00	91	1.045	1.012	1.08	1.118	1.064	0.174	0.238	0.177	0.137	0.169			15:00:00	91	0.966	0.92	0.982	0.997	0.938	0.055	0.086	0.05	0.027	0.065			17:00:00	93	-0.00311527	0.00325028	-0.00357692	-0.00201005	-0.00535911	0.0517703	0.0391261	0.115556	0.0526803	0.0225602
		17:00:00	93	1.039	1.018	1.073	1.114	1.054	0.18	0.245	0.19	0.14	0.172			17:00:00	93	0.96	0.926	0.975	0.993	0.928	0.061	0.093	0.063	0.03	0.068		2023-04-22	04:00:00	104	0.00224478	0.00261279	0.00202848	0.00252792	0.00317661	0.0290857	0.0318366	-0.0090985	0.0113785	0.0589115
	2023-04-22	04:00:00	104	1.063	1.045	1.095	1.142	1.087	0.203	0.284	0.184	0.144	0.234		2023-04-22	04:00:00	104	0.984	0.953	0.997	1.021	0.961	0.084	0.132	0.057	0.034	0.13			07:00:00	107	-0.00169808	-0.0070699	-0.00201208	-0.00759485	-0.00736484	0.0679707	0.0243417	-0.0572834	-0.0530216	0.00255429
		07:00:00	107	1.058	1.025	1.089	1.119	1.066	0.222	0.294	0.175	0.139	0.235			07:00:00	107	0.979	0.933	0.991	0.998	0.94	0.103	0.142	0.048	0.029	0.131			13:00:00	113	0.000340136	0.000713014	0.00167337	0.0016617	0.000707715	0.0691878	0.0431848	0.0226887	0	0.0671529
		13:00:00	113	1.06	1.029	1.099	1.129	1.07	0.275	0.336	0.182	0.139	0.3			13:00:00	113	0.981	0.937	1.001	1.008	0.944	0.156	0.184	0.055	0.029	0.196			18:00:00	118	-0.000203978	0	-0.000800802	0.00197435	0.00356965	0.0785123	0.0402329	-0.0492266	-0.029684	0.0769692
		18:00:00	118	1.059	1.029	1.095	1.139	1.087	0.35	0.377	0.17	0.135	0.392			18:00:00	118	0.98	0.937	0.997	1.018	0.961	0.231	0.225	0.043	0.025	0.288		2023-04-23	01:00:00	125	0.00101678	-0.000611154	0.000572001	-0.00056243	-0.00104439	0.0653542	0.0429896	0.0271491	0.0260459	0.0618377
	2023-04-23	01:00:00	125	1.066	1.025	1.099	1.135	1.08	0.484	0.456	0.179	0.14	0.548		2023-04-23	01:00:00	125	0.987	0.933	1.001	1.014	0.954	0.365	0.304	0.052	0.03	0.444			09:00:00	133	-0.000126711	0.00172967	0	0.000737465	0.000130959	0.0496515	0.0324154	0.0136499	0.0295486	0.0457055
		09:00:00	133	1.065	1.038	1.099	1.141	1.081	0.662	0.546	0.185	0.148	0.744			09:00:00	133	0.986	0.946	1.001	1.02	0.955	0.543	0.394	0.058	0.038	0.64			16:00:00	140	-0.000435319	-0.00182373	-0.000572001	-0.00197437	0.00014951	0.0252545	0.0221251	-0.0270346	0.0333736	0.0243619
		16:00:00	140	1.062	1.026	1.095	1.127	1.082	0.767	0.612	0.175	0.158	0.863			16:00:00	140	0.983	0.934	0.997	1.006	0.956	0.648	0.46	0.048	0.048	0.759		2023-04-24	01:00:00	149	0.000900602	0.000593227	0.00044489	0.00207895	-0.000232694	0.0156483	0.023237	-0.00233927	0.0403228	-0.000881839
	2023-04-24	01:00:00	149	1.07	1.031	1.099	1.146	1.08	0.865	0.719	0.174	0.179	0.857		2023-04-24	01:00:00	149	0.991	0.939	1.001	1.025	0.954	0.746	0.567	0.047	0.069	0.753			10:00:00	158	-0.0011269	-0.000831407	-0.00077973	-0.00108933	-0.00011653	-0.00612337	-0.00624724	0.0325541	0.00159875	-0.00178496
		10:00:00	158	1.06	1.024	1.092	1.136	1.079	0.825	0.688	0.19	0.18	0.845			10:00:00	158	0.981	0.932	0.994	1.015	0.953	0.706	0.536	0.063	0.07	0.741			17:00:00	165	-0.000729982	-0.00154108	-0.00115441	0.00112155	-0.00105319	0.000404122	0.0260015	0.0170779	0.0343059	-0.00410706
		17:00:00	165	1.055	1.014	1.084	1.144	1.072	0.827	0.795	0.198	0.199	0.824			17:00:00	165	0.976	0.922	0.986	1.023	0.946	0.708	0.643	0.071	0.089	0.72		2023-04-25	10:00:00	182	6.02392e-05	0.000508198	0.000770496	-0.000230455	0.0015949	0.000660945	0.000364798	0.0171292	0.0195085	0.000244589
	2023-04-25	10:00:00	182	1.056	1.022	1.097	1.14	1.098	0.835	0.799	0.222	0.234	0.827		2023-04-25	10:00:00	182	0.977	0.93	0.999	1.019	0.972	0.716	0.647	0.095	0.124	0.723			18:00:00	190	-0.00141535	-0.00299253	-0.00303966	-0.00641812	-0.00565588	-0.00535032	-0.00715617	0.00388632	0.0195565	-0.00457798
		18:00:00	190	1.045	1	1.073	1.089	1.055	0.805	0.763	0.225	0.255	0.801			18:00:00	190	0.966	0.908	0.975	0.968	0.929	0.686	0.611	0.098	0.145	0.697		2023-04-26	10:00:00	206	0.000193799	0.000616443	0.000128074	0.00296324	0.00106726	0.00054427	0.002408	0.0209383	0.0222491	0.0015061
	2023-04-26	10:00:00	206	1.048	1.009	1.075	1.136	1.071	0.811	0.787	0.264	0.317	0.818		2023-04-26	10:00:00	206	0.969	0.917	0.977	1.015	0.945	0.692	0.635	0.137	0.207	0.714		2023-04-27	10:00:00	230
	2023-04-27	10:00:00	230	1.037	1	1.09	1.129	1.068	0.825	0.76	0.32	0.373	0.812		2023-04-27	10:00:00	230	0.958	0.908	0.992	1.008	0.942	0.706	0.608	0.193	0.263	0.708
																Lag phase time		43	45.5	43	36	43	107	93	182	182	104
																	Mean	42.1				Mean	133.6
																	stdev	3.57771				stdev	44.4893
				0.4 mM Na2S + 10 mM L-cysteine														0.4 mM Na2S + 10 mM L-cysteine minus initial O.D. reading per tube														0.4 mM Na2S + 10 mM L-cysteine Individual Growth Rates													Average of bolded growth rates				Standard Deviation of bolded growth rates
	Date	Time	Relative	S2A	S2B	S2C	S2D	S2E	mmp1468A	mmp1468B	mmp1468C	mmp1468D	mmp1468E		Date	Time	Relative	S2A	S2B	S2C	S2D	S2E	mmp1468A	mmp1468B	mmp1468C	mmp1468D	mmp1468E		Date	Time	Relative	S2A	S2B	S2C	S2D	S2E	mmp1468A	mmp1468B	mmp1468C	mmp1468D	mmp1468E				S2	mmp1468			S2
	2023-04-17	19:00:00	0	0.026	0.009	0.007	0.014	0.04	0.031	0.028	0.023	0.047	0.015		2023-04-17	19:00:00	0	0	0	0	0	0	0	0	0	0	0		2023-04-18	10:00:00	15	#DIV/0!	#DIV/0!	#DIV/0!	#DIV/0!	#DIV/0!	#DIV/0!	#DIV/0!	#DIV/0!	#DIV/0!	#DIV/0!				0.0586217				0.0228589
	2023-04-18	10:00:00	15	0.079	0.038	0.025	0.049	0.059	0.045	0.069	0.038	0.109	0.063		2023-04-18	10:00:00	15	0.053	0.029	0.018	0.035	0.019	0.014	0.041	0.015	0.062	0.048			14:00:00	19	-0.110983	-0.0928909	-0.202733	-0.127706	-0.136636	-0.139904	-0.061959	0.0590972	-0.0488272	-0.0161346
		14:00:00	19	0.06	0.029	0.015	0.035	0.051	0.039	0.06	0.042	0.098	0.06			14:00:00	19	0.034	0.02	0.008	0.021	0.011	0.008	0.032	0.019	0.051	0.045			18:00:00	23	0.162007	0.0455804	0.139904	0.0973662	0.161657	0.402359	0.0362955	0.0477638	0.0233815	0.0677187				If only highest growth (within exponential growth) rate per culture tube is used
		18:00:00	23	0.091	0.033	0.021	0.045	0.061	0.071	0.065	0.046	0.103	0.074			18:00:00	23	0.065	0.024	0.014	0.031	0.021	0.04	0.037	0.023	0.056	0.059			22:00:00	27	-0.0118132	0.0102055	0	-0.0439727	-0.0528273	-0.300993	-0.0138925	0	0	-0.00427361				Average of bolded growth rates				Stanard Deviation of bolded growth rates
		22:00:00	27	0.088	0.034	0.021	0.04	0.057	0.043	0.063	0.046	0.103	0.073			22:00:00	27	0.062	0.025	0.014	0.026	0.017	0.012	0.035	0.023	0.056	0.058		2023-04-19	03:30:00	32.5	-0.0427844	-0.00742218	0	0	0.0103924	0	0.028768	-0.00808214	0.0032181	-0.00316214				S2	mmp1468			S2
	2023-04-19	03:30:00	32.5	0.075	0.033	0.021	0.04	0.058	0.043	0.069	0.045	0.104	0.072		2023-04-19	03:30:00	32.5	0.049	0.024	0.014	0.026	0.018	0.012	0.041	0.022	0.057	0.057			07:00:00	36	0.0277611	-0.0121599	-0.0440431	-0.0228693	-0.0520919	0.0228693	-0.0293298	-0.0272315	-0.00505702	-0.0374366				0.0662101				0.0585446
		07:00:00	36	0.08	0.032	0.019	0.038	0.055	0.044	0.065	0.043	0.103	0.065			07:00:00	36	0.054	0.023	0.012	0.024	0.015	0.013	0.037	0.02	0.056	0.05			11:00:00	40	0	-0.0227429	-0.0719205	-0.0333828	-0.0357752	0.240353	-0.0286026	0.0121975	-0.018527	-0.00505068
		11:00:00	40	0.08	0.03	0.016	0.035	0.053	0.065	0.061	0.044	0.099	0.064			11:00:00	40	0.054	0.021	0.009	0.021	0.013	0.034	0.033	0.021	0.052	0.049			14:00:00	43	-0.184999	0.0445105	0.122575	0.0303239	0	0.0281858	-0.0208401	0.0303239	0.0186965	-0.0210596
		14:00:00	43	0.057	0.033	0.02	0.037	0.053	0.068	0.059	0.046	0.102	0.061			14:00:00	43	0.031	0.024	0.013	0.023	0.013	0.037	0.031	0.023	0.055	0.046			17:30:00	45.5	0.221999	0.0471132	0.0830557	0.0786841	0	0.0210575	0.0707723	-0.0559048	0.0142872	0.0857639
		17:30:00	45.5	0.08	0.036	0.023	0.042	0.053	0.07	0.065	0.043	0.104	0.072			17:30:00	45.5	0.054	0.027	0.016	0.028	0.013	0.039	0.037	0.02	0.057	0.057			22:00:00	50	0.0377553	-0.0455099	-0.0832652	-0.0639293	0	-0.281259	0	0	-0.00793735	-0.0291174
		22:00:00	50	0.09	0.031	0.018	0.035	0.053	0.042	0.065	0.043	0.102	0.065			22:00:00	50	0.064	0.022	0.011	0.021	0.013	0.011	0.037	0.02	0.055	0.05		2023-04-20	04:00:00	56	-0.0662805	0.00740863	0.0145019	0.0418857	0.0123513	-0.015885	-0.0140929	0	0.0278423	-0.0213056
	2023-04-20	04:00:00	56	0.069	0.032	0.019	0.041	0.054	0.041	0.062	0.043	0.112	0.059		2023-04-20	04:00:00	56	0.043	0.023	0.012	0.027	0.014	0.01	0.034	0.02	0.065	0.044			10:00:00	62	0.0527229	-0.015162	-0.047947	0	-0.0256918	0.213489	0.0095264	-0.0996395	-0.0105856	-0.0288786
		10:00:00	62	0.085	0.03	0.016	0.041	0.052	0.067	0.064	0.034	0.108	0.052			10:00:00	62	0.059	0.021	0.009	0.027	0.012	0.036	0.036	0.011	0.061	0.037			14:30:00	66.5	-0.0808812	0	0.0817166	-0.00838674	-0.0639293	-0.438685	-0.0558477	-0.100441	-0.023009	-0.0123489
		14:30:00	66.5	0.067	0.03	0.02	0.04	0.049	0.036	0.056	0.03	0.102	0.05			14:30:00	66.5	0.041	0.021	0.013	0.026	0.009	0.005	0.028	0.007	0.055	0.035			17:30:00	69.5	0.052543	-0.0513836	-0.25773	0.0247027	-0.195929	0.536479	0.0116971	0.118892	-0.0453774	-0.00966251
		17:30:00	69.5	0.074	0.027	0.013	0.042	0.045	0.056	0.057	0.033	0.095	0.049			17:30:00	69.5	0.048	0.018	0.006	0.028	0.005	0.025	0.029	0.01	0.048	0.034			22:00:00	74	0.0220202	0.0342557	0.113517	0.0792611	#NUM!	-0.253208	-0.0158798	0.02118	0.00907155	-0.0205274
		22:00:00	74	0.079	0.03	0.017	0.054	0.04	0.039	0.055	0.034	0.097	0.046			22:00:00	74	0.053	0.021	0.01	0.04	0	0.008	0.027	0.011	0.05	0.031		2023-04-21	02:00:00	78	-0.00476205	0	0.0841181	0.105499	#DIV/0!	0.0294458	0.0345376	0	-0.0102055	0.0230933
	2023-04-21	02:00:00	78	0.078	0.03	0.021	0.075	0.047	0.04	0.059	0.034	0.095	0.049		2023-04-21	02:00:00	78	0.052	0.021	0.014	0.061	0.007	0.009	0.031	0.011	0.048	0.034			07:00:00	83	0	-0.0308301	-0.0482324	0.0275243	#NUM!	-0.162186	0.0125041	0	0.0081644	-0.0121249
		07:00:00	83	0.078	0.027	0.018	0.084	0.04	0.035	0.061	0.034	0.097	0.047			07:00:00	83	0.052	0.018	0.011	0.07	0	0.004	0.033	0.011	0.05	0.032			11:00:00	87	0.0140224	0.0263401	0.0417635	0.211314	#DIV/0!	-0.0719205	-0.0238275	-0.0238275	-0.0102055	0
		11:00:00	87	0.081	0.029	0.02	0.177	0.039	0.034	0.058	0.033	0.095	0.047			11:00:00	87	0.055	0.02	0.013	0.163	-0.001	0.003	0.03	0.01	0.048	0.032			15:00:00	91	0.00450463	-0.0263401	-0.121377	-0.0398191	#NUM!	0.530066	-0.0172482	-0.0557859	0.00515482	0.0294458
		15:00:00	91	0.082	0.027	0.015	0.153	0.054	0.056	0.056	0.031	0.096	0.051			15:00:00	91	0.056	0.018	0.008	0.139	0.014	0.025	0.028	0.008	0.049	0.036			17:00:00	93	0.0427611	0.0526803	0.0588915	0.0703499	0.125657	-0.366985	-0.037054	0	0	-0.0588915
		17:00:00	93	0.087	0.029	0.016	0.174	0.058	0.043	0.054	0.031	0.096	0.047			17:00:00	93	0.061	0.02	0.009	0.16	0.018	0.012	0.026	0.008	0.049	0.032		2023-04-22	04:00:00	104	0.0211756	0.00443547	0.00957823	0.0540643	0.0832992	-0.00791013	0.00673709	0.0289503	0.00363685	0.0156228
	2023-04-22	04:00:00	104	0.103	0.03	0.017	0.304	0.085	0.042	0.056	0.034	0.098	0.053		2023-04-22	04:00:00	104	0.077	0.021	0.01	0.29	0.045	0.011	0.028	0.011	0.051	0.038			07:00:00	107	0.00854748	0.0155067	0.0607739	0.0317701	0.122575	0.245866	0.0547677	-0.262819	-0.0202082	-0.0180224
		07:00:00	107	0.105	0.031	0.019	0.333	0.105	0.054	0.061	0.028	0.095	0.051			07:00:00	107	0.079	0.022	0.012	0.319	0.065	0.023	0.033	0.005	0.048	0.036			13:00:00	113	0.0342105	-0.015885	-0.0145019	0.0269558	0.0830736	0.0386336	-0.0397352	0.115525	0.0165152	0
		13:00:00	113	0.123	0.029	0.018	0.389	0.147	0.06	0.054	0.033	0.1	0.051			13:00:00	113	0.097	0.02	0.011	0.375	0.107	0.029	0.026	0.01	0.053	0.036			18:00:00	118	0.0322975	-0.0102587	0.0174023	0.019788	0.0841843	-0.315107	0.0148216	-0.071335	-0.0283301	-0.00563418
		18:00:00	118	0.14	0.028	0.019	0.428	0.203	0.037	0.056	0.03	0.093	0.05			18:00:00	118	0.114	0.019	0.012	0.414	0.163	0.006	0.028	0.007	0.046	0.035		2023-04-23	01:00:00	125	0.0108551	0	0	0.0128609	0.0599541	-0.099021	0.00501305	-0.0220215	0.0471774	-0.00414108
	2023-04-23	01:00:00	125	0.149	0.028	0.019	0.467	0.288	0.034	0.057	0.029	0.111	0.049		2023-04-23	01:00:00	125	0.123	0.019	0.012	0.453	0.248	0.003	0.029	0.006	0.064	0.034			09:00:00	133	0.0367201	0.0392072	0.075767	0.0148148	0.0398067	0.122604	0.0270279	0.0866434	-0.0235739	0.00362344
		09:00:00	133	0.191	0.035	0.029	0.524	0.381	0.039	0.064	0.035	0.1	0.05			09:00:00	133	0.165	0.026	0.022	0.51	0.341	0.008	0.036	0.012	0.053	0.035			16:00:00	140	-0.000868435	0.0155999	0.0124302	0.00167086	0.0180775	-0.0410974	-0.030889	-0.0769995	-0.0233756	-0.00414108
		16:00:00	140	0.19	0.3	0.031	0.53	0.427	0.037	0.057	0.03	0.092	0.049			16:00:00	140	0.164	0.029	0.024	0.516	0.387	0.006	0.029	0.007	0.045	0.034		2023-04-24	01:00:00	149	0.0237044	-0.0210269	0.0746771	-0.00195508	0.0140083	-0.0770164	-0.0210269	0.0148368	0.00946198	-0.013907
	2023-04-24	01:00:00	149	0.229	0.033	0.054	0.521	0.479	0.034	0.052	0.031	0.096	0.045		2023-04-24	01:00:00	149	0.203	0.024	0.047	0.507	0.439	0.003	0.024	0.008	0.049	0.03			10:00:00	158	0.00429468	0.013087	0.0325541	0.000655525	-0.00624677	0	0.0353837	0.013087	0	0
		10:00:00	158	0.237	0.036	0.07	0.524	0.455	0.034	0.061	0.032	0.096	0.045			10:00:00	158	0.211	0.027	0.063	0.51	0.415	0.003	0.033	0.009	0.049	0.03			17:00:00	165	0.00334575	-0.00539148	0.00446465	-0.0113647	-0.00814524	0.277987	0.0310092	-0.0168261	0.0165018	0.0136157
		17:00:00	165	0.242	0.035	0.072	0.485	0.432	0.052	0.069	0.031	0.102	0.048			17:00:00	165	0.216	0.026	0.065	0.471	0.392	0.021	0.041	0.008	0.055	0.033		2023-04-25	10:00:00	182	0.00570543	0.0140242	0.0282102	0.000497454	-0.00182886	-0.0159961	-0.0315011	-0.00785479	-0.00800777	-0.0118042
	2023-04-25	10:00:00	182	0.264	0.042	0.112	0.489	0.42	0.047	0.052	0.03	0.095	0.042		2023-04-25	10:00:00	182	0.238	0.033	0.105	0.475	0.38	0.016	0.024	0.007	0.048	0.027			18:00:00	190	0.00156578	-0.00384646	0.005815	-0.00815507	-0.0102798	0.0453632	0.0100053	0.0166914	0.00510275	0.0250838
		18:00:00	190	0.267	0.041	0.117	0.459	0.39	0.054	0.054	0.031	0.097	0.048			18:00:00	190	0.241	0.032	0.11	0.445	0.35	0.023	0.026	0.008	0.05	0.033		2023-04-26	10:00:00	206	0.00426017	0.0213079	-0.00350559	-0.0030213	0	-0.0406617	0.0129775	0.0199034	0.00708304	0.0104409
	2023-04-26	10:00:00	206	0.284	0.054	0.111	0.438	0.39	0.043	0.06	0.034	0.103	0.054		2023-04-26	10:00:00	206	0.258	0.045	0.104	0.424	0.35	0.012	0.032	0.011	0.056	0.039		2023-04-27	10:00:00	230
	2023-04-27	10:00:00	230	0.274	0.075	0.16	0.436	0.345	0.037	0.06	0.027	0.104	0.045		2023-04-27	10:00:00	230	0.248	0.066	0.153	0.422	0.305	0.006	0.032	0.004	0.057	0.03
																Lag phase time		113	182	182	87	113
																	Mean	135.4
																	stdev	43.844
				10 mM L-cysteine alone														10 mM L-cysteine alone minus initial O.D. reading per tube
	Date	Time	Relative	S2A	S2B	S2C	S2D	S2E	mmp1468A	mmp1468B	mmp1468C	mmp1468D	mmp1468E		Date	Time	Relative	S2A	S2B	S2C	S2D	S2E	mmp1468A	mmp1468B	mmp1468C	mmp1468D	mmp1468E
	2023-04-17	19:00:00	0	0.012	0.004	0.025	0.005	0.01	0.014	0.006	0.003	0.018	0.013		2023-04-17	19:00:00	0	0	0	0	0	0	0	0	0	0	0
	2023-04-18	10:00:00	15	0.052	0.047	0.071	0.025	0.048	0.054	0.033	0.031	0.049	0.054		2023-04-18	10:00:00	15	0.04	0.043	0.046	0.02	0.038	0.04	0.027	0.028	0.031	0.041
		14:00:00	19	0.05	0.039	0.081	0.021	0.045	0.043	0.015	0.03	0.054	0.0148			14:00:00	19	0.038	0.035	0.056	0.016	0.035	0.029	0.009	0.027	0.036	0.0018
		18:00:00	23	0.056	0.049	0.085	0.025	0.049	0.049	0.029	0.032	0.06	0.045			18:00:00	23	0.044	0.045	0.06	0.02	0.039	0.035	0.023	0.029	0.042	0.032
		22:00:00	27	0.054	0.047	0.088	0.024	0.045	0.051	0.029	0.034	0.057	0.054			22:00:00	27	0.042	0.043	0.063	0.019	0.035	0.037	0.023	0.031	0.039	0.041
	2023-04-19	03:30:00	32.5	0.055	0.045	0.082	0.026	0.05	0.05	0.031	0.032	0.057	0.047		2023-04-19	03:30:00	32.5	0.043	0.041	0.057	0.021	0.04	0.036	0.025	0.029	0.039	0.034
		07:00:00	36	0.055	0.044	0.081	0.026	0.051	0.048	0.03	0.03	0.055	0.051			07:00:00	36	0.043	0.04	0.056	0.021	0.041	0.034	0.024	0.027	0.037	0.038
		11:00:00	40	0.053	0.044	0.08	0.024	0.042	0.047	0.027	0.03	0.053	0.054			11:00:00	40	0.041	0.04	0.055	0.019	0.032	0.033	0.021	0.027	0.035	0.041
		14:00:00	43	0.054	0.048	0.074	0.025	0.041	0.051	0.032	0.03	0.052	0.051			14:00:00	43	0.042	0.044	0.049	0.02	0.031	0.037	0.026	0.027	0.034	0.038
		17:30:00	45.5	0.059	0.045	0.087	0.028	0.052	0.055	0.027	0.035	0.059	0.055			17:30:00	45.5	0.047	0.041	0.062	0.023	0.042	0.041	0.021	0.032	0.041	0.042
		22:00:00	50	0.052	0.047	0.08	0.023	0.048	0.047	0.032	0.031	0.054	0.049			22:00:00	50	0.04	0.043	0.055	0.018	0.038	0.033	0.026	0.028	0.036	0.036
	2023-04-20	04:00:00	56	0.052	0.048	0.082	0.022	0.041	0.048	0.027	0.031	0.054	0.047		2023-04-20	04:00:00	56	0.04	0.044	0.057	0.017	0.031	0.034	0.021	0.028	0.036	0.034
		10:00:00	62	0.051	0.041	0.082	0.019	0.044	0.043	0.025	0.029	0.051	0.044			10:00:00	62	0.039	0.037	0.057	0.014	0.034	0.029	0.019	0.026	0.033	0.031
		14:30:00	66.5	0.05	0.044	0.081	0.02	0.04	0.044	0.025	0.03	0.05	0.045			14:30:00	66.5	0.038	0.04	0.056	0.015	0.03	0.03	0.019	0.027	0.032	0.032
		17:30:00	69.5	0.049	0.034	0.075	0.017	0.037	0.041	0.021	0.027	0.045	0.043			17:30:00	69.5	0.037	0.03	0.05	0.012	0.027	0.027	0.015	0.024	0.027	0.03
		22:00:00	74	0.051	0.043	0.079	0.022	0.038	0.045	0.027	0.03	0.043	0.047			22:00:00	74	0.039	0.039	0.054	0.017	0.028	0.031	0.021	0.027	0.025	0.034
	2023-04-21	02:00:00	78	0.05	0.041	0.082	0.021	0.039	0.044	0.026	0.031	0.049	0.048		2023-04-21	02:00:00	78	0.038	0.037	0.057	0.016	0.029	0.03	0.02	0.028	0.031	0.035
		07:00:00	83	0.053	0.039	0.081	0.018	0.042	0.041	0.026	0.028	0.053	0.047			07:00:00	83	0.041	0.035	0.056	0.013	0.032	0.027	0.02	0.025	0.035	0.034
		11:00:00	87	0.051	0.041	0.078	0.02	0.04	0.042	0.03	0.03	0.048	0.046			11:00:00	87	0.039	0.037	0.053	0.015	0.03	0.028	0.024	0.027	0.03	0.033
		15:00:00	91	0.049	0.037	0.076	0.021	0.043	0.043	0.021	0.03	0.045	0.045			15:00:00	91	0.037	0.033	0.051	0.016	0.033	0.029	0.015	0.027	0.027	0.032
		17:00:00	93	0.05	0.04	0.08	0.021	0.037	0.048	0.025	0.034	0.051	0.052			17:00:00	93	0.038	0.036	0.055	0.016	0.027	0.034	0.019	0.031	0.033	0.039
	2023-04-22	04:00:00	104	0.048	0.038	0.079	0.021	0.04	0.044	0.02	0.029	0.045	0.046		2023-04-22	04:00:00	104	0.036	0.034	0.054	0.016	0.03	0.03	0.014	0.026	0.027	0.033
		07:00:00	107	0.051	0.039	0.082	0.024	0.038	0.047	0.025	0.031	0.048	0.049			07:00:00	107	0.039	0.035	0.057	0.019	0.028	0.033	0.019	0.028	0.03	0.036
		13:00:00	113	0.05	0.041	0.082	0.02	0.041	0.046	0.028	0.03	0.045	0.051			13:00:00	113	0.038	0.037	0.057	0.015	0.031	0.032	0.022	0.027	0.027	0.038
		18:00:00	118	0.046	0.041	0.075	0.018	0.044	0.049	0.03	0.026	0.05	0.049			18:00:00	118	0.034	0.037	0.05	0.013	0.034	0.035	0.024	0.023	0.032	0.036
	2023-04-23	01:00:00	125	0.046	0.047	0.074	0.019	0.05	0.043	0.021	0.027	0.052	0.044		2023-04-23	01:00:00	125	0.034	0.043	0.049	0.014	0.04	0.029	0.015	0.024	0.034	0.031
		09:00:00	133	0.052	0.043	0.079	0.017	0.045	0.043	0.03	0.03	0.049	0.047			09:00:00	133	0.04	0.039	0.054	0.012	0.035	0.029	0.024	0.027	0.031	0.034
		16:00:00	140	0.053	0.039	0.081	0.02	0.049	0.041	0.025	0.029	0.05	0.049			16:00:00	140	0.041	0.035	0.056	0.015	0.039	0.027	0.019	0.026	0.032	0.036
	2023-04-24	01:00:00	149	0.049	0.048	0.071	0.016	0.043	0.039	0.027	0.026	0.045	0.044		2023-04-24	01:00:00	149	0.037	0.044	0.046	0.011	0.033	0.025	0.021	0.023	0.027	0.031
		10:00:00	158	0.045	0.035	0.078	0.019	0.038	0.04	0.025	0.027	0.052	0.048			10:00:00	158	0.033	0.031	0.053	0.014	0.028	0.026	0.019	0.024	0.034	0.035
		17:00:00	165	0.051	0.039	0.078	0.024	0.035	0.044	0.019	0.024	0.05	0.051			17:00:00	165	0.039	0.035	0.053	0.019	0.025	0.03	0.013	0.021	0.032	0.038
	2023-04-25	10:00:00	182	0.052	0.037	0.08	0.021	0.038	0.042	0.019	0.028	0.049	0.049		2023-04-25	10:00:00	182	0.04	0.033	0.055	0.016	0.028	0.028	0.013	0.025	0.031	0.036
		18:00:00	190	0.048	0.041	0.082	0.021	0.04	0.047	0.021	0.03	0.049	0.049			18:00:00	190	0.036	0.037	0.057	0.016	0.03	0.033	0.015	0.027	0.031	0.036
	2023-04-26	10:00:00	206	0.043	0.044	0.079	0.022	0.037	0.042	0.027	0.026	0.052	0.046		2023-04-26	10:00:00	206	0.031	0.04	0.054	0.017	0.027	0.028	0.021	0.023	0.034	0.033
	2023-04-27	10:00:00	230	0.044	0.037	0.081	0.019	0.048	0.043	0.02	0.033	0.051	0.052		2023-04-27	10:00:00	230	0.032	0.033	0.056	0.014	0.038	0.029	0.014	0.03	0.033	0.039
			Controls
			[Na2S]	2 mM	0.4 mM	2 mM	0.4 mM	2 mM	0.4 mM	2 mM	0.4 mM
			[L-Cysteine]	0 mM	0 mM	1 mM	1 mM	5 mM	5 mM	10 mM	10 mM	10 mM
	Date	Time	Relative	2	0.4	2 + 1	0.4 + 1	2 + 5	0.4 + 5	2 + 10	0.4 + 10	10
	2023-04-17	19:00:00	0	0.181	0.042	0.111	0.026	0.127	0.006	0.099	0.003	0.015
	2023-04-18	10:00:00	15	0.217	0.079	0.157	0.055	0.182	0.033	0.0151	0.029	0.066
		14:00:00	19	0.208	0.082	0.147	0.039	0.165	0.031	0.144	0.027	0.067
		18:00:00	23	0.211	0.084	0.154	0.044	0.179	0.032	0.151	0.032	0.069
		22:00:00	27	0.212	0.085	0.153	0.049	0.178	0.031	0.151	0.031	0.062
	2023-04-19	03:30:00	32.5	0.213	0.088	0.156	0.061	0.182	0.03	0.15	0.031	0.08
		07:00:00	36	0.211	0.084	0.152	0.062	0.157	0.031	0.147	0.032	0.075
		11:00:00	40	0.208	0.083	0.152	0.061	0.149	0.029	0.147	0.03	Broken
		14:00:00	43	0.198	0.084	0.154	0.062	0.172	0.03	0.145	0.028
		17:30:00	45.5	0.216	0.08	0.156	0.059	0.184	0.034	0.152	0.03
		22:00:00	50	0.205	0.084	0.16	0.052	0.154	0.031	0.149	0.03
	2023-04-20	04:00:00	56	0.206	0.081	0.158	0.051	0.161	0.03	0.144	0.024
		10:00:00	62	0.212	0.078	0.154	0.048	0.179	0.028	0.139	0.028
		14:30:00	66.5	0.212	0.08	0.156	0.058	0.177	0.03	0.142	0.023
		17:30:00	69.5	0.205	0.069	0.15	0.045	0.172	0.024	0.138	0.022
		22:00:00	74	0.207	0.079	0.148	0.046	0.178	0.027	0.144	0.026
	2023-04-21	02:00:00	78	0.209	0.081	0.151	0.054	0.164	0.031	0.139	0.027
		07:00:00	83	0.213	0.081	0.153	0.049	0.171	0.027	0.142	0.03
		11:00:00	87	0.208	0.081	0.155	0.055	0.153	0.031	0.145	0.024
		15:00:00	91	0.212	0.082	0.148	0.058	0.182	0.027	0.141	0.025
		17:00:00	93	0.21	0.084	0.149	0.051	0.177	0.027	0.139	0.028
	2023-04-22	04:00:00	104	0.212	0.081	0.15	0.048	0.175	0.029	0.147	0.025
		07:00:00	107	0.211	0.078	0.151	0.051	0.179	0.03	0.149	0.027
		13:00:00	113	0.208	0.083	0.151	0.062	0.165	0.03	0.139	0.031
		18:00:00	118	0.207	0.083	0.148	0.061	0.182	0.028	0.145	0.03
	2023-04-23	01:00:00	125	0.207	0.082	0.16	0.061	0.165	0.031	0.147	0.03
		09:00:00	133	0.213	0.084	0.156	0.057	0.173	0.029	0.152	0.024
		16:00:00	140	0.211	0.079	0.149	0.053	0.172	0.029	0.15	0.027
	2023-04-24	01:00:00	149	0.215	0.073	0.157	0.058	0.161	0.027	0.151	0.03
		10:00:00	158	0.212	0.079	0.158	0.05	0.165	0.033	0.146	0.032
		17:00:00	165	0.208	0.081	0.149	0.049	0.17	0.031	0.144	0.029
	2023-04-25	10:00:00	182	0.213	0.08	0.15	0.055	0.174	0.027	0.152	0.026
		18:00:00	190	0.213	0.072	0.158	0.06	0.174	0.027	0.152	0.027
	2023-04-26	10:00:00	206	0.209	0.075	0.158	0.052	0.171	0.03	0.145	0.028
	2023-04-27	10:00:00	230	0.206	0.081	0.153	0.061	0.175	0.028	0.149	0.03
[truncated: 46 more columns]
