# Supplementary material for: Evolution, structure and function of L-cysteine desulfidase, an enzyme involved in sulfur metabolism in the methanogenic archeon Methanococcus maripaludis
Source: Commun Biol. 2025 Nov 25;8:1667. doi: 10.1038/s42003-025-09053-0 (PMC12647591; doi:10.1038/s42003-025-09053-0)
Supplement: Supplementary file 13 — Supplementary Data 10 [file 42003_2025_9053_MOESM13_ESM.xlsx]

## Sheet: High Inoc Data and Significance
The previous experiment from 5-9-23 suggested that M. Maripaludis S2 is capable of utilizing cysteine as the sole (or near sole since some transfer came from inoculation) sulfur source during growth
a doubling time of ~24 hours was observed in this case, requiring between 7 - 10 days to grow to their max O.D. of slightly above 0.3 when provided 5 mM L-cystein in McFC @ 37C
S2 and mmp1468 stocks were grown in 0.4 mM Na2S for inoculum
O.D. of stocks:
S2:
mmp1468:																								S2	Δmmp1468	S2	Δmmp1468	S2	Δmmp1468
Stocks will have their O.D. equilibrated and then 0.1 mL will be used for each inoculation
S2 that previously grew in 5 mM L-cysteine alone will also be carried over directly to another 5 replicates of 5 mM L-cysteine to see if it grows more quickly (possibly from better expression of mmp1468)																								S2										Δmmp1468
Only one of the S2 replicates that grew previously will be carried over, I select S2E from 5-9-23 5 mM L-cysteine alone sample																					No Sulfur	0.1 mM Na₂S + 5 mM L-cysteine	0.1 mM Na₂S	1 mM L-cysteine	2 mM L-cysteine	5 mM L-cysteine	10 mM L-cysteine				No Sulfur	0.1 mM Na₂S + 5 mM L-cysteine	0.1 mM Na₂S	1 mM L-cysteine	2 mM L-cysteine	5 mM L-cysteine	10 mM L-cysteine			No Sulfur		0.1 mM Na₂S + 5 mM L-cysteine		0.1 mM Na₂S		1 mM L-cysteine		2 mM L-cysteine
Conditions to be tested:																				Average	0.018	0.5518	0.314	0.027	0.059	0.2502	0.38			Average	0.027	0.388	0.319	0.043	0.032	0.0442	0.037		Average	0.018	0.027	0.5518	0.388	0.314	0.319	0.027	0.043	0.059	0.032
No sulfur addition											Dilutions:									SEM	0.004	0.02	0.01	0.004	0.006	0.06	0.03			SEM	0.003	0.01	0.01	0.003	0.002	0.003	0.005		SEM	0.004	0.003	0.02	0.01	0.01	0.01	0.004	0.003	0.006	0.002
0.1 mM Na2S + 5 mM L-cysteine											500 mM L-cysteine stock									Time to max										Time to max
0.1 mM Na2S alone												For 10 mM
1 mM L-cysteine alone													2.5 mL 500 mM L-cysteine will be added to 2.5 mL ddH20 for 250 mM stock
2 mM L-cysteine alone													0.2 mL of 250 mM stock will be added to each tube for 10 mM
5 mM L-cysteine alone												For 5 mM
10 mM L-cysteine													1.25 mL 500 mM will be added to 3.75 mL ddH2O for 125 mM stock
5 mM L-cysteine with inoculum previously exposed to 5 mM L-cysteine													0.2 mL of 125 mM stock will be added to each tube for 5 mM
No cell addition (1 tube of each sulfur or no sulfur type) = 7 tubes (no need for 2x 5 mM L-cysteine controls)												For 2 mM
Each condition type will have 5 replicates per culture type													0.5 mL 500 mM will be added to 4.5 mL ddH2O for 50 mM stock
													0.2 mL 50 mM stock will be added to each tube for 2 mM
												For 1 mM
													0.250 mL 500 mM will be added to 4.75 mL ddH20 for 25 mM stock
													0.2 mL 50 mM Stock will be added to each tube for 1 mM
											100 mM Na2S stock
												For 0.1 mM Na2S
													0.25 mL 100 mM will be added to 4.75 mL ddH2O for 5 mM stock
													2.5 mL 5 mM stock into 2.5 mL ddH2O for 2.5 mM stock
													0.2 mL 2.5 mM stock will be added to each tube for 0.1 mM
			No sulfur addition																										Average			SD			SEM
Date	Time	Relative	S2A	S2B	S2C	S2D	S2E	1468A	1468B	1468C	1468D	1468E		Date	Time	Relative	S2A	S2B	S2C	S2D	S2E	1468A	1468B	1468C	1468D	1468E			S2	mmp1468		S2	mmp1468		S2	mmp1468
2023-05-30	17:00:00	0	0.036	0.037	0.03	0.059	0.047	0.05	0.027	0.047	0.044	0.018		2023-05-30	17:00:00	0	0	0	0	0	0	0	0	0	0	0			0.018	0.027		0.00842615	0.00632456		0.00376829	0.00282843
2023-05-31	09:00:00	16	0.05	0.044	0.057	0.071	0.062	0.067	0.042	0.065	0.066	0.035		2023-05-31	09:00:00	16	0.014	0.007	0.027	0.012	0.015	0.017	0.015	0.018	0.022	0.017
	15:00:00	22	0.051	0.04	0.034	0.074	0.049	0.072	0.065	0.071	0.068	0.044			15:00:00	22	0.015	0.003	0.004	0.015	0.002	0.022	0.038	0.024	0.024	0.026
	18:00:00	25	0.046	0.039	0.035	0.085	0.05	0.067	0.058	0.068	0.069	0.041			18:00:00	25	0.01	0.002	0.005	0.026	0.003	0.017	0.031	0.021	0.025	0.023
2023-06-01	11:00:00	42	0.035	0.032	0.025	0.053	0.042	0.058	0.059	0.069	0.068	0.041		2023-06-01	11:00:00	42	-0.001	-0.005	-0.005	-0.006	-0.005	0.008	0.032	0.022	0.024	0.023
2023-06-02	11:00:00	66	0.03	0.031	0.034	0.05	0.045	0.06	0.049	0.067	0.063	0.04		2023-06-02	11:00:00	66	-0.006	-0.006	0.004	-0.009	-0.002	0.01	0.022	0.02	0.019	0.022
2023-06-03	12:00:00	91	0.034	0.034	0.028	0.065	0.045	0.06	0.052	0.063	0.063	0.04		2023-06-03	12:00:00	91	-0.002	-0.003	-0.002	0.006	-0.002	0.01	0.025	0.016	0.019	0.022
2023-06-04	12:00:00	115	0.025	0.026	0.034	0.046	0.041	0.054	0.041	0.057	0.057	0.03		2023-06-04	12:00:00	115	-0.011	-0.011	0.004	-0.013	-0.006	0.004	0.014	0.01	0.013	0.012
2023-06-05	11:00:00	138	0.035	0.025	0.024	0.046	0.032	0.05	0.04	0.058	0.058	0.03		2023-06-05	11:00:00	138	-0.001	-0.012	-0.006	-0.013	-0.015	0	0.013	0.011	0.014	0.012
2023-06-06	16:00:00	167	0.035	0.029	0.02	0.041	0.021	0.035	0.037	0.035	0.036	0.03		2023-06-06	16:00:00	167	-0.001	-0.008	-0.01	-0.018	-0.026	-0.015	0.01	-0.012	-0.008	0.012
2023-06-07	18:00:00	193	0.028	0.023	0.017	0.04	0.02	0.034	0.028	0.03	0.031	0.023		2023-06-07	18:00:00	193	-0.008	-0.014	-0.013	-0.019	-0.027	-0.016	0.001	-0.017	-0.013	0.005
2023-06-08	18:00:00	217	0.03	0.028	0.022	0.054	0.023	0.032	0.033	0.032	0.032	0.022		2023-06-08	18:00:00	217	-0.006	-0.009	-0.008	-0.005	-0.024	-0.018	0.006	-0.015	-0.012	0.004
2023-06-09	13:00:00	236	0.031	0.032	0.018	0.059	0.024	0.033	0.027	0.028	0.035	0.02		2023-06-09	13:00:00	236	-0.005	-0.005	-0.012	0	-0.023	-0.017	0	-0.019	-0.009	0.002
2023-06-11	15:00:00	286	0.024	0.023	0.019	0.053	0.023	0.026	0.03	0.02	0.027	0.016		2023-06-11	15:00:00	286	-0.012	-0.014	-0.011	-0.006	-0.024	-0.024	0.003	-0.027	-0.017	-0.002
2023-06-12	17:00:00	312	0.027	0.027	0.02	0.051	0.025	0.028	0.031	0.025	0.026	0.015		2023-06-12	17:00:00	312	-0.009	-0.01	-0.01	-0.008	-0.022	-0.022	0.004	-0.022	-0.018	-0.003
2023-06-13	11:00:00	330	0.026	0.023	0.017	0.042	0.022	0.027	0.022	0.02	0.025	0.014		2023-06-13	11:00:00	330	-0.01	-0.014	-0.013	-0.017	-0.025	-0.023	-0.005	-0.027	-0.019	-0.004
2023-06-14	10:00:00	353	0.024	0.033	0.016	0.039	0.023	0.027	0.022	0.022	0.027	0.01		2023-06-14	10:00:00	353	-0.012	-0.004	-0.014	-0.02	-0.024	-0.023	-0.005	-0.025	-0.017	-0.008
2023-06-15	11:00:00	378	0.028	0.024	0.03	0.045	0.023	0.026	0.021	0.021	0.022	0.009		2023-06-15	11:00:00	378	-0.008	-0.013	0	-0.014	-0.024	-0.024	-0.006	-0.026	-0.022	-0.009
2023-06-16	11:00:00	402	0.034	0.036	0.022	0.047	0.031	0.034	0.027	0.027	0.028	0.016		2023-06-16	11:00:00	402	-0.002	-0.001	-0.008	-0.012	-0.016	-0.016	0	-0.02	-0.016	-0.002
2023-06-19	13:00:00	476	0.04	0.03	0.013	0.031	0.023	0.026	0.023	0.018	0.02	0.015		2023-06-19	13:00:00	476	0.004	-0.007	-0.017	-0.028	-0.024	-0.024	-0.004	-0.029	-0.024	-0.003
2023-06-20	17:00:00	504	0.032	0.028	0.012	0.028	0.018	0.026	0.02	0.015	0.018	0.012		2023-06-20	17:00:00	504	-0.004	-0.009	-0.018	-0.031	-0.029	-0.024	-0.007	-0.032	-0.026	-0.006
2023-06-23	11:00:00	570	0.035	0.034	0.037	0.048	0.034	0.039	0.036	0.027	0.03	0.013		2023-06-23	11:00:00	570	-0.001	-0.003	0.007	-0.011	-0.013	-0.011	0.009	-0.02	-0.014	-0.005
2023-06-29	12:00:00	715	0.032	0.031	0.017	0.031	0.03	0.025	0.023	0.021	0.02	0.011		2023-06-29	12:00:00	715
			0.1 mM Na2S + 5 mM L-cysteine																										Average			SD			SEM			Individual Growth Rates for 0.1 mM Na2S + 5 mM L-cysteine
Date	Time	Relative	S2A	S2B	S2C	S2D	S2E	1468A	1468B	1468C	1468D	1468E		Date	Time	Relative	S2A	S2B	S2C	S2D	S2E	1468A	1468B	1468C	1468D	1468E			S2	mmp1468		S2	mmp1468		S2	mmp1468		Date	Time	Relative	S2A	S2B	S2C	S2D	S2E	1468A	1468B	1468C	1468D
2023-05-30	17:00:00	0	0.099	0.082	0.073	0.042	0.068	0.112	0.038	0.084	0.095	0.037		2023-05-30	17:00:00	0	0	0	0	0	0	0	0	0	0	0			0.5518	0.388		0.0540157	0.0248495		0.0241566	0.0111131		2023-05-31	09:00:00	16	#DIV/0!	#DIV/0!	#DIV/0!	#DIV/0!	#DIV/0!	#DIV/0!	#DIV/0!	#DIV/0!	#DIV/0!
2023-05-31	09:00:00	16	0.331	0.358	0.381	0.378	0.395	0.217	0.151	0.205	0.21	0.148		2023-05-31	09:00:00	16	0.232	0.276	0.308	0.336	0.327	0.105	0.113	0.121	0.115	0.111													15:00:00	22	0.0530756	0.0618439	0.0532723	0.050531	0.0464109	0.0763379	0.065101	0.0689493	0.0792373
	15:00:00	22	0.418	0.482	0.497	0.497	0.5	0.278	0.205	0.267	0.28	0.216			15:00:00	22	0.319	0.4	0.424	0.455	0.432	0.166	0.167	0.183	0.185	0.179													18:00:00	25	0.030914	0.0264244	0.0131038	0.0274127	0.0330303	0.0467619	0.0499548	0.0537173	0.0454101
	18:00:00	25	0.449	0.515	0.514	0.536	0.545	0.303	0.232	0.299	0.307	0.258			18:00:00	25	0.35	0.433	0.441	0.494	0.477	0.191	0.194	0.215	0.212	0.221												2023-06-01	11:00:00	42	0.0172159	0.0130989	0.0136308	0.0128875	0.0112975	0.0271447	0.0262279	0.0276473	0.0244032
2023-06-01	11:00:00	42	0.568	0.623	0.629	0.657	0.646	0.415	0.341	0.428	0.416	0.354		2023-06-01	11:00:00	42	0.469	0.541	0.556	0.615	0.578	0.303	0.303	0.344	0.321	0.317												2023-06-02	11:00:00	66	-0.00190873	-0.00125088	-0.00015015	-0.00158815	-0.00392803	0.00600835	0.00987124	0.00292312	0.00692063
2023-06-02	11:00:00	66	0.547	0.607	0.627	0.634	0.594	0.462	0.422	0.453	0.474	0.438		2023-06-02	11:00:00	66	0.448	0.525	0.554	0.592	0.526	0.35	0.384	0.369	0.379	0.401			0.1 mM Na2S + 5 mM L-cysteine									2023-06-03	12:00:00	91	-0.00819584	-0.00391922	-0.00491037	-0.00572923	-0.000767778	-0.000808108	0.00123087	0.000963902	0.001856
2023-06-03	12:00:00	91	0.464	0.558	0.563	0.555	0.584	0.455	0.434	0.462	0.492	0.451		2023-06-03	12:00:00	91	0.365	0.476	0.49	0.513	0.516	0.343	0.396	0.378	0.397	0.414			S2	mmp1468								2023-06-04	12:00:00	115	-0.00407412	-0.00745691	-0.00722425	-0.00303164	-0.00682866	-0.00173636	0.000522801	-0.00285109	-0.000421945
2023-06-04	12:00:00	115	0.43	0.48	0.485	0.519	0.506	0.441	0.439	0.437	0.488	0.432		2023-06-04	12:00:00	115	0.331	0.398	0.412	0.477	0.438	0.329	0.401	0.353	0.393	0.395			0.469	0.35								2023-06-05	11:00:00	138	-0.0118561	-0.0117141	-0.0067198	-0.00341181	-0.00629055	-0.00189066	-0.00326381	-0.00372715	-0.00250468
2023-06-05	11:00:00	138	0.351	0.386	0.426	0.483	0.447	0.427	0.41	0.408	0.466	0.422		2023-06-05	11:00:00	138	0.252	0.304	0.353	0.441	0.379	0.315	0.372	0.324	0.371	0.385			0.541	0.401								2023-06-06	16:00:00	167	-0.0176603	-0.00961891	-0.00886194	-0.00777289	-0.00922949	-0.00297055	-0.00320323	-0.00276896	-0.00477758
2023-06-06	16:00:00	167	0.25	0.312	0.346	0.394	0.358	0.401	0.377	0.383	0.418	0.399		2023-06-06	16:00:00	167	0.151	0.23	0.273	0.352	0.29	0.289	0.339	0.299	0.323	0.362			0.556	0.378								2023-06-07	18:00:00	193	-0.0312534	-0.0134801	-0.0184451	-0.0106301	-0.0177075	-0.00233172	-0.00600458	-0.0022514	-0.00207951
2023-06-07	18:00:00	193	0.166	0.244	0.242	0.309	0.251	0.384	0.328	0.366	0.401	0.373		2023-06-07	18:00:00	193	0.067	0.162	0.169	0.267	0.183	0.272	0.29	0.282	0.306	0.336			0.615	0.397								2023-06-08	18:00:00	217	-0.0247406	-0.0111381	-0.00333511	-0.00863964	-0.00431419	-0.0053891	-0.0208082	-0.00290638	-0.00180885
2023-06-08	18:00:00	217	0.136	0.206	0.229	0.259	0.233	0.351	0.214	0.347	0.388	0.342		2023-06-08	18:00:00	217	0.037	0.124	0.156	0.217	0.165	0.239	0.176	0.263	0.293	0.305			0.578	0.414								2023-06-09	13:00:00	236	-0.0250223	-0.0107979	-0.0174398	-0.00839692	-0.022306	-0.00680821	0.0182615	-0.00751623	-0.00608696
2023-06-09	13:00:00	236	0.122	0.183	0.185	0.227	0.176	0.322	0.287	0.312	0.356	0.309		2023-06-09	13:00:00	236	0.023	0.101	0.112	0.185	0.108	0.21	0.249	0.228	0.261	0.272												2023-06-11	15:00:00	286	-0.0166582	-0.00943972	-0.00393421	-0.00675108	-0.00600209	-0.00519022	-0.00509525	-0.00495124	-0.00483021
2023-06-11	15:00:00	286	0.109	0.145	0.165	0.174	0.148	0.274	0.231	0.262	0.3	0.277		2023-06-11	15:00:00	286	0.01	0.063	0.092	0.132	0.08	0.162	0.193	0.178	0.205	0.24												2023-06-12	17:00:00	312	0.0155948	-0.0066478	-0.00785771	-0.012651	-0.00682054	-0.0118643	-0.00556525	-0.010635	-0.0043663
2023-06-12	17:00:00	312	0.114	0.135	0.148	0.137	0.135	0.231	0.205	0.219	0.278	0.245		2023-06-12	17:00:00	312	0.015	0.053	0.075	0.095	0.067	0.119	0.167	0.135	0.183	0.208												2023-06-13	11:00:00	330	-0.061034	-0.0116162	-0.0030449	-0.00118208	-0.0140805	-0.00856393	-0.00596436	-0.021912	-0.00541658
2023-06-13	11:00:00	330	0.104	0.125	0.144	0.135	0.12	0.214	0.188	0.175	0.261	0.223		2023-06-13	11:00:00	330	0.005	0.043	0.071	0.093	0.052	0.102	0.15	0.091	0.166	0.186
			0.1 mM Na2S Alone																										Average			SD			SEM			Individual Growth Rates for 0.1 mM Na2S
Date	Time	Relative	S2A	S2B	S2C	S2D	S2E	1468A	1468B	1468C	1468D	1468E		Date	Time	Relative	S2A	S2B	S2C	S2D	S2E	1468A	1468B	1468C	1468D	1468E			S2	mmp1468		S2	mmp1468		S2	mmp1468		Date	Time	Relative	S2A	S2B	S2C	S2D	S2E	1468A	1468B	1468C	1468D
2023-05-30	17:00:00	0	0.026	0.027	0.055	0.053	0.062	0.031	0.043	0.036	0.047	0.07		2023-05-30	17:00:00	0	0	0	0	0	0	0	0	0	0	0			0.3138	0.319		0.0269852	0.0298412		0.0120681	0.0133454		2023-05-31	09:00:00	16	#DIV/0!	#DIV/0!	#DIV/0!	#DIV/0!	#DIV/0!	#DIV/0!	#DIV/0!	#DIV/0!	#DIV/0!
2023-05-31	09:00:00	16	0.308	0.359	0.337	0.363	0.411	0.132	0.217	0.21	0.194	0.257		2023-05-31	09:00:00	16	0.282	0.332	0.282	0.31	0.349	0.101	0.174	0.174	0.147	0.187													15:00:00	22	0.0080754	-0.000502766	-0.00479649	-0.000538503	-0.00143886	0.0735209	0.046504	0.0604009	0.0554296
	15:00:00	22	0.322	0.358	0.329	0.362	0.408	0.188	0.273	0.286	0.252	0.32			15:00:00	22	0.296	0.331	0.274	0.309	0.346	0.157	0.23	0.25	0.205	0.25													18:00:00	25	-0.00453522	-0.0123091	-0.0149279	-0.0143273	-0.00681289	0.0437133	0.0210596	0.0231754	0.0441037
	18:00:00	25	0.318	0.346	0.317	0.349	0.401	0.21	0.288	0.304	0.281	0.322			18:00:00	25	0.292	0.319	0.262	0.296	0.339	0.179	0.245	0.268	0.234	0.252			0.1 mM Na2S alone									2023-06-01	11:00:00	42	-0.0225558	-0.0349828	-0.0144314	-0.0312532	-0.0220566	0.0248286	0.0145962	0.0148563	0.0178577
2023-06-01	11:00:00	42	0.225	0.203	0.26	0.227	0.295	0.304	0.357	0.381	0.364	0.41		2023-06-01	11:00:00	42	0.199	0.176	0.205	0.174	0.233	0.273	0.314	0.345	0.317	0.34			S2	mmp1468								2023-06-02	11:00:00	66	-0.014356	0.00139678	-0.0192999	-0.00618417	-0.0164497	-0.00400179	-0.000132908	0.000360753	-0.00458031
2023-06-02	11:00:00	66	0.167	0.209	0.184	0.203	0.219	0.279	0.356	0.384	0.331	0.413		2023-06-02	11:00:00	66	0.141	0.182	0.129	0.15	0.157	0.248	0.313	0.348	0.284	0.343			0.296	0.273								2023-06-03	12:00:00	91	-0.00513913	-0.00344051	0.00384059	-0.00219233	-0.0114224	-0.00232431	-0.00417184	-0.00116626	-0.00231949
2023-06-03	12:00:00	91	0.15	0.194	0.197	0.195	0.18	0.265	0.325	0.374	0.315	0.4		2023-06-03	12:00:00	91	0.124	0.167	0.142	0.142	0.118	0.234	0.282	0.338	0.268	0.33			0.332	0.314								2023-06-04	12:00:00	115	0.00132286	-0.00764666	-0.00771427	0	-0.0136681	-0.00979022	-0.00689348	-0.00455471	-0.0141131
2023-06-04	12:00:00	115	0.154	0.166	0.173	0.195	0.147	0.216	0.282	0.339	0.238	0.362		2023-06-04	12:00:00	115	0.128	0.139	0.118	0.142	0.085	0.185	0.239	0.303	0.191	0.292			0.282	0.348								2023-06-05	11:00:00	138	-0.00619565	-0.00639053	-0.00344942	-0.00589328	-0.00602549	-0.00367641	-0.00340438	-0.00405791	-0.00405296
2023-06-05	11:00:00	138	0.137	0.147	0.164	0.177	0.136	0.201	0.264	0.312	0.221	0.349		2023-06-05	11:00:00	138	0.111	0.12	0.109	0.124	0.074	0.17	0.221	0.276	0.174	0.279			0.31	0.317								2023-06-06	16:00:00	167	-0.00429527	-0.00526768	-0.00981478	-0.00444599	-0.00342664	-0.0023067	-0.00309983	-0.00166368	-0.00267762
2023-06-06	16:00:00	167	0.124	0.13	0.137	0.162	0.129	0.19	0.245	0.299	0.208	0.289		2023-06-06	16:00:00	167	0.098	0.103	0.082	0.109	0.067	0.159	0.202	0.263	0.161	0.219			0.349	0.343								2023-06-07	18:00:00	193	-0.00732763	-0.00693776	-0.0133183	-0.00255289	-0.00974803	-0.00147947	-0.00338123	-0.00272676	-0.00323816
2023-06-07	18:00:00	193	0.107	0.113	0.113	0.155	0.114	0.184	0.228	0.281	0.195	0.231		2023-06-07	18:00:00	193	0.081	0.086	0.058	0.102	0.052	0.153	0.185	0.245	0.148	0.161												2023-06-08	18:00:00	217	0.00297746	-0.00147945	-0.0037563	-0.000825109	0.00382531	-0.00808983	-0.00327884	-0.00467444	-0.00670543
2023-06-08	18:00:00	217	0.113	0.11	0.108	0.153	0.119	0.157	0.214	0.255	0.173	0.198		2023-06-08	18:00:00	217	0.087	0.083	0.053	0.1	0.057	0.126	0.171	0.219	0.126	0.128												2023-06-09	13:00:00	236	-0.00184691	-0.00327009	0.00739905	0.00206425	-0.00483198	-0.00213112	-0.0112847	-0.00719991	-0.00667114
2023-06-09	13:00:00	236	0.11	0.105	0.116	0.157	0.114	0.152	0.181	0.227	0.158	0.188		2023-06-09	13:00:00	236	0.084	0.078	0.061	0.104	0.052	0.121	0.138	0.191	0.111	0.118												2023-06-11	15:00:00	286	0.000701826	-0.00459149	-0.0024378	-0.00575364	-0.00118847	-0.0036134	-0.00104113	-0.00496654	-0.00419441
2023-06-11	15:00:00	286	0.113	0.089	0.109	0.131	0.111	0.132	0.174	0.185	0.137	0.149		2023-06-11	15:00:00	286	0.087	0.062	0.054	0.078	0.049	0.101	0.131	0.149	0.09	0.079												2023-06-12	17:00:00	312	-0.0022765	0.00298301	-0.00145155	0.00463954	0.00153867	-0.00529937	-0.00742562	-0.00614459	-0.00701237
2023-06-12	17:00:00	312	0.108	0.094	0.107	0.141	0.113	0.119	0.151	0.163	0.122	0.113		2023-06-12	17:00:00	312	0.082	0.067	0.052	0.088	0.051	0.088	0.108	0.127	0.075	0.043												2023-06-13	11:00:00	330	-0.00207063	-0.0109644	-0.00561645	-0.00529501	-0.0121252	-0.0039232	-0.0095151	-0.00648885	-0.0030449
2023-06-13	11:00:00	330	0.105	0.082	0.102	0.133	0.103	0.113	0.134	0.149	0.118	0.103		2023-06-13	11:00:00	330	0.079	0.055	0.047	0.08	0.041	0.082	0.091	0.113	0.071	0.033
			1 mM L-cysteine																										Average			SD			SEM
Date	Time	Relative	S2A	S2B	S2C	S2D	S2E	1468A	1468B	1468C	1468D	1468E		Date	Time	Relative	S2A	S2B	S2C	S2D	S2E	1468A	1468B	1468C	1468D	1468E			S2	mmp1468		S2	mmp1468		S2	mmp1468
2023-05-30	17:00:00	0	0.018	0.029	0.027	0.027	0.095	0.012	0.029	0.046	0.031	0.082		2023-05-30	17:00:00	0	0	0	0	0	0	0	0	0	0	0			0.0272	0.0426		0.00867179	0.00746994		0.00387814	0.00334066
2023-05-31	09:00:00	16	0.048	0.069	0.06	0.058	0.117	0.042	0.07	0.081	0.073	0.119		2023-05-31	09:00:00	16	0.03	0.04	0.033	0.031	0.022	0.03	0.041	0.035	0.042	0.037
	15:00:00	22	0.032	0.049	0.052	0.056	0.125	0.036	0.066	0.085	0.064	0.124			15:00:00	22	0.014	0.02	0.025	0.029	0.03	0.024	0.037	0.039	0.033	0.042
	18:00:00	25	0.03	0.048	0.047	0.052	0.114	0.03	0.06	0.082	0.067	0.116			18:00:00	25	0.012	0.019	0.02	0.025	0.019	0.018	0.031	0.036	0.036	0.034
2023-06-01	11:00:00	42	0.022	0.047	0.046	0.047	0.124	0.037	0.065	0.084	0.064	0.119		2023-06-01	11:00:00	42	0.004	0.018	0.019	0.02	0.029	0.025	0.036	0.038	0.033	0.037
2023-06-02	11:00:00	66	0.019	0.052	0.05	0.054	0.13	0.044	0.069	0.091	0.08	0.121		2023-06-02	11:00:00	66	0.001	0.023	0.023	0.027	0.035	0.032	0.04	0.045	0.049	0.039			1 mM L-cysteine
2023-06-03	12:00:00	91	0.027	0.048	0.047	0.055	0.115	0.041	0.071	0.092	0.074	0.118		2023-06-03	12:00:00	91	0.009	0.019	0.02	0.028	0.02	0.029	0.042	0.046	0.043	0.036			S2	mmp1468
2023-06-04	12:00:00	115	0.014	0.045	0.045	0.045	0.121	0.038	0.062	0.084	0.068	0.128		2023-06-04	12:00:00	115	-0.004	0.016	0.018	0.018	0.026	0.026	0.033	0.038	0.037	0.046			0.014	0.03
2023-06-05	11:00:00	138	0.015	0.043	0.04	0.046	0.096	0.035	0.061	0.083	0.067	0.132		2023-06-05	11:00:00	138	-0.003	0.014	0.013	0.019	0.001	0.023	0.032	0.037	0.036	0.05			0.023	0.042
2023-06-06	16:00:00	167	0.024	0.034	0.026	0.038	0.082	0.03	0.05	0.076	0.061	0.092		2023-06-06	16:00:00	167	0.006	0.005	-0.001	0.011	-0.013	0.018	0.021	0.03	0.03	0.01			0.033	0.046
2023-06-07	18:00:00	193	0.025	0.03	0.024	0.033	0.08	0.023	0.047	0.071	0.06	0.085		2023-06-07	18:00:00	193	0.007	0.001	-0.003	0.006	-0.015	0.011	0.018	0.025	0.029	0.003			0.031	0.049
2023-06-08	18:00:00	217	0.019	0.034	0.027	0.034	0.079	0.023	0.045	0.068	0.055	0.082		2023-06-08	18:00:00	217	0.001	0.005	0	0.007	-0.016	0.011	0.016	0.022	0.024	0			0.035	0.046
2023-06-09	13:00:00	236	0.021	0.031	0.023	0.036	0.076	0.023	0.039	0.069	0.061	0.09		2023-06-09	13:00:00	236	0.003	0.002	-0.004	0.009	-0.019	0.011	0.01	0.023	0.03	0.008
2023-06-11	15:00:00	286	0.016	0.027	0.019	0.026	0.074	0.016	0.033	0.068	0.058	0.064		2023-06-11	15:00:00	286	-0.002	-0.002	-0.008	-0.001	-0.021	0.004	0.004	0.022	0.027	-0.018
2023-06-12	17:00:00	312	0.019	0.027	0.018	0.029	0.071	0.016	0.029	0.055	0.045	0.07		2023-06-12	17:00:00	312	0.001	-0.002	-0.009	0.002	-0.024	0.004	0	0.009	0.014	-0.012
2023-06-13	11:00:00	330	0.018	0.022	0.025	0.024	0.065	0.014	0.024	0.049	0.037	0.059		2023-06-13	11:00:00	330	0	-0.007	-0.002	-0.003	-0.03	0.002	-0.005	0.003	0.006	-0.023
2023-06-14	10:00:00	353	0.016	0.022	0.023	0.023	0.065	0.013	0.017	0.041	0.038	0.053		2023-06-14	10:00:00	353	-0.002	-0.007	-0.004	-0.004	-0.03	0.001	-0.012	-0.005	0.007	-0.029
2023-06-15	11:00:00	378	0.014	0.018	0.018	0.021	0.073	0.011	0.017	0.043	0.028	0.052		2023-06-15	11:00:00	378	-0.004	-0.011	-0.009	-0.006	-0.022	-0.001	-0.012	-0.003	-0.003	-0.03
2023-06-16	11:00:00	402	0.023	0.03	0.02	0.024	0.067	0.015	0.021	0.043	0.031	0.058		2023-06-16	11:00:00	402	0.005	0.001	-0.007	-0.003	-0.028	0.003	-0.008	-0.003	0	-0.024
2023-06-19	13:00:00	476	0.015	0.019	0.02	0.017	0.069	0.019	0.014	0.029	0.028	0.036		2023-06-19	13:00:00	476	-0.003	-0.01	-0.007	-0.01	-0.026	0.007	-0.015	-0.017	-0.003	-0.046
2023-06-20	17:00:00	504	0.01	0.012	0.021	0.021	0.064	0.006	0.013	0.02	0.025	0.029		2023-06-20	17:00:00	504	-0.008	-0.017	-0.006	-0.006	-0.031	-0.006	-0.016	-0.026	-0.006	-0.053
2023-06-23	11:00:00	570	0.02	0.023	0.019	0.027	0.072	0.016	0.015	0.041	0.024	0.039		2023-06-23	11:00:00	570	0.002	-0.006	-0.008	0	-0.023	0.004	-0.014	-0.005	-0.007	-0.043
2023-06-29	12:00:00	691	0.007	0.01	0.029	0.019	0.05	0.012	0.005	0.023	0.018	0.021		2023-06-29	12:00:00	691
			2 mM L-cysteine																										Average			SD			SEM
Date	Time	Relative	S2A	S2B	S2C	S2D	S2E	1468A	1468B	1468C	1468D	1468E		Date	Time	Relative	S2A	S2B	S2C	S2D	S2E	1468A	1468B	1468C	1468D	1468E			S2	mmp1468		S2	mmp1468		S2	mmp1468
2023-05-30	17:00:00	0	0.014	0.045	0.018	0.06	0.029	0.047	0.08	0.038	0.048	0.051		2023-05-30	17:00:00	0	0	0	0	0	0	0	0	0	0	0			0.0592	0.0322		0.0124579	0.00342053		0.00557136	0.00152971
2023-05-31	09:00:00	16	0.055	0.088	0.063	0.106	0.068	0.071	0.101	0.067	0.071	0.075		2023-05-31	09:00:00	16	0.041	0.043	0.045	0.046	0.039	0.024	0.021	0.029	0.023	0.024
	15:00:00	22	0.048	0.078	0.055	0.107	0.079	0.072	0.104	0.072	0.072	0.083			15:00:00	22	0.034	0.033	0.037	0.047	0.05	0.025	0.024	0.034	0.024	0.032
	18:00:00	25	0.044	0.077	0.056	0.095	0.76	0.068	0.105	0.068	0.075	0.078			18:00:00	25	0.03	0.032	0.038	0.035	0.731	0.021	0.025	0.03	0.027	0.027			2 mM L-cysteine
2023-06-01	11:00:00	42	0.044	0.084	0.056	0.09	0.09	0.07	0.106	0.067	0.079	0.079		2023-06-01	11:00:00	42	0.03	0.039	0.038	0.03	0.061	0.023	0.026	0.029	0.031	0.028			S2	mmp1468
2023-06-02	11:00:00	66	0.048	0.095	0.073	0.1	0.095	0.073	0.108	0.068	0.075	0.083		2023-06-02	11:00:00	66	0.034	0.05	0.055	0.04	0.066	0.026	0.028	0.03	0.027	0.032			0.048	0.027
2023-06-03	12:00:00	91	0.049	0.092	0.086	0.108	0.098	0.074	0.111	0.071	0.081	0.085		2023-06-03	12:00:00	91	0.035	0.047	0.068	0.048	0.069	0.027	0.031	0.033	0.033	0.034			0.056	0.031
2023-06-04	12:00:00	115	0.055	0.094	0.06	0.098	0.096	0.065	0.103	0.065	0.069	0.083		2023-06-04	12:00:00	115	0.041	0.049	0.042	0.038	0.067	0.018	0.023	0.027	0.021	0.032			0.068	0.036
2023-06-05	11:00:00	138	0.055	0.101	0.072	0.097	0.105	0.067	0.105	0.074	0.07	0.083		2023-06-05	11:00:00	138	0.041	0.056	0.054	0.037	0.076	0.02	0.025	0.036	0.022	0.032			0.048	0.033
2023-06-06	16:00:00	167	0.062	0.088	0.064	0.075	0.089	0.045	0.093	0.056	0.06	0.064		2023-06-06	16:00:00	167	0.048	0.043	0.046	0.015	0.06	-0.002	0.013	0.018	0.012	0.013			0.076	0.034
2023-06-07	18:00:00	193	0.038	0.072	0.07	0.076	0.07	0.039	0.091	0.049	0.06	0.063		2023-06-07	18:00:00	193	0.024	0.027	0.052	0.016	0.041	-0.008	0.011	0.011	0.012	0.012
2023-06-08	18:00:00	217	0.043	0.064	0.061	0.7	0.067	0.041	0.091	0.047	0.062	0.063		2023-06-08	18:00:00	217	0.029	0.019	0.043	0.64	0.038	-0.006	0.011	0.009	0.014	0.012
2023-06-09	13:00:00	236	0.048	0.068	0.051	0.74	0.059	0.041	0.089	0.046	0.052	0.071		2023-06-09	13:00:00	236	0.034	0.023	0.033	0.68	0.03	-0.006	0.009	0.008	0.004	0.02
2023-06-11	15:00:00	286	0.037	0.062	0.045	0.056	0.051	0.034	0.085	0.037	0.049	0.053		2023-06-11	15:00:00	286	0.023	0.017	0.027	-0.004	0.022	-0.013	0.005	-0.001	0.001	0.002
2023-06-12	17:00:00	312	0.032	0.051	0.033	0.054	0.052	0.036	0.081	0.035	0.045	0.055		2023-06-12	17:00:00	312	0.018	0.006	0.015	-0.006	0.023	-0.011	0.001	-0.003	-0.003	0.004
2023-06-13	11:00:00	330	0.03	0.044	0.03	0.05	0.052	0.031	0.079	0.039	0.044	0.054		2023-06-13	11:00:00	330	0.016	-0.001	0.012	-0.01	0.023	-0.016	-0.001	0.001	-0.004	0.003
2023-06-14	10:00:00	353	0.027	0.041	0.027	0.055	0.049	0.03	0.078	0.027	0.038	0.051		2023-06-14	10:00:00	353	0.013	-0.004	0.009	-0.005	0.02	-0.017	-0.002	-0.011	-0.01	0
2023-06-15	11:00:00	378	0.026	0.04	0.027	0.046	0.048	0.03	0.067	0.025	0.039	0.049		2023-06-15	11:00:00	378	0.012	-0.005	0.009	-0.014	0.019	-0.017	-0.013	-0.013	-0.009	-0.002
2023-06-16	11:00:00	402	0.029	0.044	0.032	0.042	0.057	0.026	0.06	0.024	0.037	0.05		2023-06-16	11:00:00	402	0.015	-0.001	0.014	-0.018	0.028	-0.021	-0.02	-0.014	-0.011	-0.001
2023-06-19	13:00:00	476	0.027	0.037	0.031	0.04	0.06	0.023	0.057	0.018	0.032	0.042		2023-06-19	13:00:00	476	0.013	-0.008	0.013	-0.02	0.031	-0.024	-0.023	-0.02	-0.016	-0.009
2023-06-20	17:00:00	504	0.02	0.031	0.02	0.027	0.055	0.017	0.047	0.014	0.026	0.04		2023-06-20	17:00:00	504	0.006	-0.014	0.002	-0.033	0.026	-0.03	-0.033	-0.024	-0.022	-0.011
2023-06-23	11:00:00	570	0.021	0.033	0.024	0.047	0.058	0.025	0.062	0.021	0.035	0.044		2023-06-23	11:00:00	570	0.007	-0.012	0.006	-0.013	0.029	-0.022	-0.018	-0.017	-0.013	-0.007
2023-06-29	12:00:00	715	0.001	0.018	0.015	0.018	0.061	0.026	0.045	0.009	0.019	0.036		2023-06-29	12:00:00	715
			5 mM L-cysteine																										Average			SD			SEM			Individual growth rates for 5 mM L-cysteine
Date	Time	Relative	S2A	S2B	S2C	S2D	S2E	1468A	1468B	1468C	1468D	1468E		Date	Time	Relative	S2A	S2B	S2C	S2D	S2E	1468A	1468B	1468C	1468D	1468E			S2	mmp1468		S2	mmp1468		S2	mmp1468		Date	Time	Relative	S2A	S2B	S2C	S2D	S2E	1468A	1468B	1468C	1468D
2023-05-30	17:00:00	0	0.025	0.026	0.017	0.139	0.143	0.009	0.034	0.023	0.027	0.037		2023-05-30	17:00:00	0	0	0	0	0	0	0	0	0	0	0			0.2502	0.0442		0.12704	0.00776531		0.0568141	0.00347275		2023-05-31	09:00:00	16	#DIV/0!	#DIV/0!	#DIV/0!	#DIV/0!	#DIV/0!	#DIV/0!	#DIV/0!	#DIV/0!	#DIV/0!
2023-05-31	09:00:00	16	0.057	0.071	0.055	0.175	0.183	0.034	0.061	0.045	0.052	0.065		2023-05-31	09:00:00	16	0.032	0.045	0.038	0.036	0.04	0.025	0.027	0.022	0.025	0.028													15:00:00	22	0.00512861	0	0	0.0175601	0.0196305	0	0.00606127	0.0145019	0.00653679
	15:00:00	22	0.058	0.071	0.055	0.179	0.188	0.034	0.062	0.047	0.053	0.068			15:00:00	22	0.033	0.045	0.038	0.04	0.045	0.025	0.028	0.024	0.026	0.031			Average with S2A (no growth) excluded			SD			SEM				18:00:00	25	-0.0317701	0	0.0333612	0.053756	0.0073263	-0.0581178	0.0116971	-0.0290038	0
	18:00:00	25	0.055	0.071	0.059	0.186	0.189	0.03	0.063	0.045	0.053	0.067			18:00:00	25	0.03	0.045	0.042	0.047	0.046	0.021	0.029	0.022	0.026	0.03			S2	mmp1468		S2	mmp1468		S2	mmp1468		2023-06-01	11:00:00	42	0.0139052	0.00962526	0.00535128	-0.0264088	-0.00396713	0.0209809	0.0189167	0.00261481	0.0103465
2023-06-01	11:00:00	42	0.063	0.079	0.063	0.169	0.186	0.039	0.074	0.046	0.058	0.074		2023-06-01	11:00:00	42	0.038	0.053	0.046	0.03	0.043	0.03	0.04	0.023	0.031	0.037			0.30325	0.0442		0.0525063	0.00819756		0.0262532	0.00366606		2023-06-02	11:00:00	66	-0.00587827	0.00516886	-0.00281005	0.0244911	0.00370615	-0.0028747	0.00490763	0.027029	0.0136339
2023-06-02	11:00:00	66	0.058	0.086	0.06	0.193	0.19	0.037	0.079	0.067	0.07	0.085		2023-06-02	11:00:00	66	0.033	0.06	0.043	0.054	0.047	0.028	0.045	0.044	0.043	0.048												2023-06-03	12:00:00	91	0.00457641	0.00131159	0.00911136	-0.00150961	0.00326712	0.00140365	-0.000898914	-0.0103132	-0.00289283
2023-06-03	12:00:00	91	0.062	0.088	0.071	0.191	0.194	0.038	0.078	0.057	0.067	0.089		2023-06-03	12:00:00	91	0.037	0.062	0.054	0.052	0.051	0.029	0.044	0.034	0.04	0.052												2023-06-04	12:00:00	115	0	0	0.00898786	0.00799546	0.00160276	0.00277881	0.00532639	0.0023816	0.00102886
2023-06-04	12:00:00	115	0.062	0.088	0.084	0.202	0.196	0.04	0.084	0.059	0.068	0.088		2023-06-04	12:00:00	115	0.037	0.062	0.067	0.063	0.053	0.031	0.05	0.036	0.041	0.051			lag time									2023-06-05	11:00:00	138	0.00338963	0.0033721	-0.0101913	0.00758058	0.0139203	-0.00935267	-0.000878379	-0.00122482	0.00307033
2023-06-05	11:00:00	138	0.065	0.093	0.07	0.214	0.216	0.034	0.083	0.058	0.071	0.082		2023-06-05	11:00:00	138	0.04	0.067	0.053	0.075	0.073	0.025	0.049	0.035	0.044	0.045			S2									2023-06-06	16:00:00	167	-0.00176873	-0.00212269	0.00650314	-0.0604324	-0.0383588	0.00390789	-0.00217858	0.0028358	-0.00243509
2023-06-06	16:00:00	167	0.063	0.089	0.081	0.152	0.167	0.037	0.08	0.061	0.068	0.071		2023-06-06	16:00:00	167	0.038	0.063	0.064	0.013	0.024	0.028	0.046	0.038	0.041	0.034			A	B	C	D	E					2023-06-07	18:00:00	193	-0.0131442	-0.00522314	-0.00873298	0.0145958	#NUM!	-0.0110647	-0.00734828	-0.0054261	-0.0120144
2023-06-07	18:00:00	193	0.052	0.081	0.068	0.158	0.13	0.03	0.072	0.056	0.057	0.076		2023-06-07	18:00:00	193	0.027	0.055	0.051	0.019	-0.013	0.021	0.038	0.033	0.03	0.039			N/A	402	570	330	476					2023-06-08	18:00:00	217	0.00151532	-0.00397126	0.00389692	-0.0267439	-0.0779918	0	0.00885673	0	-0.0028747
2023-06-08	18:00:00	217	0.053	0.076	0.073	0.149	0.141	0.03	0.081	0.056	0.055	0.068		2023-06-08	18:00:00	217	0.028	0.05	0.056	0.01	-0.002	0.021	0.047	0.033	0.028	0.031			444.5									2023-06-09	13:00:00	236	0	-0.00438851	-0.00289788	#NUM!	#NUM!	0.00702797	-0.00718819	0	-0.0126927
2023-06-09	13:00:00	236	0.053	0.072	0.07	0.122	0.143	0.033	0.075	0.056	0.049	0.076		2023-06-09	13:00:00	236	0.028	0.046	0.053	-0.017	0	0.024	0.041	0.033	0.022	0.039												2023-06-11	15:00:00	286	-0.00672944	-0.0038211	-0.00372205	-0.0150754	#DIV/0!	-0.0081093	-0.00374423	-0.00476822	0.00409589
2023-06-11	15:00:00	286	0.045	0.064	0.061	0.131	0.124	0.025	0.068	0.049	0.054	0.071		2023-06-11	15:00:00	286	0.02	0.038	0.044	-0.008	-0.019	0.016	0.034	0.026	0.027	0.034												2023-06-12	17:00:00	312	0	-0.00427791	-0.0088016	#NUM!	0.0120638	0	0.00111491	-0.0100909	0
2023-06-12	17:00:00	312	0.045	0.06	0.052	0.209	0.117	0.025	0.069	0.043	0.054	0.066		2023-06-12	17:00:00	312	0.02	0.034	0.035	0.07	-0.026	0.016	0.035	0.02	0.027	0.029			5 mM L-cysteine									2023-06-13	11:00:00	330	-0.00902883	-0.00883693	-0.016514	0.0539923	0.016514	-0.0115355	-0.0123969	0.00271056	-0.00427561
2023-06-13	11:00:00	330	0.042	0.055	0.043	0.324	0.108	0.022	0.062	0.044	0.052	0.044		2023-06-13	11:00:00	330	0.017	0.029	0.026	0.185	-0.035	0.013	0.028	0.021	0.025	0.007			s2	mmp1468								2023-06-14	10:00:00	353	-0.0532076	0.0200585	-0.0136373	0.0154606	-0.00126033	-0.00726322	-0.0015812	-0.00918735	-0.0142828
2023-06-14	10:00:00	353	0.03	0.072	0.045	0.403	0.109	0.02	0.061	0.04	0.045	0.054		2023-06-14	10:00:00	353	0.005	0.046	0.019	0.264	-0.034	0.011	0.027	0.017	0.018	0.017			0.038	0.031								2023-06-15	11:00:00	378	0.0235115	0.00786841	-0.0218617	-0.00675109	#NUM!	-0.0127381	-0.00471132	-0.00500653	0.00421442
2023-06-15	11:00:00	378	0.034	0.082	0.037	0.362	0.143	0.017	0.058	0.038	0.047	0.041		2023-06-15	11:00:00	378	0.009	0.056	0.011	0.223	0	0.008	0.024	0.015	0.02	0.004			0.358	0.05								2023-06-16	11:00:00	402	0.0212844	0.0269782	0.0227727	-0.00846521	#DIV/0!	0.00929765	0.00333511	0.00521513	0.00582341
2023-06-16	11:00:00	402	0.04	0.133	0.045	0.321	0.148	0.019	0.06	0.04	0.05	0.048		2023-06-16	11:00:00	402	0.015	0.107	0.019	0.182	0.005	0.01	0.026	0.017	0.023	0.011			0.338	0.044								2023-06-19	13:00:00	476	-0.0178616	0.0163203	0.00971787	-0.0052949	0.0523697	-0.00936685	-0.00656092	-0.00588268	-0.00996755
2023-06-19	13:00:00	476	0.029	0.384	0.065	0.262	0.384	0.014	0.05	0.034	0.038	0.043		2023-06-19	13:00:00	476	0.004	0.358	0.039	0.123	0.241	0.005	0.016	0.011	0.011	0.006			0.264	0.044								2023-06-20	17:00:00	504	#NUM!	-0.00163294	0.0122776	-0.0153628	0.00173545	-0.0327247	-0.0597849	0.0155471	-0.0161423
2023-06-20	17:00:00	504	0.025	0.368	0.081	0.219	0.396	0.011	0.037	0.04	0.034	0.034		2023-06-20	17:00:00	504	0	0.342	0.055	0.08	0.253	0.002	0.003	0.017	0.007	-0.003			0.253	0.052								2023-06-23	11:00:00	570	#DIV/0!	-0.000313336	0.0123174	0.00178459	-0.0018446	0.0227891	0.0233401	-0.00803982	0.00937938
2023-06-23	11:00:00	570	0.02	0.361	0.15	0.229	0.367	0.018	0.048	0.033	0.04	0.053		2023-06-23	11:00:00	570	-0.005	0.335	0.124	0.09	0.224	0.009	0.014	0.01	0.013	0.016												2023-06-29	12:00:00	715	0.00757664	-0.00305857	0.00691562	-0.0107267	-0.00490459	#NUM!	#NUM!	#NUM!	#NUM!
2023-06-29	12:00:00	715	0.01	0.241	0.364	0.158	0.253	0.007	0.033	0.019	0.019	0.049		2023-06-29	12:00:00	715	-0.015	0.215	0.338	0.019	0.11	-0.002	-0.001	-0.004	-0.008	0.012
			10 mM L-cysteine																										Average			SD			SEM			Individual growth rates for 10 mM L-cysteine
Date	Time	Relative	S2A	S2B	S2C	S2D	S2E	1468A	1468B	1468C	1468D	1468E		Date	Time	Relative	S2A	S2B	S2C	S2D	S2E	1468A	1468B	1468C	1468D	1468E			S2	mmp1468		S2	mmp1468		S2	mmp1468		Date	Time	Relative	S2A	S2B	S2C	S2D	S2E	1468A	1468B	1468C	1468D
2023-05-30	17:00:00	0	0.047	0.027	0.048	0.154	0.056	0.053	0.06	0.046	0.09	0.034		2023-05-30	17:00:00	0	0	0	0	0	0	0	0	0	0	0			0.3838	0.0368		0.0632906	0.0101833		0.0283044	0.00455412		2023-05-31	09:00:00	16	#DIV/0!	#DIV/0!	#DIV/0!	#DIV/0!	#DIV/0!	#DIV/0!	#DIV/0!	#DIV/0!	#DIV/0!
2023-05-31	09:00:00	16	0.104	0.068	0.099	0.206	0.099	0.066	0.068	0.068	0.11	0.058		2023-05-31	09:00:00	16	0.057	0.041	0.051	0.052	0.043	0.013	0.008	0.022	0.02	0.024													15:00:00	22	-0.00294993	0.0117696	0.00323635	-0.00323635	0.0112402	0.0123513	-0.0222552	-0.0429715	0.0232937
	15:00:00	22	0.103	0.071	0.1	0.205	0.102	0.067	0.067	0.063	0.113	0.062			15:00:00	22	0.056	0.044	0.052	0.051	0.046	0.014	0.007	0.017	0.023	0.028													18:00:00	25	0.039261	0.00749095	0.0692131	0.0485706	0.00716874	-0.0513836	0.0837715	0.0190528	0.0277939
	18:00:00	25	0.11	0.072	0.112	0.213	0.103	0.065	0.069	0.064	0.115	0.058			18:00:00	25	0.063	0.045	0.064	0.059	0.047	0.012	0.009	0.018	0.025	0.024												2023-06-01	11:00:00	42	0.00362105	0.0118042	0.000912011	0.00478504	0.0181609	0.0169225	0.0259902	-0.0407734	-0.00240129
2023-06-01	11:00:00	42	0.114	0.082	0.113	0.218	0.12	0.069	0.074	0.055	0.114	0.061		2023-06-01	11:00:00	42	0.067	0.055	0.065	0.064	0.064	0.016	0.014	0.009	0.024	0.027												2023-06-02	11:00:00	66	0.0136628	0.0117969	0.0162484	-0.0175506	0.0177535	-0.00556381	0.0168944	0.044203	0.00642294
2023-06-02	11:00:00	66	0.14	0.1	0.144	0.196	0.154	0.067	0.081	0.072	0.118	0.065		2023-06-02	11:00:00	66	0.093	0.073	0.096	0.042	0.098	0.014	0.021	0.026	0.028	0.031												2023-06-03	12:00:00	91	0.00849331	0.00161096	0.00616603	0.0186809	0.00708826	0.0100526	0.014267	0.00296432	0.00892574
2023-06-03	12:00:00	91	0.162	0.103	0.16	0.221	0.173	0.071	0.09	0.074	0.125	0.069		2023-06-03	12:00:00	91	0.115	0.076	0.112	0.067	0.117	0.018	0.03	0.028	0.035	0.035			lag time									2023-06-04	12:00:00	115	0.00380624	-0.00402612	0.00322049	0.00991494	0.00406827	0.0153219	0.00136624	-0.0161569	-0.010813
2023-06-04	12:00:00	115	0.173	0.096	0.169	0.239	0.185	0.079	0.091	0.065	0.117	0.071		2023-06-04	12:00:00	115	0.126	0.069	0.121	0.085	0.129	0.026	0.031	0.019	0.027	0.037			S2									2023-06-05	11:00:00	138	-0.00397173	0.00906716	0.000712774	-0.00844157	0.00447966	-0.0114071	-0.00289962	-0.00235075	0.0148587
2023-06-05	11:00:00	138	0.162	0.112	0.171	0.224	0.199	0.073	0.089	0.064	0.128	0.068		2023-06-05	11:00:00	138	0.115	0.085	0.123	0.07	0.143	0.02	0.029	0.018	0.038	0.034			A	B	C	D	E					2023-06-06	16:00:00	167	-0.00695301	0.000801961	-0.0035398	-0.0176147	0.00534997	-0.0793995	0.00339449	-0.00197098	-0.0239016
2023-06-06	16:00:00	167	0.141	0.114	0.159	0.196	0.223	0.055	0.092	0.063	0.109	0.075		2023-06-06	16:00:00	167	0.094	0.087	0.111	0.042	0.167	0.002	0.032	0.017	0.019	0.041			236	286	217	312	91					2023-06-07	18:00:00	193	-0.0130232	-0.0176375	-0.00893051	-0.0215237	0.00266892	#NUM!	0.00858244	-0.0103178	-0.0332691
2023-06-07	18:00:00	193	0.114	0.082	0.136	0.178	0.235	0.047	0.1	0.059	0.098	0.064		2023-06-07	18:00:00	193	0.067	0.055	0.088	0.024	0.179	-0.006	0.04	0.013	0.008	0.03			228.4									2023-06-08	18:00:00	217	0.0145493	0.0171461	0.0125744	-0.0577623	0.0208162	0.0119868	0.00102886	0.00308783	0.0168944
2023-06-08	18:00:00	217	0.142	0.11	0.167	0.16	0.351	0.045	0.101	0.06	0.102	0.068		2023-06-08	18:00:00	217	0.095	0.083	0.119	0.006	0.295	-0.008	0.041	0.014	0.012	0.034												2023-06-09	13:00:00	236	0.0277646	-0.0112709	0.0303928	-0.0943031	0.0166796	-0.00702797	0.00250674	-0.0364814	0.00421277
2023-06-09	13:00:00	236	0.208	0.094	0.26	0.155	0.461	0.046	0.103	0.053	0.103	0.059		2023-06-09	13:00:00	236	0.161	0.067	0.212	0.001	0.405	-0.007	0.043	0.007	0.013	0.025												2023-06-11	15:00:00	286	0.0121791	0.0102761	0.014004	0.0680239	-0.00186181	0.0152428	0.00220002	0.0123808	-0.051299
2023-06-11	15:00:00	286	0.343	0.139	0.475	0.184	0.425	0.038	0.108	0.059	0.091	0.049		2023-06-11	15:00:00	286	0.296	0.112	0.427	0.03	0.369	-0.015	0.048	0.013	0.001	0.015			10 mM L-cysteine									2023-06-12	17:00:00	312	-0.00311106	0.0188841	-0.00571927	0.0492667	-0.00584211	-0.0293131	0.00233172	-0.0719924	0.053319
2023-06-12	17:00:00	312	0.32	0.21	0.416	0.262	0.373	0.046	0.111	0.048	0.094	0.051		2023-06-12	17:00:00	312	0.273	0.183	0.368	0.108	0.317	-0.007	0.051	0.002	0.004	0.017			s2	mmp1468								2023-06-13	11:00:00	330	-0.00488949	0.0263385	-0.00656238	0.028687	-0.00380791	0.0299443	-0.00222252	0.0695979	0.0310898
2023-06-13	11:00:00	330	0.297	0.321	0.375	0.335	0.352	0.041	0.109	0.053	0.097	0.041		2023-06-13	11:00:00	330	0.25	0.294	0.327	0.181	0.296	-0.012	0.049	0.007	0.007	0.007			0.296	0.026								2023-06-14	10:00:00	353	-0.00177487	0.0183136	-0.00317098	0.0258485	-0.00631226	0.0176289	#VALUE!	0	#NUM!
2023-06-14	10:00:00	353	0.287	0.475	0.352	0.482	0.312	0.035	broken	0.053	0.09	0.04		2023-06-14	10:00:00	353	0.24	0.448	0.304	0.328	0.256	-0.018	#VALUE!	0.007	0	0.006			0.449	0.051								2023-06-15	11:00:00	378	-0.00205173	8.91862e-05	-0.00272214	0.00167189	-0.000948661	0		-0.0778364	#DIV/0!
2023-06-15	11:00:00	378	0.275	0.476	0.332	0.496	0.306	0.035		0.047	0.091	0.035		2023-06-15	11:00:00	378	0.228	0.449	0.284	0.342	0.25	-0.018		0.001	0.001	0.001			0.427	0.028								2023-06-16	11:00:00	402	0	-0.00288133	-0.00195231	-0.00938912	-0.00420525	0.0022528		#NUM!	#NUM!
2023-06-16	11:00:00	402	0.275	0.446	0.319	0.427	0.282	0.034		0.04	0.067	0.039		2023-06-16	11:00:00	402	0.228	0.419	0.271	0.273	0.226	-0.019		-0.006	-0.023	0.005			0.342	0.038								2023-06-19	13:00:00	476	-0.000856346	-0.00420302	-0.00169804	-0.00656092	-0.00131791	0.00258183		0.00208312	-0.00188867
2023-06-19	13:00:00	476	0.261	0.334	0.287	0.322	0.261	0.03		0.039	0.07	0.04		2023-06-19	13:00:00	476	0.214	0.307	0.239	0.168	0.205	-0.023		-0.007	-0.02	0.006			0.405	0.041								2023-06-20	17:00:00	504	-0.00406081	-0.00985033	-0.00819427	-0.0211202	-0.00425012	-0.00158756		0.0272193	0.0320031
2023-06-20	17:00:00	504	0.238	0.26	0.238	0.247	0.238	0.031		0.031	0.041	0.032		2023-06-20	17:00:00	504	0.191	0.233	0.19	0.093	0.182	-0.022		-0.015	-0.049	-0.002												2023-06-23	11:00:00	570	-0.00115339	0.000129501	0.00122503	0.00240528	0.000329394	0		#NUM!	-0.0256757
2023-06-23	11:00:00	570	0.224	0.262	0.254	0.263	0.242	0.031		0.051	0.081	0.042		2023-06-23	11:00:00	570	0.177	0.235	0.206	0.109	0.186	-0.022		0.005	-0.009	0.008												2023-06-29	12:00:00	715	-0.000318973	-0.00219257	-0.000816483	-0.00523808	0	0.00166319		#NUM!	0.0115447
2023-06-29	12:00:00	715	0.216	0.198	0.231	0.205	0.242	0.025		0.027	0.042	0.028		2023-06-29	12:00:00	715	0.169	0.171	0.183	0.051	0.186	-0.028		-0.019	-0.048	-0.006
			5 mM L-cysteine w/ previously exposed inoculum
Date	Time	Relative	S2A	S2B	S2C	S2D	S2E		Date	Time	Relative	S2A	S2B	S2C	S2D	S2E
2023-05-30	17:00:00	0	0.01	0.02	0.034	0.023	0.005		2023-05-30	17:00:00	0	0	0	0	0	0
2023-05-31	09:00:00	16	0.017	0.025	0.042	0.029	0.014		2023-05-31	09:00:00	16	0.007	0.005	0.008	0.006	0.009
	15:00:00	22	0.016	0.024	0.048	0.026	0.012			15:00:00	22	0.006	0.004	0.014	0.003	0.007
	18:00:00	25	0.015	0.023	0.039	0.027	0.01			18:00:00	25	0.005	0.003	0.005	0.004	0.005
2023-06-01	11:00:00	42	0.012	0.019	0.035	0.024	0.009		2023-06-01	11:00:00	42	0.002	-0.001	0.001	0.001	0.004
2023-06-02	11:00:00	66	0.016	0.019	0.039	0.029	0.014		2023-06-02	11:00:00	66	0.006	-0.001	0.005	0.006	0.009
2023-06-03	12:00:00	91	0.017	0.023	0.04	0.03	0.017		2023-06-03	12:00:00	91	0.007	0.003	0.006	0.007	0.012
2023-06-04	12:00:00	115	0.011	0.015	0.037	0.017	0.016		2023-06-04	12:00:00	115	0.001	-0.005	0.003	-0.006	0.011
2023-06-05	11:00:00	138	0.015	0.013	0.045	0.02	0.017		2023-06-05	11:00:00	138	0.005	-0.007	0.011	-0.003	0.012
2023-06-06	16:00:00	167	0.027	0.012	0.038	0.027	0.023		2023-06-06	16:00:00	167	0.017	-0.008	0.004	0.004	0.018
2023-06-07	18:00:00	193	0.022	0.01	0.032	0.019	0.017		2023-06-07	18:00:00	193	0.012	-0.01	-0.002	-0.004	0.012
2023-06-08	18:00:00	217	0.021	0.007	0.034	0.022	0.018		2023-06-08	18:00:00	217	0.011	-0.013	0	-0.001	0.013
2023-06-09	13:00:00	236	0.026	0.013	0.031	0.022	0.015		2023-06-09	13:00:00	236	0.016	-0.007	-0.003	-0.001	0.01
2023-06-11	15:00:00	286	0.023	0.005	0.029	0.017	0.016		2023-06-11	15:00:00	286	0.013	-0.015	-0.005	-0.006	0.011
2023-06-12	17:00:00	312	0.024	0.005	0.034	0.017	0.016		2023-06-12	17:00:00	312	0.014	-0.015	0	-0.006	0.011
2023-06-13	11:00:00	330	0.021	0.007	0.031	0.022	0.016		2023-06-13	11:00:00	330	0.011	-0.013	-0.003	-0.001	0.011
2023-06-14	10:00:00	353	0.021	0.006	0.037	0.024	0.014		2023-06-14	10:00:00	353	0.011	-0.014	0.003	0.001	0.009
2023-06-15	11:00:00	378	0.018	0.004	0.029	0.023	0.014		2023-06-15	11:00:00	378	0.008	-0.016	-0.005	0	0.009
2023-06-16	11:00:00	402	0.025	0.013	0.041	0.014	0.023		2023-06-16	11:00:00	402	0.015	-0.007	0.007	-0.009	0.018
2023-06-19	13:00:00	476	0.024	0.01	0.033	0.015	0.018
2023-06-20	17:00:00	504	0.019	0.007	0.038	0.009	0.013
2023-06-23	11:00:00	570	0.016	0.017	0.037	0.03	0.014
			No cell controls
Date	Time	Relative	No add	0.1 + 5 mM	0.1 mM	1 mM	2 mM	5 mM	10 mM
2023-05-30	17:00:00	0	0.009	0.023	0.053	-0.005	0.059	0.016	0.005
2023-05-31	09:00:00	16	0.024	0.033	0.064	0.004	0.068	0.026	0.023
	15:00:00	22	0.023	0.031	0.062	0.002	0.065	0.027	0.022
	18:00:00	25	0.018	0.039	0.045	0.004	0.064	0.03	0.017
2023-06-01	11:00:00	42	0.021	0.021	0.051	0.006	0.061	0.028	0.017
2023-06-02	11:00:00	66	0.017	0.033	0.06	0.002	0.065	0.028	0.018
2023-06-03	12:00:00	91	0.023	0.015	0.061	0.006	0.068	0.023	0.019
2023-06-04	12:00:00	115	0.019	0.01	0.05	0.005	0.06	0.026	0.013
2023-06-05	11:00:00	138	0.02	0.027	0.054	0.002	0.062	0.024	0.008
2023-06-06	16:00:00	167	0.012	0.034	0.042	0.008	0.026	0.017	0.013
2023-06-07	18:00:00	193	0.006	0.003	0.031	-0.005	0.023	0.019	0.011
2023-06-08	18:00:00	217	0.009	0.007	0.032	-0.001	0.027	0.018	0.012
2023-06-09	13:00:00	236	0.01	0.007	0.038	0	0.031	0.022	0.003
2023-06-11	15:00:00	286	0.007	0.014	0.0209	0	0.027	0.015	0.011
2023-06-12	17:00:00	312	0.005	0.004	0.032	0.001	0.027	0.014	0.01
2023-06-13	11:00:00	330	0.008	0.004	0.033	0.002	0.024	0.015	0.013
2023-06-14	10:00:00	353	0.008	0.013	0.035	0	0.03	0.016	0.012
2023-06-15	11:00:00	378	0.007	0.023	0.036	0	0.023	0.017	0.014
2023-06-16	11:00:00	402	0.015	0.012	0.043	0.007	0.029	0.023	0.021
2023-06-19	13:00:00	476	0.013	0.009	0.018	0.004	0.013	0.018	0.012
2023-06-20	17:00:00	504	0.001	0.005	0.016	0.004	0.011	0.016	0.01
2023-06-23	11:00:00	570	0.017	0.006	0.037	0.005	0.037	0.022	0.021
2023-06-29	12:00:00	715	0.014	0.009	0.022	0	0.018	0.013	0.02
			0.1 mM Na2S + 5 mM L-cysteine																										Average			SD			SEM
Date	Time	Relative	S2A	S2B	S2C	S2D	S2E	1468A	1468B	1468C	1468D	1468E		Date	Time	Relative	S2A	S2B	S2C	S2D	S2E	1468A	1468B	1468C	1468D	1468E			S2	mmp1468		S2	mmp1468		S2	mmp1468
2023-06-12	18:00:00	0	0.042	0.043	0.046	0.044	0.05	0.019	0.034	0.025	0.024	0.027		2023-06-12	18:00:00	0	0	0	0	0	0	0	0	0	0	0			0.429	0.224		0.0345181	0.0948182		0.015437	0.042404
2023-06-13	11:00:00	17	0.077	0.09	0.084	0.089	0.104	0.027	0.044	0.033	0.031	0.03		2023-06-13	11:00:00	17	0.035	0.047	0.038	0.045	0.054	0.008	0.01	0.008	0.007	0.003
	15:30:00	21.5	0.107	0.112	0.107	0.117	0.138	0.03	0.049	0.037	0.048	0.034			15:30:00	21.5	0.065	0.069	0.061	0.073	0.088	0.011	0.015	0.012	0.024	0.007
	19:00:00	25	0.142	0.144	0.141	0.151	0.182	0.032	0.06	0.046	0.059	0.038			19:00:00	25	0.1	0.101	0.095	0.107	0.132	0.013	0.026	0.021	0.035	0.011
2023-06-14	10:00:00	40	0.255	0.243	0.276	0.289	0.392	0.054	0.088	0.08	0.092	0.053		2023-06-14	10:00:00	40	0.213	0.2	0.23	0.245	0.342	0.035	0.054	0.055	0.068	0.026
	16:00:00	46	0.294	0.27	0.308	0.299	0.452	0.07	0.101	0.09	0.1	0.061			16:00:00	46	0.252	0.227	0.262	0.255	0.402	0.051	0.067	0.065	0.076	0.034
2023-06-15	11:00:00	65	0.399	0.347	0.392	0.397	0.507	0.076	0.119	0.12	0.131	0.073		2023-06-15	11:00:00	65	0.357	0.304	0.346	0.353	0.457	0.057	0.085	0.095	0.107	0.046
2023-06-16	11:00:00	89	0.45	0.436	0.477	0.473	0.534	0.104	0.163	0.168	0.189	0.094		2023-06-16	11:00:00	89	0.408	0.393	0.431	0.429	0.484	0.085	0.129	0.143	0.165	0.067
2023-06-19	13:00:00	476	0.335	0.331	0.401	0.362	0.373	0.096	0.207	0.193	0.235	0.085		2023-06-19	13:00:00	476	0.293	0.288	0.355	0.318	0.323	0.077	0.173	0.168	0.211	0.058
2023-06-20	17:00:00	504	0.331	0.324	0.318	0.304	0.368	0.136	0.253	0.245	0.291	0.115		2023-06-20	17:00:00	504	0.289	0.281	0.272	0.26	0.318	0.117	0.219	0.22	0.267	0.088
2023-06-23	11:00:00	570	0.308	0.297	0.312	0.298	0.315	0.165	0.281	0.331	0.34	0.132		2023-06-23	11:00:00	570	0.266	0.254	0.266	0.254	0.265	0.146	0.247	0.306	0.316	0.105
			0.1 mM Na2S Alone																										Average			SD			SEM
Date	Time	Relative	S2A	S2B	S2C	S2D	S2E	1468A	1468B	1468C	1468D	1468E		Date	Time	Relative	S2A	S2B	S2C	S2D	S2E	1468A	1468B	1468C	1468D	1468E			S2	mmp1468		S2	mmp1468		S2	mmp1468
2023-06-12	18:00:00	0	0.04	0.041	0.034	0.032	0.057	0.038	0.019	0.059	0.013	0.03		2023-06-12	18:00:00	0	0	0	0	0	0	0	0	0	0	0			0.1136	0.0876		0.0120748	0.0314372		0.0054	0.0140592
2023-06-13	11:00:00	17	0.086	0.091	0.093	0.089	0.101	0.048	0.03	0.071	0.039	0.039		2023-06-13	11:00:00	17	0.046	0.05	0.059	0.057	0.044	0.01	0.011	0.012	0.026	0.009
	15:30:00	21.5	0.128	0.131	0.129	0.112	0.136	0.05	0.035	0.08	0.046	0.052			15:30:00	21.5	0.088	0.09	0.095	0.08	0.079	0.012	0.016	0.021	0.033	0.022
	19:00:00	25	0.15	0.157	0.147	0.127	0.166	0.056	0.045	0.093	0.065	0.065			19:00:00	25	0.11	0.116	0.113	0.095	0.109	0.018	0.026	0.034	0.052	0.035
2023-06-14	10:00:00	40	0.151	0.169	0.151	0.112	0.177	0.06	0.057	0.108	0.117	0.096		2023-06-14	10:00:00	40	0.111	0.128	0.117	0.08	0.12	0.022	0.038	0.049	0.104	0.066
	16:00:00	46	0.136	0.15	0.137	0.105	0.164	0.067	0.072	0.125	0.137	0.114			16:00:00	46	0.096	0.109	0.103	0.073	0.107	0.029	0.053	0.066	0.124	0.084
2023-06-15	11:00:00	65	0.113	0.146	0.137	0.102	0.174	0.075	0.081	0.132	0.11	0.122		2023-06-15	11:00:00	65	0.073	0.105	0.103	0.07	0.117	0.037	0.062	0.073	0.097	0.092
2023-06-16	11:00:00	89	0.118	0.131	0.125	0.101	0.145	0.084	0.098	0.139	0.144	0.132		2023-06-16	11:00:00	89	0.078	0.09	0.091	0.069	0.088	0.046	0.079	0.08	0.131	0.102
2023-06-19	13:00:00	476	0.089	0.104	0.081	0.057	0.133	0.061	0.065	0.081	0.101	0.107		2023-06-19	13:00:00	476	0.049	0.063	0.047	0.025	0.076	0.023	0.046	0.022	0.088	0.077
2023-06-20	17:00:00	504	0.096	0.101	0.098	0.081	0.123	0.071	0.094	0.085	0.112	0.094		2023-06-20	17:00:00	504	0.056	0.06	0.064	0.049	0.066	0.033	0.075	0.026	0.099	0.064
2023-06-23	11:00:00	570	0.101	0.1	0.115	0.08	0.115	0.084	0.107	0.124	0.118	0.134		2023-06-23	11:00:00	570	0.061	0.059	0.081	0.048	0.058	0.046	0.088	0.065	0.105	0.104
[truncated: 7 more columns]

## Sheet: Low Inoculum Significance
Growth rates from low inoculum for statistical analysis										Growth Rates from low inoculum for statistical analysis
Na2S	cysteine									Na2S (mM)	2	2				2	2			2	2			2	2			0.4	0.4			0.4	0.4			0.4	0.4			0.4	0.4
2	0	S2	0.219933	0.250243	0.309594	0.3213	0.311484			Cysteine (mM)	0	0				1	1			5	5			10	10			0	0			1	1			5	5			10	10
			0.343227	0.31952	0.299357	0.315962	0.313191				S2	mmp1468				S2	mmp1468			S2	mmp1468			S2	mmp1468			S2	mmp1468			S2	mmp1468			S2	mmp1468			S2	mmp1468
			0.211921	0.192747	0.16915	0.150758	0.145092				0.343227	0.216637				0.282363	0.202935			0.159402	0.135914			0.154709	0.0785123			0.194697	0.12495			0.223753	0.136607			0.230513	0.0717274			0.0703499	N.G.
											0.31952	0.2533				0.262929	0.183947			0.143582	0.143061			0.174401	0.0431848			0.184198	0.135789			0.180209	0.159563			0.104904	0.0331145			0.0841843
2	0	mmp1468	0.216637	0.2533	0.186071	0.234689	0.232734				0.309594	0.186071				0.357142	0.198107			0.157635	0.136422			0.196638	0.0769692			0.194009	0.140663			0.236372	0.141343			0.218896	0.0402375
			0.162511	0.138967	0.167443	0.152217	0.166941				0.3213	0.234689				0.377587	0.257697			0.201548	0.094822			0.171412				0.193456	0.0961962			0.249632	0.141363			0.0917881	0.034995
											0.313191	0.232734				0.360828	0.219471			0.142617	0.14363			0.113925				0.191255	0.132999			0.205709	0.141456			0.156638	0.0272611
2	1	S2	0.282363	0.262929	0.357142	0.377587	0.360828
			0.177321	0.13026	0.168891	0.155759	0.199024
											t-Test: Two-Sample Assuming Equal Variances					t-Test: Two-Sample Assuming Equal Variances				t-Test: Two-Sample Assuming Equal Variances				t-Test: Two-Sample Assuming Equal Variances				t-Test: Two-Sample Assuming Equal Variances				t-Test: Two-Sample Assuming Equal Variances				t-Test: Two-Sample Assuming Equal Variances
2	1	mmp1468	0.164237	0.183288	0.169462	0.197499	0.219471					mmp1468	S2				S2	mmp1468			S2	mmp1468			S2	mmp1468			S2	mmp1468			mmp1468	S2			S2	mmp1468
			0.166483	0.143758	0.176731	0.175364	0.158488				Mean	0.224686	0.321366			Mean	0.32817	0.212432		Mean	0.160957	0.13077		Mean	0.162217	0.0662221		Mean	0.191523	0.126119		Mean	0.144066	0.219135		Mean	0.160548	0.0414671
			0.202935	0.183947	0.198107	0.257697	0.0896156				Variance	0.000634883	0.000171683			Variance	0.00267566	0.000801323		Variance	0.000574829	0.000416777		Variance	0.000951578	0.000398634		Variance	1.8428e-05	0.000312273		Variance	7.93329e-05	0.000736013		Variance	0.00403478	0.000307666
											Observations	5	5			Observations	5	5		Observations	5	5		Observations	5	3		Observations	5	5		Observations	5	5		Observations	5	5
2	5	S2	0.159402	0.113625	0.157635	0.201548	0.142617				Pooled Variance	0.000403283				Pooled Variance	0.00173849			Pooled Variance	0.000495803			Pooled Variance	0.000767263			Pooled Variance	0.00016535			Pooled Variance	0.000407673			Pooled Variance	0.00217122
			0.143455	0.0997139	0.138249	0.120039	0.121331				Hypothesized Mean Difference	0				Hypothesized Mean Difference	0			Hypothesized Mean Difference	0			Hypothesized Mean Difference	0			Hypothesized Mean Difference	0			Hypothesized Mean Difference	0			Hypothesized Mean Difference	0
			0.147051	0.143582	0.138141	0.106967	0.0968905				df	8				df	8			df	8			df	6			df	8			df	8			df	8
			0.0913397	0.105301	0.0927344						t Stat	-7.61204				t Stat	4.38895			t Stat	2.14356			t Stat	4.74544			t Stat	8.0421			t Stat	-5.87859			t Stat	4.04073
			0.111726	0.111651	0.134181						P(T<=t) one-tail	3.11714e-05				P(T<=t) one-tail	0.0011604			P(T<=t) one-tail	0.032209			P(T<=t) one-tail	0.0015868			P(T<=t) one-tail	2.10241e-05			P(T<=t) one-tail	0.000185296			P(T<=t) one-tail	0.00186598
											t Critical one-tail	1.85955				t Critical one-tail	1.85955			t Critical one-tail	1.85955			t Critical one-tail	1.94318			t Critical one-tail	1.85955			t Critical one-tail	1.85955			t Critical one-tail	1.85955
2	5	mmp1468	0.117823	0.10197	0.0139809	0.094822	0.101293				P(T<=t) two-tail	6.23427e-05				P(T<=t) two-tail	0.00232081			P(T<=t) two-tail	0.0644181			P(T<=t) two-tail	0.0031736			P(T<=t) two-tail	4.20482e-05			P(T<=t) two-tail	0.000370592			P(T<=t) two-tail	0.00373196
			0.135914	0.143061	0.0824137	0.0660233	0.127123				t Critical two-tail	2.306				t Critical two-tail	2.306			t Critical two-tail	2.306			t Critical two-tail	2.44691			t Critical two-tail	2.306			t Critical two-tail	2.306			t Critical two-tail	2.306
			0.0873933	0.125019	0.136422	0.0817173	0.14363
			0.0801925			0.0702796				Conclusions	****					**				N.S.				**				****				***				**
2	10	S2	0.100035	0.131301	0.123458	0.0981237	0.0750549
			0.154709	0.174401	0.196638	0.171412	0.113925		if P < 0.05 add single *
			0.110137	0.116834	0.120943	0.102537	0.0827628		if P < 0.01 add double **
			0.0997991	0.104422	0.0918549				if P < 0.001 add triple ***
									if P < 0.0001 add quad ****
2	10	mmp1468	0.0679707	0.0431848	0.0671529				Only significant if t stat if greater than t criticl one-tail value
			0.0691878	0.0402329	0.0769692
			0.0785123	0.0429896	0.0618377
			0.0653542	0.0324154	0.0457055
										Final O.D. from low inoculum for statistical analysis
0.4	0	S2	0.15995	0.158694	0.194009	0.161657	0.156039
			0.194697	0.184198	0.187277	0.193456	0.191255
										Na2S (mM)	2	2				2	2			2	2			2	2			0.4	0.4			0.4	0.4			0.4	0.4			0.4	0.4
										Cysteine (mM)	0	0				1	1			5	5			10	10			0	0			1	1			5	5			10	10
0.4	0	mmp1468	0.109638	0.135789	0.140663	0.0961962	0.132999				S2	mmp1468				S2	mmp1468			S2	mmp1468			S2	mmp1468			S2	mmp1468			S2	mmp1468			S2	mmp1468			S2	mmp1468
			0.0724029	0.124379	0.0771975	0.0839925	0.117706				1.032	0.855				1.024	0.789			1.057	0.799			0.987	0.716			0.723	0.533			0.798	0.567			0.848	0.064			0.258	N.G.
			0.12495	0.122153	0.0783406	0.0796772	0.0611115				1.016	0.822				1.107	0.75			1.049	0.774			0.953	0.647			0.716	0.541			0.818	0.497			0.682	0.082			0.066
											1.067	0.857				1.042	0.802			1.087	0.778			1.001	0.193			0.741	0.594			0.741	0.506			0.852	0.191			0.153
0.4	1	S2	0.223753	0.153704	0.213372	0.249632	0.164999				1.057	0.841				1.024	0.72			1.091	0.69			1.021	0.263			0.741	0.608			0.725	0.587			0.65	0.164			0.516
			0.183815	0.132112	0.236372	0.171637	0.161791				1.006	0.835				1.052	0.8			1.113	0.779			0.961	0.759			0.75	0.626			0.783	0.623			0.806	0.325			0.439
			0.203458	0.180209	0.20363	0.203718	0.205709
0.4	1	mmp1468	0.0956517	0.130289	0.0821984	0.140867	0.141132				t-Test: Two-Sample Assuming Equal Variances					t-Test: Two-Sample Assuming Equal Variances				t-Test: Two-Sample Assuming Equal Variances				t-Test: Two-Sample Assuming Equal Variances				t-Test: Two-Sample Assuming Equal Variances				t-Test: Two-Sample Assuming Equal Variances				t-Test: Two-Sample Assuming Equal Variances
			0.0890811	0.159563	0.141343	0.1158	0.117713
			0.136607	0.118433	0.0747716	0.141363	0.141456					S2	mmp1468				S2	mmp1468			S2	mmp1468			S2	mmp1468			S2	mmp1468			S2	mmp1468			S2	mmp1468
											Mean	1.0356	0.842			Mean	1.0498	0.7722		Mean	1.0794	0.764		Mean	0.9846	0.5156		Mean	0.7342	0.5804		Mean	0.773	0.556		Mean	0.7676	0.1652
0.4	5	S2	0.156668	0.0938383	0.134053	0.0757663	0.156638				Variance	0.0006793	0.000211			Variance	0.0011672	0.0012902		Variance	0.0006868	0.0018055		Variance	0.0007888	0.0711368		Variance	0.0001997	0.0017063		Variance	0.0015195	0.002888		Variance	0.0090548	0.0108417
			0.230513	0.0986603	0.218896	0.0917881	0.122041				Observations	5	5			Observations	5	5		Observations	5	5		Observations	5	5		Observations	5	5		Observations	5	5		Observations	5	5
			0.13184	0.104904	0.132128	0.0848885	0.107541				Pooled Variance	0.00044515				Pooled Variance	0.0012287			Pooled Variance	0.00124615			Pooled Variance	0.0359628			Pooled Variance	0.000953			Pooled Variance	0.00220375			Pooled Variance	0.00994825
											Hypothesized Mean Difference	0				Hypothesized Mean Difference	0			Hypothesized Mean Difference	0			Hypothesized Mean Difference	0			Hypothesized Mean Difference	0			Hypothesized Mean Difference	0			Hypothesized Mean Difference	0
0.4	5	mmp1468	0.0717274	0.0331145	0.0402375	0.034995	0.0272611				df	8				df	8			df	8			df	8			df	8			df	8			df	8
											t Stat	14.5085				t Stat	12.5218			t Stat	14.1269			t Stat	3.91035			t Stat	7.87735			t Stat	7.30884			t Stat	9.54952
											P(T<=t) one-tail	2.49387e-07				P(T<=t) one-tail	7.74499e-07			P(T<=t) one-tail	3.0644e-07			P(T<=t) one-tail	0.00223941			P(T<=t) one-tail	2.43985e-05			P(T<=t) one-tail	4.1587e-05			P(T<=t) one-tail	5.98098e-06
											t Critical one-tail	1.85955				t Critical one-tail	1.85955			t Critical one-tail	1.85955			t Critical one-tail	1.85955			t Critical one-tail	1.85955			t Critical one-tail	1.85955			t Critical one-tail	1.85955
0.4	10	S2	0.0703499	0.0830736							P(T<=t) two-tail	4.98774e-07				P(T<=t) two-tail	1.549e-06			P(T<=t) two-tail	6.1288e-07			P(T<=t) two-tail	0.00447881			P(T<=t) two-tail	4.8797e-05			P(T<=t) two-tail	8.31739e-05			P(T<=t) two-tail	1.1962e-05
			0.0540643	0.0841843							t Critical two-tail	2.306				t Critical two-tail	2.306			t Critical two-tail	2.306			t Critical two-tail	2.306			t Critical two-tail	2.306			t Critical two-tail	2.306			t Critical two-tail	2.306
			0.0317701	0.0599541
			0.0269558							Conclusions	****					****				****				**				****				****				****
0.4	10	mmp1468	N.G.
										Lag time from low inocoulum for statistical analysis
										Na2S (mM)	2	2				2	2			2	2			2	2			0.4	0.4			0.4	0.4			0.4	0.4			0.4	0.4
										Cysteine (mM)	0	0				1	1			5	5			10	10			0	0			1	1			5	5			10	10
											S2	mmp1468				S2	mmp1468			S2	mmp1468			S2	mmp1468			S2	mmp1468			S2	mmp1468			S2	mmp1468			S2	mmp1468
											19	23				19	32.5			32.5	56			43	107			27	32.5			23	32.5			43	133			113	N.G.
											19	27				15	32.5			27	66.5			45.5	93			23	36			23	43			62	149			182
											19	27				19	32.5			32.5	69.5			43	182			27	32.5			27	36			40	113			87
											19	27				19	40			27	104			32.5	182			27	23			27	32.5			50				113
											19	27				19	27			19	66.5			43	104			23	32.5			27	32.5			40
											t-Test: Two-Sample Assuming Equal Variances					t-Test: Two-Sample Assuming Equal Variances				t-Test: Two-Sample Assuming Equal Variances				t-Test: Two-Sample Assuming Equal Variances				t-Test: Two-Sample Assuming Equal Variances				t-Test: Two-Sample Assuming Equal Variances				t-Test: Two-Sample Assuming Equal Variances
												S2	mmp1468				S2	mmp1468			S2	mmp1468			S2	mmp1468			S2	mmp1468			S2	mmp1468			S2	mmp1468
											Mean	19	26.2			Mean	18.2	32.9		Mean	27.6	72.5		Mean	41.4	133.6		Mean	25.4	31.3		Mean	25.4	35.3		Mean	47	131.667
											Variance	0	3.2			Variance	3.2	21.425		Variance	30.675	336.375		Variance	25.925	1979.3		Variance	4.8	23.825		Variance	4.8	20.825		Variance	87	325.333
											Observations	5	5			Observations	5	5		Observations	5	5		Observations	5	5		Observations	5	5		Observations	5	5		Observations	5	3
											Pooled Variance	1.6				Pooled Variance	12.3125			Pooled Variance	183.525			Pooled Variance	1002.61			Pooled Variance	14.3125			Pooled Variance	12.8125			Pooled Variance	166.444
											Hypothesized Mean Difference	0				Hypothesized Mean Difference	0			Hypothesized Mean Difference	0			Hypothesized Mean Difference	0			Hypothesized Mean Difference	0			Hypothesized Mean Difference	0			Hypothesized Mean Difference	0
											df	8				df	8			df	8			df	8			df	8			df	8			df	6
											t Stat	-9				t Stat	-6.62391			t Stat	-5.24045			t Stat	-4.60399			t Stat	-2.46584			t Stat	-4.37309			t Stat	-8.98625
											P(T<=t) one-tail	9.26559e-06				P(T<=t) one-tail	8.26115e-05			P(T<=t) one-tail	0.000391431			P(T<=t) one-tail	0.000873161			P(T<=t) one-tail	0.0194813			P(T<=t) one-tail	0.00118532			P(T<=t) one-tail	5.30914e-05
											t Critical one-tail	1.85955				t Critical one-tail	1.85955			t Critical one-tail	1.85955			t Critical one-tail	1.85955			t Critical one-tail	1.85955			t Critical one-tail	1.85955			t Critical one-tail	1.94318
											P(T<=t) two-tail	1.85312e-05				P(T<=t) two-tail	0.000165223			P(T<=t) two-tail	0.000782861			P(T<=t) two-tail	0.00174632			P(T<=t) two-tail	0.0389626			P(T<=t) two-tail	0.00237065			P(T<=t) two-tail	0.000106183
											t Critical two-tail	2.306				t Critical two-tail	2.306			t Critical two-tail	2.306			t Critical two-tail	2.306			t Critical two-tail	2.306			t Critical two-tail	2.306			t Critical two-tail	2.44691
										Conclusions	****					***				***				**				*				**				***
