# Supplementary material for: Evolution, structure and function of L-cysteine desulfidase, an enzyme involved in sulfur metabolism in the methanogenic archeon Methanococcus maripaludis
Source: Commun Biol. 2025 Nov 25;8:1667. doi: 10.1038/s42003-025-09053-0 (PMC12647591; doi:10.1038/s42003-025-09053-0)
Supplement: Supplementary file 14 — Supplementary Data 11 [file 42003_2025_9053_MOESM14_ESM.xlsx]

## Sheet: Figure 3
Figure 3A	μmole pyruvate	μmole pyruvate	μmole pyruvate	μmole pyruvate	μmole pyruvate	μmole pyruvate	μmole pyruvate	μmole pyruvate
	Time (minutes)	0	0.5	1	2	5	10	20	30
Holo-CyuA (1a)		0	89.0109	168.132	252.747	395.604	428.571	425.065	428.571
Holo-CyuA (1b)		0	82.236	160.23	250.453	412.36	435.364	435.025	445.3
Holo-CyuA (1c)		0	96.354	172.364	261.36	392.036	422.64	430.64	435.263
Holo-C289A-CyuA (2a)		0	36.8132	102.98	175.824	351.648	428.571	521.978	549.45
Holo-C289A-CyuA (2b)		0	30.698	95.684	165.364	345.256	435.245	535.978	560.64
Holo-C289A-CyuA (2c)		0	45.658	115.648	185.369	360.64	420.658	545.625	539.67
Holo-C23A-CyuA		0	0.143	-12.154	-1.571	-5.132	-0.945	-5.253	-2.747
Holo-E25A-CyuA		0	-2.451	-3.769	-3	2.011	-2.102	0.56	-1.67
Holo-E25D-CyuA		0	-8.308	-8.505	-5.462	-7.396	-8.121	-6.176	-4.648
Holo-E25Q-CyuA		0	-0.154	9.011	15374	-2.637	-3.758	-5.846	-3.868
Apo-CyuA		0	-0.11	-2.198	-0.338	0.165	-1.791	0.33	-3.956
Figure 3B	% activity
	Time (minutes)	0	2	5	10	20	30
L-cysteine (1a)		0	88.07	91.622	95.988	96.566	97.401
L-cysteine (1b)		0	84.741	88.03	90.775	94.803	98.173
L-cysteine (1c)		0	90.764	93.697	98.179	99.527	96.42
L-cysteine + 5 mM Na2S (2a)		0	81.991	91.301	96.191	94.447	96.245
L-cysteine + 5 mM Na2S (2b)		0	80.645	87.792	93.13	95.387	96.595
L-cysteine + 5 mM Na2S (2c)		0	85.106	93.697	97.773	100	98.956
L-cysteine + 5 mM DTT (3a)		0	28.443	33.451	51.75	54.639	53.741
L-cysteine + 5 mM DTT (3b)		0	24.902	30.598	48.124	53.319	58.251
L-cysteine + 5 mM DTT (3c)		0	26.673	34.857	53.967	56.89	55.722
No L-cysteine		0	0.0002	0.0001	0.00021	0.0001	0.0003

## Sheet: Figure S8
Figure S8A	Vi (μmole.min-1)
	L-cysteine (μM)	0	50	100	200	500	1000	2000	5000
1a		0	49.347	59.771	64.226	92.725	133.732	150.562	152.159
1b		0	47.497	54.138	65.151	89.11	133.665	146.527	158.632
1c		0	44.135	51.448	58.93	84.15	134.59	144.425	149.469
Figure S8B	Vi (μmole.min-1)
	L-Selenocysteine (μM)	0	200	400	800	1000
1a		0	35.879	46.758	55.165	66.429
1b		0	38.297	52.088	51.813	64.67
1c		0	34.231	44.945	53.846	59.67
Figure S8C	1/Vi (min.μmole-1)
	1/L-cysteine (mM-1)	10	4	2	1
1a		0.0232	0.0124	0.0087	0.0076
1b		0.0237	0.01268	0.0095	0.00707
1c		0.0217	0.0131	0.0094	0.0071
2a		0.0757	0.036	0.014	0.0104		1	0 mM L-serine
2b		0.0695	0.0357	0.0165	0.01128		2	0.05 mM L-serine
2c		0.0747	0.034	0.01682	0.01192		3	0.1 mM L-serine
3a		0.1397	0.06872	0.0394	0.0143		4	0.2 mM L-serine
3b		0.1278	0.06728	0.0288	0.0138		5	0.5 mM L-serine
3c		0.1586	0.0758	0.039	0.01401
4a		0.2789	0.0984	0.0523	0.03246
4b		0.258	0.1138	0.0589	0.03608
4c		0.279	0.0924	0.0659	0.0398
5a		0.54	0.2202	0.1459	0.0826
5b		0.5895	0.2857	0.0788	0.0535
5c		0.489	0.1917	0.1126	0.02928
Figure S8D	1/Vi (min.μmole-1)
	L-serine (μM)	0	50	100	200	500
1a		0.0232	0.075728	0.13965	0.2792	0.54
1b		0.0237	0.069456	0.12784	0.2579	0.58945
1c		0.0217	0.074651	0.15856	0.27895	0.48899
2a		0.01236	0.035995	0.06842	0.098378	0.22019		1	0.1 mM L-cysteine
2b		0.01267	0.035728	0.067282	0.11375	0.28571		2	0.25 mM L-cysteine
2c		0.013105	0.033994	0.07584	0.09238	0.285714		3	0.5 mM L-cysteine
3a		0.0087	0.014043	0.0394	0.052266	0.14588		4	1 mM L-cysteine
3b		0.0095	0.0164924	0.0287974	0.058896	0.07884
3c		0.009403	0.016492	0.039033	0.065899	0.11256
4a		0.007558	0.01038	0.014319	0.032458	0.082601
4b		0.00707	0.01128	0.013756	0.036077	0.05352
4c		0.007105	0.011918	0.01401	0.039825	0.02928
