# Supplementary material for: Evolution, structure and function of L-cysteine desulfidase, an enzyme involved in sulfur metabolism in the methanogenic archeon Methanococcus maripaludis
Source: Commun Biol. 2025 Nov 25;8:1667. doi: 10.1038/s42003-025-09053-0 (PMC12647591; doi:10.1038/s42003-025-09053-0)
Supplement: Supplementary file 15 — Supplementary Data 12 [file 42003_2025_9053_MOESM15_ESM.xlsx]

## Sheet: Figure S9B
Figure S9B (pmole s2U)	sample1	sample 2	sample 3	mean	standard deviation
tRNA alone	0	0	0	0	0
apo-MmNcsA + Na2S	0	0	0	0	0
holo-MmNcsA no sulfur source	0	0	4	1.33333	2.3094
holo-MmNcsA + Na2S	83	85	69	79	8.7178
holo-MmNcsA + apoMmCyuA + cys	1.6	5.3	21.6	9.5	10.641
apo-MmNcsA + holo-MmCyuA + cys	0	4	7	3.66667	3.51188
holo-MmNcsA + holo-MmCyuA + cys	391	362	308	353.667	42.1228

## Sheet: Figure S9A
Figure S9A (pmole s4U)	sample1	sample 2	sample 3	mean	standard deviation
tRNA alone	1	3	2	2	1
apo-MmTtuI + holo-MmCyuA + cys	7	11	5	7.66667	3.05505
holo-MmTtuI + apo-MmCyuA + cys	0.1	0	2	0.7	1.12694
holo-MmTtuI + holo-MmCyuA no sulfur source	0	0.1	0.1	0.0666667	0.057735
holo-MmTtuI + holo-MmCyuA+ cys	1209.6	1357.4	813.9	1126.97	281.015
holo-MmTtuI + Na2S	576.3	607.6	463.1	549	76.0199
